# Supplementary material for: A Proteogenomic Approach to Discover Novel lncRNA-Derived Microproteins and Their Potential Clinical Utility in Hepatocellular Carcinoma
Source: Mol Cell Proteomics. 2026 May 14;25(6):101584. doi: 10.1016/j.mcpro.2026.101584 (PMC13272525; doi:10.1016/j.mcpro.2026.101584)
Supplement: Supplemental Table S1 [file mmc1.xlsx]

## Sheet: Information
Sheet	Information
Data source	Ribo-seq data sources and basic information
Reads Stats	The numbers of raw reads, unique mapped reads, and reads with P-site offsets of 12 and 13 nt after QC in each sample
RPF length distribution stats	Length distribution of Unique mapped reads before QC
Samples passed QC	High-quality RPF reads to be included in ORF prediction

## Sheet: Data source
GEO ID	Basic information	Publication titles	DOI
GSE112705	20 samples, hepatocellular and non-cancerous liver tissue	Survey of the translation shifts in hepatocellular carcinoma with ribosome profiling, Theranostics	10.7150/thno.35033
PRJNA913568	2 samples, Human liver cancer cells	RNA binding protein TIAR modulates HBV replication by tipping the balance of pgRNA translation	10.1038/s41392-023-01573-7
GSE182371	5 samples, untreated normal human hepatocytes	A high-resolution map of human RNA translation	10.1016/j.molcel.2022.06.023
GSE236366	4 samples， liver cancer cells	The tRNA Gm18 methyltransferase TARBP1 promotes hepatocellular carcinoma progression via metabolic reprogramming of glutamine	10.1038/s41418-024-01323-4

## Sheet: Reads Stats
Sample ID	Raw reads	Unique mapped reads	Reads with P-site offset 12_afterQC	Reads with P-site offset 13_afterQC
LC001_normal_RPF	7320725	5520129	0	0
LC001_tumor_RPF	8496190	4923178	1148155	0
LC033_normal_RPF	19863178	5074945	0	0
LC033_tumor_RPF	14752621	9157791	4424358	0
LC034_normal_RPF	15780137	11804634	6428256	0
LC034_tumor_RPF	8045288	3471605	0	0
LC501_normal_RPF	6735437	5087762	680942	0
LC501_tumor_RPF	7961240	5223515	1292820	0
LC502_normal_RPF	13147812	8801533	0	0
LC502_tumor_RPF	14706048	10063550	4345297	790708
LC505_normal_RPF	7591077	5554826	0	0
LC505_tumor_RPF	8198278	5149078	1737814	0
LC506_normal_RPF	17482545	4163320	0	0
LC506_tumor_RPF	18158996	4849295	0	0
LC507_normal_RPF	6689341	4688729	0	0
LC507_tumor_RPF	28445857	5339503	0	0
LC508_normal_RPF	10024356	4945840	0	0
LC508_tumor_RPF	26338627	8825781	1372724	0
LC509_normal_RPF	7128665	5137482	0	0
LC509_tumor_RPF	8726640	5479913	0	0
HepG2_Ribo	113859434	54867558	25023526	0
HepG2_TIARKO_Ribo	77438951	33465559	18418009	0
Hepato_1	72632506	43018248	25330834	0
Hepato_2	54535581	32587951	19247259	0
Hepato_3	144234977	83656069	52098311	0
Hepato_4	47920572	28705958	17044163	0
Hepato_5	31918521	18598147	11642108	0

## Sheet: RPF length distribution stats
sample	length	count
Hepato_1Aligned.sortedByCoord.out.bam	20	172918
Hepato_1Aligned.sortedByCoord.out.bam	21	451560
Hepato_1Aligned.sortedByCoord.out.bam	22	1463891
Hepato_1Aligned.sortedByCoord.out.bam	23	1827082
Hepato_1Aligned.sortedByCoord.out.bam	24	2348723
Hepato_1Aligned.sortedByCoord.out.bam	25	3684830
Hepato_1Aligned.sortedByCoord.out.bam	26	4875002
Hepato_1Aligned.sortedByCoord.out.bam	27	6903891
Hepato_1Aligned.sortedByCoord.out.bam	28	11117561
Hepato_1Aligned.sortedByCoord.out.bam	29	8388048
Hepato_1Aligned.sortedByCoord.out.bam	30	1547555
Hepato_1Aligned.sortedByCoord.out.bam	31	150265
Hepato_1Aligned.sortedByCoord.out.bam	32	31342
Hepato_1Aligned.sortedByCoord.out.bam	33	11372
Hepato_1Aligned.sortedByCoord.out.bam	34	6370
Hepato_1Aligned.sortedByCoord.out.bam	35	3427
Hepato_1Aligned.sortedByCoord.out.bam	36	3082
Hepato_1Aligned.sortedByCoord.out.bam	37	2926
Hepato_1Aligned.sortedByCoord.out.bam	38	1667
Hepato_1Aligned.sortedByCoord.out.bam	39	833
Hepato_1Aligned.sortedByCoord.out.bam	40	465
Hepato_1Aligned.sortedByCoord.out.bam	41	922
Hepato_1Aligned.sortedByCoord.out.bam	42	901
Hepato_1Aligned.sortedByCoord.out.bam	43	1315
Hepato_1Aligned.sortedByCoord.out.bam	44	1476
Hepato_1Aligned.sortedByCoord.out.bam	45	1244
Hepato_1Aligned.sortedByCoord.out.bam	46	1986
Hepato_1Aligned.sortedByCoord.out.bam	47	2233
Hepato_1Aligned.sortedByCoord.out.bam	48	3259
Hepato_1Aligned.sortedByCoord.out.bam	49	5637
Hepato_1Aligned.sortedByCoord.out.bam	50	1815
Hepato_1Aligned.sortedByCoord.out.bam	51	4650
Hepato_2Aligned.sortedByCoord.out.bam	20	128878
Hepato_2Aligned.sortedByCoord.out.bam	21	336722
Hepato_2Aligned.sortedByCoord.out.bam	22	1106585
Hepato_2Aligned.sortedByCoord.out.bam	23	1378050
Hepato_2Aligned.sortedByCoord.out.bam	24	1762034
Hepato_2Aligned.sortedByCoord.out.bam	25	2760860
Hepato_2Aligned.sortedByCoord.out.bam	26	3671861
Hepato_2Aligned.sortedByCoord.out.bam	27	5217455
Hepato_2Aligned.sortedByCoord.out.bam	28	8449734
Hepato_2Aligned.sortedByCoord.out.bam	29	6413564
Hepato_2Aligned.sortedByCoord.out.bam	30	1180708
Hepato_2Aligned.sortedByCoord.out.bam	31	114514
Hepato_2Aligned.sortedByCoord.out.bam	32	23686
Hepato_2Aligned.sortedByCoord.out.bam	33	8617
Hepato_2Aligned.sortedByCoord.out.bam	34	4915
Hepato_2Aligned.sortedByCoord.out.bam	35	2603
Hepato_2Aligned.sortedByCoord.out.bam	36	1974
Hepato_2Aligned.sortedByCoord.out.bam	37	1584
Hepato_2Aligned.sortedByCoord.out.bam	38	853
Hepato_2Aligned.sortedByCoord.out.bam	39	581
Hepato_2Aligned.sortedByCoord.out.bam	40	349
Hepato_2Aligned.sortedByCoord.out.bam	41	582
Hepato_2Aligned.sortedByCoord.out.bam	42	535
Hepato_2Aligned.sortedByCoord.out.bam	43	1047
Hepato_2Aligned.sortedByCoord.out.bam	44	1186
Hepato_2Aligned.sortedByCoord.out.bam	45	1395
Hepato_2Aligned.sortedByCoord.out.bam	46	2052
Hepato_2Aligned.sortedByCoord.out.bam	47	2382
Hepato_2Aligned.sortedByCoord.out.bam	48	3154
Hepato_2Aligned.sortedByCoord.out.bam	49	5239
Hepato_2Aligned.sortedByCoord.out.bam	50	1319
Hepato_2Aligned.sortedByCoord.out.bam	51	2933
Hepato_3Aligned.sortedByCoord.out.bam	20	236505
Hepato_3Aligned.sortedByCoord.out.bam	21	625962
Hepato_3Aligned.sortedByCoord.out.bam	22	2011981
Hepato_3Aligned.sortedByCoord.out.bam	23	2795222
Hepato_3Aligned.sortedByCoord.out.bam	24	3825360
Hepato_3Aligned.sortedByCoord.out.bam	25	6727173
Hepato_3Aligned.sortedByCoord.out.bam	26	9355366
Hepato_3Aligned.sortedByCoord.out.bam	27	14384140
Hepato_3Aligned.sortedByCoord.out.bam	28	24029126
Hepato_3Aligned.sortedByCoord.out.bam	29	16754515
Hepato_3Aligned.sortedByCoord.out.bam	30	2518816
Hepato_3Aligned.sortedByCoord.out.bam	31	235623
Hepato_3Aligned.sortedByCoord.out.bam	32	47793
Hepato_3Aligned.sortedByCoord.out.bam	33	19993
Hepato_3Aligned.sortedByCoord.out.bam	34	11815
Hepato_3Aligned.sortedByCoord.out.bam	35	7111
Hepato_3Aligned.sortedByCoord.out.bam	36	5526
Hepato_3Aligned.sortedByCoord.out.bam	37	4324
Hepato_3Aligned.sortedByCoord.out.bam	38	2206
Hepato_3Aligned.sortedByCoord.out.bam	39	1174
Hepato_3Aligned.sortedByCoord.out.bam	40	756
Hepato_3Aligned.sortedByCoord.out.bam	41	1364
Hepato_3Aligned.sortedByCoord.out.bam	42	1301
Hepato_3Aligned.sortedByCoord.out.bam	43	2576
Hepato_3Aligned.sortedByCoord.out.bam	44	2875
Hepato_3Aligned.sortedByCoord.out.bam	45	3270
Hepato_3Aligned.sortedByCoord.out.bam	46	5697
Hepato_3Aligned.sortedByCoord.out.bam	47	6697
Hepato_3Aligned.sortedByCoord.out.bam	48	9169
Hepato_3Aligned.sortedByCoord.out.bam	49	14341
Hepato_3Aligned.sortedByCoord.out.bam	50	2316
Hepato_3Aligned.sortedByCoord.out.bam	51	5976
Hepato_4Aligned.sortedByCoord.out.bam	20	110167
Hepato_4Aligned.sortedByCoord.out.bam	21	288370
Hepato_4Aligned.sortedByCoord.out.bam	22	968722
Hepato_4Aligned.sortedByCoord.out.bam	23	1202071
Hepato_4Aligned.sortedByCoord.out.bam	24	1532827
Hepato_4Aligned.sortedByCoord.out.bam	25	2400642
Hepato_4Aligned.sortedByCoord.out.bam	26	3201908
Hepato_4Aligned.sortedByCoord.out.bam	27	4580723
Hepato_4Aligned.sortedByCoord.out.bam	28	7491663
Hepato_4Aligned.sortedByCoord.out.bam	29	5717383
Hepato_4Aligned.sortedByCoord.out.bam	30	1052356
Hepato_4Aligned.sortedByCoord.out.bam	31	102212
Hepato_4Aligned.sortedByCoord.out.bam	32	21266
Hepato_4Aligned.sortedByCoord.out.bam	33	7813
Hepato_4Aligned.sortedByCoord.out.bam	34	4493
Hepato_4Aligned.sortedByCoord.out.bam	35	2273
Hepato_4Aligned.sortedByCoord.out.bam	36	1591
Hepato_4Aligned.sortedByCoord.out.bam	37	1188
Hepato_4Aligned.sortedByCoord.out.bam	38	719
Hepato_4Aligned.sortedByCoord.out.bam	39	431
Hepato_4Aligned.sortedByCoord.out.bam	40	303
Hepato_4Aligned.sortedByCoord.out.bam	41	415
Hepato_4Aligned.sortedByCoord.out.bam	42	376
Hepato_4Aligned.sortedByCoord.out.bam	43	664
Hepato_4Aligned.sortedByCoord.out.bam	44	723
Hepato_4Aligned.sortedByCoord.out.bam	45	842
Hepato_4Aligned.sortedByCoord.out.bam	46	1127
Hepato_4Aligned.sortedByCoord.out.bam	47	1795
Hepato_4Aligned.sortedByCoord.out.bam	48	2508
Hepato_4Aligned.sortedByCoord.out.bam	49	4680
Hepato_4Aligned.sortedByCoord.out.bam	50	1008
Hepato_4Aligned.sortedByCoord.out.bam	51	2699
Hepato_5Aligned.sortedByCoord.out.bam	20	50065
Hepato_5Aligned.sortedByCoord.out.bam	21	134444
Hepato_5Aligned.sortedByCoord.out.bam	22	440088
Hepato_5Aligned.sortedByCoord.out.bam	23	611567
Hepato_5Aligned.sortedByCoord.out.bam	24	836231
Hepato_5Aligned.sortedByCoord.out.bam	25	1474002
Hepato_5Aligned.sortedByCoord.out.bam	26	2060593
Hepato_5Aligned.sortedByCoord.out.bam	27	3188241
Hepato_5Aligned.sortedByCoord.out.bam	28	5360134
Hepato_5Aligned.sortedByCoord.out.bam	29	3769124
Hepato_5Aligned.sortedByCoord.out.bam	30	566488
Hepato_5Aligned.sortedByCoord.out.bam	31	55770
Hepato_5Aligned.sortedByCoord.out.bam	32	14607
Hepato_5Aligned.sortedByCoord.out.bam	33	7823
Hepato_5Aligned.sortedByCoord.out.bam	34	6522
Hepato_5Aligned.sortedByCoord.out.bam	35	3898
Hepato_5Aligned.sortedByCoord.out.bam	36	3324
Hepato_5Aligned.sortedByCoord.out.bam	37	2734
Hepato_5Aligned.sortedByCoord.out.bam	38	1712
Hepato_5Aligned.sortedByCoord.out.bam	39	1245
Hepato_5Aligned.sortedByCoord.out.bam	40	996
Hepato_5Aligned.sortedByCoord.out.bam	41	1346
Hepato_5Aligned.sortedByCoord.out.bam	42	912
Hepato_5Aligned.sortedByCoord.out.bam	43	1122
Hepato_5Aligned.sortedByCoord.out.bam	44	1012
Hepato_5Aligned.sortedByCoord.out.bam	45	857
Hepato_5Aligned.sortedByCoord.out.bam	46	945
Hepato_5Aligned.sortedByCoord.out.bam	47	579
Hepato_5Aligned.sortedByCoord.out.bam	48	516
Hepato_5Aligned.sortedByCoord.out.bam	49	357
Hepato_5Aligned.sortedByCoord.out.bam	50	179
Hepato_5Aligned.sortedByCoord.out.bam	51	714
HepG2_TIARKO_RiboAligned.sortedByCoord.out.bam	20	94008
HepG2_TIARKO_RiboAligned.sortedByCoord.out.bam	21	141150
HepG2_TIARKO_RiboAligned.sortedByCoord.out.bam	22	152531
HepG2_TIARKO_RiboAligned.sortedByCoord.out.bam	23	268042
HepG2_TIARKO_RiboAligned.sortedByCoord.out.bam	24	462880
HepG2_TIARKO_RiboAligned.sortedByCoord.out.bam	25	1006193
HepG2_TIARKO_RiboAligned.sortedByCoord.out.bam	26	2241722
HepG2_TIARKO_RiboAligned.sortedByCoord.out.bam	27	7796324
HepG2_TIARKO_RiboAligned.sortedByCoord.out.bam	28	16890120
HepG2_TIARKO_RiboAligned.sortedByCoord.out.bam	29	2723952
HepG2_TIARKO_RiboAligned.sortedByCoord.out.bam	30	786946
HepG2_TIARKO_RiboAligned.sortedByCoord.out.bam	31	533438
HepG2_TIARKO_RiboAligned.sortedByCoord.out.bam	32	166476
HepG2_TIARKO_RiboAligned.sortedByCoord.out.bam	33	92119
HepG2_TIARKO_RiboAligned.sortedByCoord.out.bam	34	52655
HepG2_TIARKO_RiboAligned.sortedByCoord.out.bam	35	22193
HepG2_TIARKO_RiboAligned.sortedByCoord.out.bam	36	8093
HepG2_TIARKO_RiboAligned.sortedByCoord.out.bam	37	4416
HepG2_TIARKO_RiboAligned.sortedByCoord.out.bam	38	3022
HepG2_TIARKO_RiboAligned.sortedByCoord.out.bam	39	1239
HepG2_TIARKO_RiboAligned.sortedByCoord.out.bam	40	892
HepG2_TIARKO_RiboAligned.sortedByCoord.out.bam	41	605
HepG2_TIARKO_RiboAligned.sortedByCoord.out.bam	42	324
HepG2_TIARKO_RiboAligned.sortedByCoord.out.bam	43	212
HepG2_TIARKO_RiboAligned.sortedByCoord.out.bam	44	110
HepG2_TIARKO_RiboAligned.sortedByCoord.out.bam	45	79
HepG2_TIARKO_RiboAligned.sortedByCoord.out.bam	46	91
HepG2_TIARKO_RiboAligned.sortedByCoord.out.bam	47	45
HepG2_TIARKO_RiboAligned.sortedByCoord.out.bam	48	28
HepG2_TIARKO_RiboAligned.sortedByCoord.out.bam	49	25
HepG2_TIARKO_RiboAligned.sortedByCoord.out.bam	50	22
HepG2_TIARKO_RiboAligned.sortedByCoord.out.bam	51	28
HepG2_TIARKO_RiboAligned.sortedByCoord.out.bam	52	11
HepG2_TIARKO_RiboAligned.sortedByCoord.out.bam	53	24
HepG2_TIARKO_RiboAligned.sortedByCoord.out.bam	54	13
HepG2_TIARKO_RiboAligned.sortedByCoord.out.bam	55	11
HepG2_TIARKO_RiboAligned.sortedByCoord.out.bam	56	8
HepG2_TIARKO_RiboAligned.sortedByCoord.out.bam	57	35
HepG2_TIARKO_RiboAligned.sortedByCoord.out.bam	58	31
HepG2_TIARKO_RiboAligned.sortedByCoord.out.bam	59	15
HepG2_TIARKO_RiboAligned.sortedByCoord.out.bam	60	26
HepG2_TIARKO_RiboAligned.sortedByCoord.out.bam	61	36
HepG2_TIARKO_RiboAligned.sortedByCoord.out.bam	62	164
HepG2_TIARKO_RiboAligned.sortedByCoord.out.bam	63	146
HepG2_TIARKO_RiboAligned.sortedByCoord.out.bam	64	70
HepG2_TIARKO_RiboAligned.sortedByCoord.out.bam	65	81
HepG2_TIARKO_RiboAligned.sortedByCoord.out.bam	66	150
HepG2_TIARKO_RiboAligned.sortedByCoord.out.bam	67	49
HepG2_TIARKO_RiboAligned.sortedByCoord.out.bam	68	37
HepG2_TIARKO_RiboAligned.sortedByCoord.out.bam	69	11
HepG2_TIARKO_RiboAligned.sortedByCoord.out.bam	70	4
HepG2_TIARKO_RiboAligned.sortedByCoord.out.bam	71	8
HepG2_TIARKO_RiboAligned.sortedByCoord.out.bam	72	1
HepG2_TIARKO_RiboAligned.sortedByCoord.out.bam	73	17
HepG2_TIARKO_RiboAligned.sortedByCoord.out.bam	74	2
HepG2_TIARKO_RiboAligned.sortedByCoord.out.bam	75	6
HepG2_TIARKO_RiboAligned.sortedByCoord.out.bam	76	2
HepG2_TIARKO_RiboAligned.sortedByCoord.out.bam	77	6
HepG2_TIARKO_RiboAligned.sortedByCoord.out.bam	78	7
HepG2_TIARKO_RiboAligned.sortedByCoord.out.bam	79	3
HepG2_TIARKO_RiboAligned.sortedByCoord.out.bam	80	14
HepG2_TIARKO_RiboAligned.sortedByCoord.out.bam	81	2
HepG2_TIARKO_RiboAligned.sortedByCoord.out.bam	82	5
HepG2_TIARKO_RiboAligned.sortedByCoord.out.bam	83	2
HepG2_TIARKO_RiboAligned.sortedByCoord.out.bam	84	2
HepG2_TIARKO_RiboAligned.sortedByCoord.out.bam	86	3
HepG2_TIARKO_RiboAligned.sortedByCoord.out.bam	87	2
HepG2_TIARKO_RiboAligned.sortedByCoord.out.bam	88	3
HepG2_TIARKO_RiboAligned.sortedByCoord.out.bam	89	2
HepG2_TIARKO_RiboAligned.sortedByCoord.out.bam	90	1
HepG2_TIARKO_RiboAligned.sortedByCoord.out.bam	92	2
HepG2_TIARKO_RiboAligned.sortedByCoord.out.bam	93	1
HepG2_TIARKO_RiboAligned.sortedByCoord.out.bam	96	1
HepG2_TIARKO_RiboAligned.sortedByCoord.out.bam	97	2
HepG2_TIARKO_RiboAligned.sortedByCoord.out.bam	98	5
HepG2_TIARKO_RiboAligned.sortedByCoord.out.bam	99	4
HepG2_TIARKO_RiboAligned.sortedByCoord.out.bam	100	1
HepG2_TIARKO_RiboAligned.sortedByCoord.out.bam	102	2
HepG2_TIARKO_RiboAligned.sortedByCoord.out.bam	104	1
HepG2_TIARKO_RiboAligned.sortedByCoord.out.bam	105	1
HepG2_TIARKO_RiboAligned.sortedByCoord.out.bam	106	25
HepG2_TIARKO_RiboAligned.sortedByCoord.out.bam	108	2
HepG2_TIARKO_RiboAligned.sortedByCoord.out.bam	109	2
HepG2_TIARKO_RiboAligned.sortedByCoord.out.bam	110	27
HepG2_TIARKO_RiboAligned.sortedByCoord.out.bam	111	1
HepG2_TIARKO_RiboAligned.sortedByCoord.out.bam	112	4
HepG2_TIARKO_RiboAligned.sortedByCoord.out.bam	113	2
HepG2_TIARKO_RiboAligned.sortedByCoord.out.bam	114	43
HepG2_TIARKO_RiboAligned.sortedByCoord.out.bam	115	3
HepG2_TIARKO_RiboAligned.sortedByCoord.out.bam	116	58
HepG2_TIARKO_RiboAligned.sortedByCoord.out.bam	117	1
HepG2_TIARKO_RiboAligned.sortedByCoord.out.bam	118	15
HepG2_TIARKO_RiboAligned.sortedByCoord.out.bam	119	27
HepG2_TIARKO_RiboAligned.sortedByCoord.out.bam	120	2
HepG2_TIARKO_RiboAligned.sortedByCoord.out.bam	121	88
HepG2_TIARKO_RiboAligned.sortedByCoord.out.bam	122	22
HepG2_TIARKO_RiboAligned.sortedByCoord.out.bam	123	22
HepG2_TIARKO_RiboAligned.sortedByCoord.out.bam	124	16
HepG2_TIARKO_RiboAligned.sortedByCoord.out.bam	125	54
HepG2_TIARKO_RiboAligned.sortedByCoord.out.bam	126	72
HepG2_TIARKO_RiboAligned.sortedByCoord.out.bam	127	59
HepG2_TIARKO_RiboAligned.sortedByCoord.out.bam	128	28
HepG2_TIARKO_RiboAligned.sortedByCoord.out.bam	129	16
HepG2_TIARKO_RiboAligned.sortedByCoord.out.bam	130	4
HepG2_TIARKO_RiboAligned.sortedByCoord.out.bam	131	5
HepG2_TIARKO_RiboAligned.sortedByCoord.out.bam	132	17
HepG2_TIARKO_RiboAligned.sortedByCoord.out.bam	133	115
HepG2_TIARKO_RiboAligned.sortedByCoord.out.bam	134	10
HepG2_TIARKO_RiboAligned.sortedByCoord.out.bam	135	50
HepG2_TIARKO_RiboAligned.sortedByCoord.out.bam	136	8
HepG2_TIARKO_RiboAligned.sortedByCoord.out.bam	137	96
HepG2_TIARKO_RiboAligned.sortedByCoord.out.bam	138	147
HepG2_TIARKO_RiboAligned.sortedByCoord.out.bam	139	518
HepG2_TIARKO_RiboAligned.sortedByCoord.out.bam	140	67
HepG2_TIARKO_RiboAligned.sortedByCoord.out.bam	141	70
HepG2_TIARKO_RiboAligned.sortedByCoord.out.bam	142	27
HepG2_TIARKO_RiboAligned.sortedByCoord.out.bam	143	11
HepG2_TIARKO_RiboAligned.sortedByCoord.out.bam	144	9
HepG2_TIARKO_RiboAligned.sortedByCoord.out.bam	145	39
HepG2_TIARKO_RiboAligned.sortedByCoord.out.bam	146	87
HepG2_TIARKO_RiboAligned.sortedByCoord.out.bam	147	355
HepG2_TIARKO_RiboAligned.sortedByCoord.out.bam	148	1229
HepG2_TIARKO_RiboAligned.sortedByCoord.out.bam	149	3182
HepG2_TIARKO_RiboAligned.sortedByCoord.out.bam	150	7914
LC001_tumor_RPFAligned.sortedByCoord.out.bam	25	155535
LC001_tumor_RPFAligned.sortedByCoord.out.bam	26	316092
LC001_tumor_RPFAligned.sortedByCoord.out.bam	27	452548
LC001_tumor_RPFAligned.sortedByCoord.out.bam	28	603057
LC001_tumor_RPFAligned.sortedByCoord.out.bam	29	1181543
LC001_tumor_RPFAligned.sortedByCoord.out.bam	30	1209610
LC001_tumor_RPFAligned.sortedByCoord.out.bam	31	610628
LC001_tumor_RPFAligned.sortedByCoord.out.bam	32	202757
LC001_tumor_RPFAligned.sortedByCoord.out.bam	33	90154
LC001_tumor_RPFAligned.sortedByCoord.out.bam	34	61054
LC001_tumor_RPFAligned.sortedByCoord.out.bam	35	40200
LC001_tumor_totalRNAAligned.sortedByCoord.out.bam	17	63597
LC001_tumor_totalRNAAligned.sortedByCoord.out.bam	18	95900
LC001_tumor_totalRNAAligned.sortedByCoord.out.bam	19	113406
LC001_tumor_totalRNAAligned.sortedByCoord.out.bam	20	127196
LC001_tumor_totalRNAAligned.sortedByCoord.out.bam	21	151899
LC001_tumor_totalRNAAligned.sortedByCoord.out.bam	22	160384
LC001_tumor_totalRNAAligned.sortedByCoord.out.bam	23	167008
LC001_tumor_totalRNAAligned.sortedByCoord.out.bam	24	175319
LC001_tumor_totalRNAAligned.sortedByCoord.out.bam	25	178742
LC001_tumor_totalRNAAligned.sortedByCoord.out.bam	26	177751
LC001_tumor_totalRNAAligned.sortedByCoord.out.bam	27	180916
LC001_tumor_totalRNAAligned.sortedByCoord.out.bam	28	180135
LC001_tumor_totalRNAAligned.sortedByCoord.out.bam	29	173899
LC001_tumor_totalRNAAligned.sortedByCoord.out.bam	30	169816
LC001_tumor_totalRNAAligned.sortedByCoord.out.bam	31	161725
LC001_tumor_totalRNAAligned.sortedByCoord.out.bam	32	155366
LC001_tumor_totalRNAAligned.sortedByCoord.out.bam	33	146090
LC001_tumor_totalRNAAligned.sortedByCoord.out.bam	34	138914
LC001_tumor_totalRNAAligned.sortedByCoord.out.bam	35	136684
LC001_tumor_totalRNAAligned.sortedByCoord.out.bam	36	132355
LC001_tumor_totalRNAAligned.sortedByCoord.out.bam	37	125610
LC001_tumor_totalRNAAligned.sortedByCoord.out.bam	38	122613
LC001_tumor_totalRNAAligned.sortedByCoord.out.bam	39	113583
LC001_tumor_totalRNAAligned.sortedByCoord.out.bam	40	109576
LC001_tumor_totalRNAAligned.sortedByCoord.out.bam	41	109363
LC001_tumor_totalRNAAligned.sortedByCoord.out.bam	42	98783
LC001_tumor_totalRNAAligned.sortedByCoord.out.bam	43	93007
LC001_tumor_totalRNAAligned.sortedByCoord.out.bam	44	87272
LC001_tumor_totalRNAAligned.sortedByCoord.out.bam	45	87426
LC001_tumor_totalRNAAligned.sortedByCoord.out.bam	46	88422
LC001_tumor_totalRNAAligned.sortedByCoord.out.bam	47	86565
LC001_tumor_totalRNAAligned.sortedByCoord.out.bam	48	92521
LC001_tumor_totalRNAAligned.sortedByCoord.out.bam	49	24380
LC001_tumor_totalRNAAligned.sortedByCoord.out.bam	50	22478
LC001_tumor_totalRNAAligned.sortedByCoord.out.bam	51	745238
LC001_tumor_totalRNAAligned.sortedByCoord.out.bam	52	19811
LC001_tumor_totalRNAAligned.sortedByCoord.out.bam	53	18810
LC001_tumor_totalRNAAligned.sortedByCoord.out.bam	54	17002
LC001_tumor_totalRNAAligned.sortedByCoord.out.bam	55	16209
LC001_tumor_totalRNAAligned.sortedByCoord.out.bam	56	15736
LC001_tumor_totalRNAAligned.sortedByCoord.out.bam	57	14427
LC001_tumor_totalRNAAligned.sortedByCoord.out.bam	58	14081
LC001_tumor_totalRNAAligned.sortedByCoord.out.bam	59	13589
LC001_tumor_totalRNAAligned.sortedByCoord.out.bam	60	12564
LC001_tumor_totalRNAAligned.sortedByCoord.out.bam	61	11706
LC001_tumor_totalRNAAligned.sortedByCoord.out.bam	62	11333
LC001_tumor_totalRNAAligned.sortedByCoord.out.bam	63	10141
LC001_tumor_totalRNAAligned.sortedByCoord.out.bam	64	10086
LC001_tumor_totalRNAAligned.sortedByCoord.out.bam	65	9640
LC001_tumor_totalRNAAligned.sortedByCoord.out.bam	66	9291
LC001_tumor_totalRNAAligned.sortedByCoord.out.bam	67	8511
LC001_tumor_totalRNAAligned.sortedByCoord.out.bam	68	7760
LC001_tumor_totalRNAAligned.sortedByCoord.out.bam	69	7141
LC001_tumor_totalRNAAligned.sortedByCoord.out.bam	70	6877
LC001_tumor_totalRNAAligned.sortedByCoord.out.bam	71	6670
LC001_tumor_totalRNAAligned.sortedByCoord.out.bam	72	6548
LC001_tumor_totalRNAAligned.sortedByCoord.out.bam	73	6063
LC001_tumor_totalRNAAligned.sortedByCoord.out.bam	74	5800
LC001_tumor_totalRNAAligned.sortedByCoord.out.bam	75	5662
LC001_tumor_totalRNAAligned.sortedByCoord.out.bam	76	5556
LC001_tumor_totalRNAAligned.sortedByCoord.out.bam	77	4720
LC001_tumor_totalRNAAligned.sortedByCoord.out.bam	78	4412
LC001_tumor_totalRNAAligned.sortedByCoord.out.bam	79	3928
LC001_tumor_totalRNAAligned.sortedByCoord.out.bam	80	3825
LC001_tumor_totalRNAAligned.sortedByCoord.out.bam	81	3405
LC001_tumor_totalRNAAligned.sortedByCoord.out.bam	82	3309
LC001_tumor_totalRNAAligned.sortedByCoord.out.bam	83	3056
LC001_tumor_totalRNAAligned.sortedByCoord.out.bam	84	2962
LC001_tumor_totalRNAAligned.sortedByCoord.out.bam	85	2767
LC001_tumor_totalRNAAligned.sortedByCoord.out.bam	86	2638
LC001_tumor_totalRNAAligned.sortedByCoord.out.bam	87	2460
LC001_tumor_totalRNAAligned.sortedByCoord.out.bam	88	2222
LC001_tumor_totalRNAAligned.sortedByCoord.out.bam	89	2185
LC001_tumor_totalRNAAligned.sortedByCoord.out.bam	90	1957
LC001_tumor_totalRNAAligned.sortedByCoord.out.bam	91	1889
LC001_tumor_totalRNAAligned.sortedByCoord.out.bam	92	1739
LC001_tumor_totalRNAAligned.sortedByCoord.out.bam	93	1618
LC001_tumor_totalRNAAligned.sortedByCoord.out.bam	94	1523
LC001_tumor_totalRNAAligned.sortedByCoord.out.bam	95	1427
LC001_tumor_totalRNAAligned.sortedByCoord.out.bam	96	1434
LC001_tumor_totalRNAAligned.sortedByCoord.out.bam	97	1339
LC001_tumor_totalRNAAligned.sortedByCoord.out.bam	98	1396
LC001_tumor_totalRNAAligned.sortedByCoord.out.bam	101	11233
LC033_tumor_RPFAligned.sortedByCoord.out.bam	25	125266
LC033_tumor_RPFAligned.sortedByCoord.out.bam	26	158641
LC033_tumor_RPFAligned.sortedByCoord.out.bam	27	245109
LC033_tumor_RPFAligned.sortedByCoord.out.bam	28	535578
LC033_tumor_RPFAligned.sortedByCoord.out.bam	29	1926476
LC033_tumor_RPFAligned.sortedByCoord.out.bam	30	2911815
LC033_tumor_RPFAligned.sortedByCoord.out.bam	31	2073279
LC033_tumor_RPFAligned.sortedByCoord.out.bam	32	824771
LC033_tumor_RPFAligned.sortedByCoord.out.bam	33	226079
LC033_tumor_RPFAligned.sortedByCoord.out.bam	34	84709
LC033_tumor_RPFAligned.sortedByCoord.out.bam	35	46068
LC033_tumor_totalRNAAligned.sortedByCoord.out.bam	17	58165
LC033_tumor_totalRNAAligned.sortedByCoord.out.bam	18	140587
LC033_tumor_totalRNAAligned.sortedByCoord.out.bam	19	196489
LC033_tumor_totalRNAAligned.sortedByCoord.out.bam	20	249248
LC033_tumor_totalRNAAligned.sortedByCoord.out.bam	21	316561
LC033_tumor_totalRNAAligned.sortedByCoord.out.bam	22	332715
LC033_tumor_totalRNAAligned.sortedByCoord.out.bam	23	338279
LC033_tumor_totalRNAAligned.sortedByCoord.out.bam	24	339466
LC033_tumor_totalRNAAligned.sortedByCoord.out.bam	25	330734
LC033_tumor_totalRNAAligned.sortedByCoord.out.bam	26	322213
LC033_tumor_totalRNAAligned.sortedByCoord.out.bam	27	310761
LC033_tumor_totalRNAAligned.sortedByCoord.out.bam	28	301477
LC033_tumor_totalRNAAligned.sortedByCoord.out.bam	29	292444
LC033_tumor_totalRNAAligned.sortedByCoord.out.bam	30	286073
LC033_tumor_totalRNAAligned.sortedByCoord.out.bam	31	261715
LC033_tumor_totalRNAAligned.sortedByCoord.out.bam	32	239608
LC033_tumor_totalRNAAligned.sortedByCoord.out.bam	33	220502
LC033_tumor_totalRNAAligned.sortedByCoord.out.bam	34	205163
LC033_tumor_totalRNAAligned.sortedByCoord.out.bam	35	192759
LC033_tumor_totalRNAAligned.sortedByCoord.out.bam	36	180266
LC033_tumor_totalRNAAligned.sortedByCoord.out.bam	37	169503
LC033_tumor_totalRNAAligned.sortedByCoord.out.bam	38	157934
LC033_tumor_totalRNAAligned.sortedByCoord.out.bam	39	143171
LC033_tumor_totalRNAAligned.sortedByCoord.out.bam	40	129872
LC033_tumor_totalRNAAligned.sortedByCoord.out.bam	41	108143
LC033_tumor_totalRNAAligned.sortedByCoord.out.bam	42	72780
LC033_tumor_totalRNAAligned.sortedByCoord.out.bam	43	41693
LC033_tumor_totalRNAAligned.sortedByCoord.out.bam	44	24665
LC033_tumor_totalRNAAligned.sortedByCoord.out.bam	45	13156
LC033_tumor_totalRNAAligned.sortedByCoord.out.bam	46	5954
LC033_tumor_totalRNAAligned.sortedByCoord.out.bam	47	2705
LC033_tumor_totalRNAAligned.sortedByCoord.out.bam	48	1191
LC033_tumor_totalRNAAligned.sortedByCoord.out.bam	51	2646

## Sheet: Samples passed QC
Sample	Reads length	P-site offset	Project ID	Sample description
Hepato_1	27,28,29,30	12,12,12,12	GSE182371	untreated normal human hepatocytes
Hepato_2	27,28,29,30	12,12,12,12	GSE182371	untreated normal human hepatocytes
Hepato_3	27,28,29,30	12,12,12,12	GSE182371	untreated normal human hepatocytes
Hepato_4	27,28,29,30	12,12,12,12	GSE182371	untreated normal human hepatocytes
Hepato_5	27,28,29,30	12,12,12,12	GSE182371	untreated normal human hepatocytes
HepG2_TIARKO	29	12	PRJNA913568	Cancer cell, HepG2
LC001_tumor	29	12	GSE112705	HCC patient
LC033_tumor	29,30	12,12	GSE112705	HCC patient
LC034_normal	28,29	12,12	GSE112705	HCC patient
LC501_normal	29	12	GSE112705	HCC patient
LC501_tumor	29,30	12,12	GSE112705	HCC patient
LC502_tumor	28	12	GSE112705	HCC patient
LC505_tumor	29,30	12,12	GSE112705	HCC patient
SRR25115686	28,29	12,12	GSE236369	Cancer cell, PLC/PRF/5
SRR25115687	28	12	GSE236369	Cancer cell, PLC/PRF/5
SRR25115688	28,29	12,12	GSE236369	Cancer cell, PLC/PRF/5
SRR25115689	28,29	12,12	GSE236369	Cancer cell, PLC/PRF/5
