# Supplementary material for: A Proteogenomic Approach to Discover Novel lncRNA-Derived Microproteins and Their Potential Clinical Utility in Hepatocellular Carcinoma
Source: Mol Cell Proteomics. 2026 May 14;25(6):101584. doi: 10.1016/j.mcpro.2026.101584 (PMC13272525; doi:10.1016/j.mcpro.2026.101584)
Supplement: Supplemental Table S3 [file mmc3.xlsx]

## Sheet: Data source
	Project ID	Link	type
Jiang et al.	IPX0000937001	https://www.iprox.cn//page/subproject.html?id=IPX0000937001	LBF-DDA
Gao et al.	NA	https://portal.gdc.cancer.gov/projects/CPTAC-3	TMT

## Sheet: GAO_2019
FileNameRegEx	AnalyticalSample	126C	127N	127C	128N	128C	129N	129C	130N	130C	131N	131C	LabelReagent	Ratios
_HF_ZHW_total_liver01_	liver01	POOL	T112	P111	T113	P114	T123	P124	T125	P126	T127	P128	RK239879+SG253828	127N/126C,127C/126C,128N/126C,128C/126C,129N/126C,129C/126C,130N/126C,130C/126C,131N/126C,131C/126C
_HF_ZHW_total_liver02_	liver02	POOL	T131	P132	T135	P136	T137	P138	T141	P142	T145	P146	RK239879+SG253828	127N/126C,127C/126C,128N/126C,128C/126C,129N/126C,129C/126C,130N/126C,130C/126C,131N/126C,131C/126C
_HF_ZHW_total_liver03_	liver03	POOL	T147	P148	T161	P162	T171	P172	T185	P186	T187	P188	RK239879+SG253828	127N/126C,127C/126C,128N/126C,128C/126C,129N/126C,129C/126C,130N/126C,130C/126C,131N/126C,131C/126C
_HF_ZHW_total_liver04_	liver04	POOL	T191	P192	T195	P196	T213	P214	T217	P218	T221	P222	RK239879+SG253828	127N/126C,127C/126C,128N/126C,128C/126C,129N/126C,129C/126C,130N/126C,130C/126C,131N/126C,131C/126C
_HF_ZHW_total_liver05_	liver05	POOL	T231	P232	T257	P258	T261	P262	T267	P268	T271	P272	RK239879+SG253828	127N/126C,127C/126C,128N/126C,128C/126C,129N/126C,129C/126C,130N/126C,130C/126C,131N/126C,131C/126C
_HF_ZHW_total_liver06_	liver06	POOL	T277	P278	T297	P298	T311	P312	T313	P314	T331	P332	RK239879+SG253828	127N/126C,127C/126C,128N/126C,128C/126C,129N/126C,129C/126C,130N/126C,130C/126C,131N/126C,131C/126C
_HF_ZHW_total_liver07_	liver07	POOL	T341	P342	T343	P344	T351	P352	T353	P354	T357	P358	RK239879+SG253828	127N/126C,127C/126C,128N/126C,128C/126C,129N/126C,129C/126C,130N/126C,130C/126C,131N/126C,131C/126C
_HF_ZHW_total_liver08_	liver08	POOL	T361	P362	T365	P366	T367	P368	T375	P376	T383	P384	RK239879+SG253828	127N/126C,127C/126C,128N/126C,128C/126C,129N/126C,129C/126C,130N/126C,130C/126C,131N/126C,131C/126C
_HF_ZHW_total_liver09_	liver09	POOL	T385	P386	T387	P388	T391	P392	T393	P394	T395	P396	RK239879+SG253828	127N/126C,127C/126C,128N/126C,128C/126C,129N/126C,129C/126C,130N/126C,130C/126C,131N/126C,131C/126C
_HF_ZHW_total_liver10_	liver10	POOL	T413	P414	T421	P422	T423	P424	T425	P426	T427	P428	SE239892A+SG253828	127N/126C,127C/126C,128N/126C,128C/126C,129N/126C,129C/126C,130N/126C,130C/126C,131N/126C,131C/126C
_HF_ZHW_total_liver11_	liver11	POOL	T431	P432	T433	P434	T435	P436	T443	P444	T445	P446	SE239892A+SG253828	127N/126C,127C/126C,128N/126C,128C/126C,129N/126C,129C/126C,130N/126C,130C/126C,131N/126C,131C/126C
_HF_ZHW_total_liver12_	liver12	POOL	T451	P452	T455	P456	T463	P464	T465	P466	T467	P468	SE239892A+SG253828	127N/126C,127C/126C,128N/126C,128C/126C,129N/126C,129C/126C,130N/126C,130C/126C,131N/126C,131C/126C
_HF_ZHW_total_liver13_	liver13	POOL	T211	P212	T223	P224	T227	P228	T283	P284	T285	P286	SE239892A+SJ260711	127N/126C,127C/126C,128N/126C,128C/126C,129N/126C,129C/126C,130N/126C,130C/126C,131N/126C,131C/126C
_HF_ZHW_total_liver14_	liver14	POOL	T327	P328	T355	P356	T363	P364	T411	P412	T415	P416	SE239892A+SJ260711	127N/126C,127C/126C,128N/126C,128C/126C,129N/126C,129C/126C,130N/126C,130C/126C,131N/126C,131C/126C
_HF_ZHW_total_liver15_	liver15	POOL	T461	P462	T471	P472	T473	P474	T477	P478	T481	P482	SE239892A+SJ260711	127N/126C,127C/126C,128N/126C,128C/126C,129N/126C,129C/126C,130N/126C,130C/126C,131N/126C,131C/126C
_HF_ZHW_total_liver16_	liver16	POOL	T483	P484	T487	P488	T491	P492	T493	P494	T497	P498	SE239892A+SJ260711	127N/126C,127C/126C,128N/126C,128C/126C,129N/126C,129C/126C,130N/126C,130C/126C,131N/126C,131C/126C
_HF_ZHW_total_liver17_	liver17	POOL	T513	P514	T515	P516	T517	P518	T523	P524	T525	P526	SE239892A+SJ260711	127N/126C,127C/126C,128N/126C,128C/126C,129N/126C,129C/126C,130N/126C,130C/126C,131N/126C,131C/126C
_HF_ZHW_total_liver18_	liver18	POOL	T527	P528	T533	P534	T537	P538	T545	P546	T553	P554	SE239892A+SJ260711	127N/126C,127C/126C,128N/126C,128C/126C,129N/126C,129C/126C,130N/126C,130C/126C,131N/126C,131C/126C
_HF_ZHW_total_liver19_	liver19	POOL	T557	P558	T563	P564	T567	P568	T571	P572	T573	P574	SG253268+SJ258085	127N/126C,127C/126C,128N/126C,128C/126C,129N/126C,129C/126C,130N/126C,130C/126C,131N/126C,131C/126C
_HF_ZHW_total_liver20_	liver20	POOL	T615	P616	T617	P618	T627	P628	T635	P636	T641	P642	SG253268+SJ258085	127N/126C,127C/126C,128N/126C,128C/126C,129N/126C,129C/126C,130N/126C,130C/126C,131N/126C,131C/126C
_HF_ZHW_total_liver21_	liver21	POOL	T647	P648	T661	P662	T663	P664	T665	P666	T671	P672	SG253268+SJ258085	127N/126C,127C/126C,128N/126C,128C/126C,129N/126C,129C/126C,130N/126C,130C/126C,131N/126C,131C/126C
_HF_ZHW_total_liver22_	liver22	POOL	T685	P686	T695	P696	T713	P714	T715	P716	T721	P722	SG253268+SJ258085	127N/126C,127C/126C,128N/126C,128C/126C,129N/126C,129C/126C,130N/126C,130C/126C,131N/126C,131C/126C
_HF_ZHW_total_liver23_	liver23	POOL	T724	P723	T727	P728	T737	P738	T741	P742	T743	P744	SG253268+SJ258085	127N/126C,127C/126C,128N/126C,128C/126C,129N/126C,129C/126C,130N/126C,130C/126C,131N/126C,131C/126C
_HF_ZHW_total_liver24_	liver24	POOL	T745	P746	T755	P756	T777	P778	T785	P786	T813	P814	SG253268+SJ258085	127N/126C,127C/126C,128N/126C,128C/126C,129N/126C,129C/126C,130N/126C,130C/126C,131N/126C,131C/126C
_HF_ZHW_total_liver25_	liver25	POOL	T815	P816	T817	P818	T823	P824	T851	P852	T857	P858	SG253268+SJ258085	127N/126C,127C/126C,128N/126C,128C/126C,129N/126C,129C/126C,130N/126C,130C/126C,131N/126C,131C/126C
_HF_ZHW_total_liver26_	liver26	POOL	T861	P862	T863	P864	T865	P866	T867	P868	T873	P874	SG253268+SJ258085	127N/126C,127C/126C,128N/126C,128C/126C,129N/126C,129C/126C,130N/126C,130C/126C,131N/126C,131C/126C
_HF_ZHW_total_liver27_	liver27	POOL	T877	P878	T881	P882	T883	P884	T911	P912	T913	P914	SG253268+SJ258085	127N/126C,127C/126C,128N/126C,128C/126C,129N/126C,129C/126C,130N/126C,130C/126C,131N/126C,131C/126C
_HF_ZHW_total_liver28_	liver28	POOL	T915	P916	T917	P918	T921	P922	T923	P924	T925	P926	SG253268+SJ258085	127N/126C,127C/126C,128N/126C,128C/126C,129N/126C,129C/126C,130N/126C,130C/126C,131N/126C,131C/126C
_HF_ZHW_total_liver29_	liver29	POOL	T937	P938	T943	P944	T951	P952	T953	P954	T955	P956	SG253268+SJ258085	127N/126C,127C/126C,128N/126C,128C/126C,129N/126C,129C/126C,130N/126C,130C/126C,131N/126C,131C/126C
_HF_ZHW_total_liver30_	liver30	POOL	T957	P958	T963	P964	T965	P966	T967	P968	T975	P976	SG253268+SJ258085	127N/126C,127C/126C,128N/126C,128C/126C,129N/126C,129C/126C,130N/126C,130C/126C,131N/126C,131C/126C
_HF_ZHW_total_liver31_	liver31	POOL	T977	P978	T981	P982	T983	P984	T1013	P1014	T1015	P1016	SG253268+SJ258085	127N/126C,127C/126C,128N/126C,128C/126C,129N/126C,129C/126C,130N/126C,130C/126C,131N/126C,131C/126C
_HF_ZHW_total_liver32_	liver32	POOL	T1021	P1022	T1025	P1026	T1027	P1028	T1031	P1032	T1041	P1042	SG253268+SJ258085	127N/126C,127C/126C,128N/126C,128C/126C,129N/126C,129C/126C,130N/126C,130C/126C,131N/126C,131C/126C
_HF_ZHW_total_liver33_	liver33	POOL	T1043	P1044	T1045	P1046	T447	P448	T535	P536	T697	P698	SG253268+SJ258085	127N/126C,127C/126C,128N/126C,128C/126C,129N/126C,129C/126C,130N/126C,130C/126C,131N/126C,131C/126C
