# Supplementary material for: A Proteogenomic Approach to Discover Novel lncRNA-Derived Microproteins and Their Potential Clinical Utility in Hepatocellular Carcinoma
Source: Mol Cell Proteomics. 2026 May 14;25(6):101584. doi: 10.1016/j.mcpro.2026.101584 (PMC13272525; doi:10.1016/j.mcpro.2026.101584)
Supplement: Supplemental Table S4 [file mmc4.xlsx]

## Sheet: Information
Sheet	information
Jiang 2019	lncORF-derived PSM in Jiang .et al 2019
Gao2019	lncORF-derived PSM in Gao el al 2019
ProteoMapper	20 detected lncORF-derived MS peptdies with potential protein source after allowing mismatches basde on ProteoMapper
miniprot	42 detected lncORF-derived MS peptdie with potential protein source after allowing mismatches basde on minprot

## Sheet: Jiang 2019
Spectrum	Spectrum File	Peptide	Modified Peptide	Extended Peptide	Prev AA	Next AA	Peptide Length	Charge	Retention	Observed Mass	Calibrated Observed Mass	Observed M/Z	Calibrated Observed M/Z	Calculated Peptide Mass	Calculated M/Z	Delta Mass	SpectralSim	RTScore	Expectation	Hyperscore	Nextscore	Probability	Number of Enzymatic Termini	Number of Missed Cleavages	Protein Start	Protein End	Intensity	Assigned Modifications	Observed Modifications	Class	Purity	Is Unique	Protein	Protein ID	Entry Name	Gene	Protein Description	Mapped Genes	Mapped Proteins
CNHPP_HCC_LC_profiling_L001_P_F1.65986.65986.3	interact-CNHPP_HCC_LC_profiling_L001_P_F1.pep.xml	LCYITLDFEQEMATAASSSSLEK	LCYITLDFEQEM[147]ATAASSSSLEK	IMIDIKEK.LCYITLDFEQEMATAASSSSLEK.	K	S	23	3	4251.72	2611.15	2611.15	871.391	871.389	2609.19	870.736	1.9587	0.9012	8.9587	3.4e-05	26.516	16.56	0.9875	2	0	54	76	0	12M(15.9949),2C(57.0215)	NA	6	0	FALSE	tr|sPep_389|sPep_389	sPep_389	sPep_389	ACTBP1	ACTBP1 lncORF 1		tr|sPep_390|sPep_390
CNHPP_HCC_LC_profiling_L001_P_F1.71114.71114.3	interact-CNHPP_HCC_LC_profiling_L001_P_F1.pep.xml	VELNSLMADETISTMPILILGNK	VELNSLM[147]ADETISTMPILILGNK	HSCIIESK.VELNSLMADETISTMPILILGNK.IDRTDTIS	K	I	23	3	4512.47	2518.32	2518.33	840.448	840.449	2517.31	840.11	1.019	0.8003	0.5064	0.197928	17.502	15.67	0.8618	2	0	70	92	0	7M(15.9949)	NA	6	0	FALSE	tr|sPep_16204|sPep_16204	sPep_16204	sPep_16204	NONHSAG038772.2	NONHSAG038772.2 lncORF 1	SAR1AP3	tr|sPep_16205|sPep_16205, tr|sPep_26127|sPep_26127, tr|sPep_26128|sPep_26128
CNHPP_HCC_LC_profiling_L001_P_F5.61748.61748.2	interact-CNHPP_HCC_LC_profiling_L001_P_F5.pep.xml	DDDIAALVIDNSSGMCK	n[43]DDDIAALVIDNSSGM[147]CK	.DDDIAALVIDNSSGMCK.AGFTGDDD	M	A	17	2	4017.49	1881.82	1881.82	941.919	941.919	1880.81	941.414	1.0095	0.7348	3.8735	0.147443	12.978	9.923	0.9352	2	0	2	18	0	N-term(42.0106),15M(15.9949),16C(57.0215)	NA	6	0	TRUE	tr|sPep_394|sPep_394	sPep_394	sPep_394	ACTBP11	ACTBP11 lncORF 4
CNHPP_HCC_LC_profiling_L001_P_F6.72028.72028.3	interact-CNHPP_HCC_LC_profiling_L001_P_F6.pep.xml	VELNSLMADETISTMPILILGNK	VELNSLMADETISTM[147]PILILGNK	HSCIIESK.VELNSLMADETISTMPILILGNK.IDRTDTIS	K	I	23	3	4495.41	2518.34	2518.32	840.454	840.447	2517.31	840.11	1.0109	0.7521	4.5521	0.00285072	21.668	18.272	0.9941	2	0	70	92	0	15M(15.9949)	NA	6	0	FALSE	tr|sPep_16204|sPep_16204	sPep_16204	sPep_16204	NONHSAG038772.2	NONHSAG038772.2 lncORF 1	SAR1AP3	tr|sPep_16205|sPep_16205, tr|sPep_26127|sPep_26127, tr|sPep_26128|sPep_26128
CNHPP_HCC_LC_profiling_L001_T_F1.67266.67266.3	interact-CNHPP_HCC_LC_profiling_L001_T_F1.pep.xml	LCYITLDFEQEMATAASSSSLEK	LCYITLDFEQEM[147]ATAASSSSLEK	IMIDIKEK.LCYITLDFEQEMATAASSSSLEK.	K	S	23	3	4248.46	2611.15	2611.15	871.39	871.391	2609.19	870.736	1.9633	0.8648	7.5596	0.000708781	29.024	21.159	0.9927	2	0	54	76	0	12M(15.9949),2C(57.0215)	NA	6	0	FALSE	tr|sPep_389|sPep_389	sPep_389	sPep_389	ACTBP1	ACTBP1 lncORF 1		tr|sPep_390|sPep_390
CNHPP_HCC_LC_profiling_L002_T_F1.60597.60597.3	interact-CNHPP_HCC_LC_profiling_L002_T_F1.pep.xml	HTGPGVLPMANAGPNTNGSQFFICTAK	HTGPGVLPM[147]ANAGPNTNGSQFFICTAK	EDENFIIK.HTGPGVLPMANAGPNTNGSQFFICTAK.TEWIDGKH	K	T	27	3	3861.3	2802.33	2802.32	935.116	935.114	2802.32	935.115	-0.0019	0.7053	15.8583	1.6e-05	27.647	10.968	0.9993	2	0	32	58	33455392	24C(57.0215),9M(15.9949)	NA	6	0	TRUE	tr|sPep_25485|sPep_25485	sPep_25485	sPep_25485	PPIAP43	PPIAP43 lncORF 1
CNHPP_HCC_LC_profiling_L002_T_F1.69423.69423.3	interact-CNHPP_HCC_LC_profiling_L002_T_F1.pep.xml	LCYITLDFEQEMATAASSSSLEK	LCYITLDFEQEM[147]ATAASSSSLEK	IMIDIKEK.LCYITLDFEQEMATAASSSSLEK.	K	S	23	3	4297.85	2611.17	2611.17	871.396	871.397	2609.19	870.736	1.9809	0.8208	8.8985	0.000354247	23.302	16.838	0.9717	2	0	54	76	0	12M(15.9949),2C(57.0215)	NA	6	0	FALSE	tr|sPep_389|sPep_389	sPep_389	sPep_389	ACTBP1	ACTBP1 lncORF 1		tr|sPep_390|sPep_390
CNHPP_HCC_LC_profiling_L002_T_F1.69608.69608.3	interact-CNHPP_HCC_LC_profiling_L002_T_F1.pep.xml	LCYITLDFEQEMATAASSSSLEK	LCYITLDFEQEM[147]ATAASSSSLEK	IMIDIKEK.LCYITLDFEQEMATAASSSSLEK.	K	S	23	3	4306.8	2611.15	2611.16	871.39	871.395	2609.19	870.736	1.9768	0.8179	9.628	0.00557629	21.039	12.565	0.9289	2	0	54	76	0	12M(15.9949),2C(57.0215)	NA	6	0	FALSE	tr|sPep_389|sPep_389	sPep_389	sPep_389	ACTBP1	ACTBP1 lncORF 1		tr|sPep_390|sPep_390
CNHPP_HCC_LC_profiling_L002_T_F6.60341.60341.4	interact-CNHPP_HCC_LC_profiling_L002_T_F6.pep.xml	LCYVALEFEQEMASAASSSSLEK	LCYVALEFEQEM[147]ASAASSSSLEK	MCDIKEK.LCYVALEFEQEMASAASSSSLEK.SYEIPDDQ	K	S	23	4	3876.39	2565.17	2565.16	642.299	642.297	2565.16	642.298	-0.0014	0.8399	15.3666	3.17e-05	25.599	25.596	0.9981	2	0	8	30	11565196	12M(15.9949),2C(57.0215)	NA	6	0	TRUE	tr|sPep_405|sPep_405	sPep_405	sPep_405	ACTBP8	ACTBP8 lncORF 2
CNHPP_HCC_LC_profiling_L002_T_F6.67665.67665.3	interact-CNHPP_HCC_LC_profiling_L002_T_F6.pep.xml	LYYVTLDFEQEMATAASSSSLEK		IVCDIKEK.LYYVTLDFEQEMATAASSSSLEK.SYEISDGQ	K	S	23	3	4238.77	2583.24	2583.24	862.089	862.088	2582.21	861.744	1.0329	0.8384	17.3303	0.0343064	17.027	10.782	0.9538	2	0	64	86	0		NA	6	0	FALSE	tr|sPep_400|sPep_400	sPep_400	sPep_400	ACTBP4	ACTBP4 lncORF 1		tr|sPep_401|sPep_401
CNHPP_HCC_LC_profiling_L002_T_F6.69122.69122.3	interact-CNHPP_HCC_LC_profiling_L002_T_F6.pep.xml	LYYVTLDFEQEMATAASSSSLEK		IVCDIKEK.LYYVTLDFEQEMATAASSSSLEK.SYEISDGQ	K	S	23	3	4309.92	2582.23	2582.21	861.75	861.745	2582.21	861.744	0.0048	0.8685	10.5728	0.0172705	18.87	11.403	0.9977	2	0	64	86	16258992		NA	6	0	FALSE	tr|sPep_400|sPep_400	sPep_400	sPep_400	ACTBP4	ACTBP4 lncORF 1		tr|sPep_401|sPep_401
CNHPP_HCC_LC_profiling_L002_T_F6.69857.69857.3	interact-CNHPP_HCC_LC_profiling_L002_T_F6.pep.xml	LYYVTLDFEQEMATAASSSSLEK		IVCDIKEK.LYYVTLDFEQEMATAASSSSLEK.SYEISDGQ	K	S	23	3	4346.06	2582.22	2582.22	861.749	861.746	2582.21	861.744	0.0068	0.8881	7.0522	0.00247195	23.355	14.525	0.9995	2	0	64	86	18704088		NA	6	0	FALSE	tr|sPep_400|sPep_400	sPep_400	sPep_400	ACTBP4	ACTBP4 lncORF 1		tr|sPep_401|sPep_401
CNHPP_HCC_LC_profiling_L002_T_F6.73165.73165.3	interact-CNHPP_HCC_LC_profiling_L002_T_F6.pep.xml	LYYVTLDFEQEMATAASSSSLEK		IVCDIKEK.LYYVTLDFEQEMATAASSSSLEK.SYEISDGQ	K	S	23	3	4509.02	2583.24	2583.24	862.086	862.088	2582.21	861.744	1.0336	0.8528	5.4943	0.0168366	18.492	11.173	0.9842	2	0	64	86	0		NA	6	0	FALSE	tr|sPep_400|sPep_400	sPep_400	sPep_400	ACTBP4	ACTBP4 lncORF 1		tr|sPep_401|sPep_401
CNHPP_HCC_LC_profiling_L002_T_F6.73748.73748.3	interact-CNHPP_HCC_LC_profiling_L002_T_F6.pep.xml	VELNSLMADETISTMPILILGNK	VELNSLMADETISTM[147]PILILGNK	HSCIIESK.VELNSLMADETISTMPILILGNK.IDRTDTIS	K	I	23	3	4537.69	2517.31	2517.32	840.111	840.113	2517.31	840.11	0.0107	0.8323	0.8486	0.0251683	17.922	16.284	0.9881	2	0	70	92	2209697	15M(15.9949)	NA	6	0	FALSE	tr|sPep_16204|sPep_16204	sPep_16204	sPep_16204	NONHSAG038772.2	NONHSAG038772.2 lncORF 1	SAR1AP3	tr|sPep_16205|sPep_16205, tr|sPep_26127|sPep_26127, tr|sPep_26128|sPep_26128
CNHPP_HCC_LC_profiling_L003_P_F1.58638.58638.3	interact-CNHPP_HCC_LC_profiling_L003_P_F1.pep.xml	HTGPGVLPMANAGPNTNGSQFFICTAK	HTGPGVLPM[147]ANAGPNTNGSQFFICTAK	EDENFIIK.HTGPGVLPMANAGPNTNGSQFFICTAK.TEWIDGKH	K	T	27	3	3809.1	2802.33	2802.33	935.117	935.116	2802.32	935.115	0.0058	0.7251	15.241	1.92e-08	41.324	13.312	1	2	0	32	58	184933940	24C(57.0215),9M(15.9949)	NA	6	0	TRUE	tr|sPep_25485|sPep_25485	sPep_25485	sPep_25485	PPIAP43	PPIAP43 lncORF 1
CNHPP_HCC_LC_profiling_L003_P_F1.58998.58998.3	interact-CNHPP_HCC_LC_profiling_L003_P_F1.pep.xml	HTGPGVLPMANAGPNTNGSQFFICTAK	HTGPGVLPM[147]ANAGPNTNGSQFFICTAK	EDENFIIK.HTGPGVLPMANAGPNTNGSQFFICTAK.TEWIDGKH	K	T	27	3	3828.01	2802.34	2802.33	935.119	935.116	2802.32	935.115	0.0058	0.7686	15.9819	8.12e-09	38.434	13.638	1	2	0	32	58	185028450	24C(57.0215),9M(15.9949)	NA	6	0	TRUE	tr|sPep_25485|sPep_25485	sPep_25485	sPep_25485	PPIAP43	PPIAP43 lncORF 1
CNHPP_HCC_LC_profiling_L003_P_F1.67701.67701.3	interact-CNHPP_HCC_LC_profiling_L003_P_F1.pep.xml	LCYITLDFEQEMATAASSSSLEK	LCYITLDFEQEM[147]ATAASSSSLEK	IMIDIKEK.LCYITLDFEQEMATAASSSSLEK.	K	S	23	3	4259.26	2611.16	2611.15	871.394	871.389	2609.19	870.736	1.9589	0.8011	9.2142	0.000507973	23.903	14.263	0.905	2	0	54	76	0	12M(15.9949),2C(57.0215)	NA	6	0	FALSE	tr|sPep_389|sPep_389	sPep_389	sPep_389	ACTBP1	ACTBP1 lncORF 1		tr|sPep_390|sPep_390
CNHPP_HCC_LC_profiling_L003_P_F6.58780.58780.3	interact-CNHPP_HCC_LC_profiling_L003_P_F6.pep.xml	HTGPGVLPMANAGPNTNGSQFFICTAK	HTGPGVLPM[147]ANAGPNTNGSQFFICTAK	EDENFIIK.HTGPGVLPMANAGPNTNGSQFFICTAK.TEWIDGKH	K	T	27	3	3882.89	2803.32	2803.31	935.446	935.443	2802.32	935.115	0.9848	0.6984	18.8582	0.000644668	26.224	12.731	0.9893	2	0	32	58	0	24C(57.0215),9M(15.9949)	NA	6	0	TRUE	tr|sPep_25485|sPep_25485	sPep_25485	sPep_25485	PPIAP43	PPIAP43 lncORF 1
CNHPP_HCC_LC_profiling_L003_T_F1.61150.61150.3	interact-CNHPP_HCC_LC_profiling_L003_T_F1.pep.xml	HTGPGVLPMANAGPNTNGSQFFICTAK	HTGPGVLPM[147]ANAGPNTNGSQFFICTAK	EDENFIIK.HTGPGVLPMANAGPNTNGSQFFICTAK.TEWIDGKH	K	T	27	3	3801.93	2802.33	2802.32	935.118	935.115	2802.32	935.115	0.0026	0.6503	16.318	0.0064766	19.759	12.069	0.9167	2	0	32	58	7547299	24C(57.0215),9M(15.9949)	NA	6	0	TRUE	tr|sPep_25485|sPep_25485	sPep_25485	sPep_25485	PPIAP43	PPIAP43 lncORF 1
CNHPP_HCC_LC_profiling_L004_P_F2.66992.66992.3	interact-CNHPP_HCC_LC_profiling_L004_P_F2.pep.xml	LYYVTLDFEQEMATAASSSSLEK		IVCDIKEK.LYYVTLDFEQEMATAASSSSLEK.SYEISDGQ	K	S	23	3	4528.07	2583.25	2583.25	862.091	862.09	2582.21	861.744	1.0383	0.8712	7.4731	0.000881341	27.607	15.896	0.9975	2	0	64	86	0		NA	6	0	FALSE	tr|sPep_400|sPep_400	sPep_400	sPep_400	ACTBP4	ACTBP4 lncORF 1		tr|sPep_401|sPep_401
CNHPP_HCC_LC_profiling_L004_T_F1.66429.66429.2	interact-CNHPP_HCC_LC_profiling_L004_T_F1.pep.xml	DISEASTFNAYVLPK		VEAAAVR.DISEASTFNAYVLPK.LYVKIHYC	R	L	15	2	4166.76	1653.83	1653.83	827.923	827.923	1653.83	827.92	0.0075	0.8653	23.8325	0.00334646	24.306	18.673	0.981	2	0	8	22	0		NA	6	0	FALSE	tr|sPep_12630|sPep_12630	sPep_12630	sPep_12630	NONHSAG025520.2	NONHSAG025520.2 lncORF 2	RPS26P55	tr|sPep_26036|sPep_26036
CNHPP_HCC_LC_profiling_L004_T_F1.72605.72605.3	interact-CNHPP_HCC_LC_profiling_L004_T_F1.pep.xml	LYYVTLDFEQEMATAASSSSLEK		IVCDIKEK.LYYVTLDFEQEMATAASSSSLEK.SYEISDGQ	K	S	23	3	4474.04	2583.25	2583.25	862.089	862.089	2582.21	861.744	1.0363	0.8612	3.8764	0.0216639	21.115	14.113	0.9438	2	0	64	86	0		NA	6	0	FALSE	tr|sPep_400|sPep_400	sPep_400	sPep_400	ACTBP4	ACTBP4 lncORF 1		tr|sPep_401|sPep_401
CNHPP_HCC_LC_profiling_L005_P_F4.57897.57897.3	interact-CNHPP_HCC_LC_profiling_L005_P_F4.pep.xml	LCYVALEFEQEMASAASSSSLEK	LCYVALEFEQEM[147]ASAASSSSLEK	MCDIKEK.LCYVALEFEQEMASAASSSSLEK.SYEIPDDQ	K	S	23	3	4004.33	2565.17	2565.16	856.063	856.061	2565.16	856.061	-0.0007	0.9195	10.3373	0.000333595	26.936	26.724	0.9993	2	0	8	30	0	12M(15.9949),2C(57.0215)	NA	6	0	TRUE	tr|sPep_405|sPep_405	sPep_405	sPep_405	ACTBP8	ACTBP8 lncORF 2
CNHPP_HCC_LC_profiling_L005_P_F4.58852.58852.3	interact-CNHPP_HCC_LC_profiling_L005_P_F4.pep.xml	LCYVALEFEQEMASAASSSSLEK	LCYVALEFEQEM[147]ASAASSSSLEK	MCDIKEK.LCYVALEFEQEMASAASSSSLEK.SYEIPDDQ	K	S	23	3	4051.68	2565.17	2565.16	856.063	856.061	2565.16	856.061	0	0.8681	6.3377	0.878056	17.718	15.904	0.9578	2	0	8	30	22730530	12M(15.9949),2C(57.0215)	NA	6	0	TRUE	tr|sPep_405|sPep_405	sPep_405	sPep_405	ACTBP8	ACTBP8 lncORF 2
CNHPP_HCC_LC_profiling_L005_P_F5.68603.68603.3	interact-CNHPP_HCC_LC_profiling_L005_P_F5.pep.xml	SVQPKDSLGGFEITPPVVLR		.SVQPKDSLGGFEITPPVVLR.LKCGSGPV	M	L	20	3	4463.41	2139.18	2139.18	714.066	714.066	2138.17	713.732	1.0039	0.8468	38.3201	0.0013137	21.689	11.615	0.9788	2	1	2	21	24271696		NA	6	0	TRUE	tr|sPep_25066|sPep_25066	sPep_25066	sPep_25066	NPM1P32	NPM1P32 lncORF 1
CNHPP_HCC_LC_profiling_L005_T_F3.73914.73914.3	interact-CNHPP_HCC_LC_profiling_L005_T_F3.pep.xml	LCYITLDFEQEMATAASSSSLEK	LCYITLDFEQEMATAASSSSLEK	IMIDIKEK.LCYITLDFEQEMATAASSSSLEK.	K	S	23	3	4597.47	2593.19	2593.18	865.403	865.401	2593.19	865.405	-0.0107	0.8831	15.4798	0.000293738	27.666	27.666	0.9985	2	0	54	76	2046582	2C(57.0215)	NA	6	0	FALSE	tr|sPep_389|sPep_389	sPep_389	sPep_389	ACTBP1	ACTBP1 lncORF 1		tr|sPep_390|sPep_390
CNHPP_HCC_LC_profiling_L005_T_F4.71362.71362.3	interact-CNHPP_HCC_LC_profiling_L005_T_F4.pep.xml	SVQPKDSLGGFEITPPVVLR		.SVQPKDSLGGFEITPPVVLR.LKCGSGPV	M	L	20	3	4454.77	2138.18	2138.17	713.732	713.732	2138.17	713.732	0	0.835	37.7443	0.000256601	23.518	10.743	0.992	2	1	2	21	257271900		NA	6	0	TRUE	tr|sPep_25066|sPep_25066	sPep_25066	sPep_25066	NPM1P32	NPM1P32 lncORF 1
CNHPP_HCC_LC_profiling_L005_T_F4.71689.71689.2	interact-CNHPP_HCC_LC_profiling_L005_T_F4.pep.xml	SVQPKDSLGGFEITPPVVLR		.SVQPKDSLGGFEITPPVVLR.LKCGSGPV	M	L	20	2	4470.82	2138.18	2138.17	1070.09	1070.09	2138.17	1070.09	-0.0007	0.8485	39.401	0.00032215	25.401	13.845	0.9873	2	1	2	21	225255420		NA	6	0	TRUE	tr|sPep_25066|sPep_25066	sPep_25066	sPep_25066	NPM1P32	NPM1P32 lncORF 1
CNHPP_HCC_LC_profiling_L005_T_F4.71768.71768.3	interact-CNHPP_HCC_LC_profiling_L005_T_F4.pep.xml	SVQPKDSLGGFEITPPVVLR		.SVQPKDSLGGFEITPPVVLR.LKCGSGPV	M	L	20	3	4474.64	2138.18	2138.17	713.732	713.732	2138.17	713.732	0	0.8625	39.7349	2.66e-05	29.898	12.622	0.9986	2	1	2	21	266144600		NA	6	0	TRUE	tr|sPep_25066|sPep_25066	sPep_25066	sPep_25066	NPM1P32	NPM1P32 lncORF 1
CNHPP_HCC_LC_profiling_L005_T_F5.59932.59932.3	interact-CNHPP_HCC_LC_profiling_L005_T_F5.pep.xml	HTGPGVLPMANAGPNTNGSQFFICTAK	HTGPGVLPM[147]ANAGPNTNGSQFFICTAK	EDENFIIK.HTGPGVLPMANAGPNTNGSQFFICTAK.TEWIDGKH	K	T	27	3	3942.32	2803.31	2803.32	935.444	935.449	2802.32	935.115	1.0024	0.8399	17.2871	0.00113942	27.727	15.02	0.997	2	0	32	58	0	24C(57.0215),9M(15.9949)	NA	6	0	TRUE	tr|sPep_25485|sPep_25485	sPep_25485	sPep_25485	PPIAP43	PPIAP43 lncORF 1
CNHPP_HCC_LC_profiling_L005_T_F5.70636.70636.3	interact-CNHPP_HCC_LC_profiling_L005_T_F5.pep.xml	SVQPKDSLGGFEITPPVVLR		.SVQPKDSLGGFEITPPVVLR.LKCGSGPV	M	L	20	3	4468.87	2138.18	2138.17	713.734	713.732	2138.17	713.732	0.0009	0.9165	37.5645	0.0015417	22.247	11.418	0.9833	2	1	2	21	33144876		NA	6	0	TRUE	tr|sPep_25066|sPep_25066	sPep_25066	sPep_25066	NPM1P32	NPM1P32 lncORF 1
CNHPP_HCC_LC_profiling_L005_T_F6.73048.73048.3	interact-CNHPP_HCC_LC_profiling_L005_T_F6.pep.xml	MSVQPKDSLGGFEITPPVVLR	M[147]SVQPKDSLGGFEITPPVVLR	.MSVQPKDSLGGFEITPPVVLR.LKCGSGPV	-	L	21	3	4430.63	2285.21	2285.21	762.744	762.743	2285.21	762.744	-0.0019	0.8957	28.0725	0.000993627	23.247	23.247	0.9918	2	1	1	21	57326016	1M(15.9949)	NA	6	0	FALSE	tr|sPep_25066|sPep_25066	sPep_25066	sPep_25066	NPM1P32	NPM1P32 lncORF 1		tr|sPep_25067|sPep_25067
CNHPP_HCC_LC_profiling_L006_P_F3.47594.47594.2	interact-CNHPP_HCC_LC_profiling_L006_P_F3.pep.xml	SIYQEKFDDENFILK		RHKGTGGK.SIYQEKFDDENFILK.HTGPGIIS	K	H	15	2	3476.14	1887.93	1887.92	944.97	944.969	1887.93	944.97	-0.0009	0.7459	2.2843	0.0193977	19.321	17.548	0.9335	2	1	17	31	15963831		NA	6	0	TRUE	tr|sPep_25500|sPep_25500	sPep_25500	sPep_25500	PPIAP79	PPIAP79 lncORF 1
CNHPP_HCC_LC_profiling_L006_P_F5.49510.49510.3	interact-CNHPP_HCC_LC_profiling_L006_P_F5.pep.xml	HTGPGILSMANAGPGTNVSQFFICTAK	HTGPGILSM[147]ANAGPGTNVSQFFICTAK	DDENFIIK.HTGPGILSMANAGPGTNVSQFFICTAK.TEWIDGKH	K	T	27	3	3934.45	2792.3	2792.29	931.772	931.771	2791.34	931.455	0.9487	0.8615	12.7625	5.81e-05	29.016	28.553	0.9398	2	0	32	58	0	24C(57.0215),9M(15.9949)	NA	6	0	TRUE	tr|sPep_25500|sPep_25500	sPep_25500	sPep_25500	PPIAP79	PPIAP79 lncORF 1
CNHPP_HCC_LC_profiling_L006_P_F6.42720.42720.3	interact-CNHPP_HCC_LC_profiling_L006_P_F6.pep.xml	HTGPGILSMANAGPGTNVSQFFICTAK	HTGPGILSM[147]ANAGPGTNVSQFFICTAK	DDENFIIK.HTGPGILSMANAGPGTNVSQFFICTAK.TEWIDGKH	K	T	27	3	3938.09	2792.28	2792.29	931.769	931.771	2791.34	931.455	0.9487	0.7984	14.2802	0.000102124	29.314	28.643	0.9713	2	0	32	58	0	24C(57.0215),9M(15.9949)	NA	6	0	TRUE	tr|sPep_25500|sPep_25500	sPep_25500	sPep_25500	PPIAP79	PPIAP79 lncORF 1
CNHPP_HCC_LC_profiling_L006_T_F1.38815.38815.3	interact-CNHPP_HCC_LC_profiling_L006_T_F1.pep.xml	IDDGNEFGVAIQEK		WIQHIIPK.IDDGNEFGVAIQEK.VIERVNAV	K	V	14	3	2563.2	1533.73	1533.75	512.251	512.257	1533.73	512.251	0.0178	0.9174	7.5829	0.00212224	19.878	17.795	0.9985	2	0	132	145	0		NA	6	0	TRUE	tr|sPep_25617|sPep_25617	sPep_25617	sPep_25617	PSME2P1	PSME2P1 lncORF 1
CNHPP_HCC_LC_profiling_L006_T_F1.43087.43087.2	interact-CNHPP_HCC_LC_profiling_L006_T_F1.pep.xml	IDDGNEFGVAIQEK		WIQHIIPK.IDDGNEFGVAIQEK.VIERVNAV	K	V	14	2	2812.54	1535.75	1535.74	768.882	768.877	1533.73	767.873	2.0085	0.8654	0.1534	0.814952	18.865	16.498	0.9834	2	0	132	145	0		NA	6	0	TRUE	tr|sPep_25617|sPep_25617	sPep_25617	sPep_25617	PSME2P1	PSME2P1 lncORF 1
CNHPP_HCC_LC_profiling_L006_T_F5.26915.26915.2	interact-CNHPP_HCC_LC_profiling_L006_T_F5.pep.xml	NISNASCTTNCIAPLAK	NISNASCTTNCIAPLAK	EKYENSIK.NISNASCTTNCIAPLAK.MIHDNFGI	K	M	17	2	2578.89	1833.9	1833.9	917.956	917.956	1833.87	917.943	0.025	0.9223	10.1776	5.53e-07	35.515	31.618	0.9995	2	0	12	28	0	11C(57.0215),7C(57.0215)	NA	6	0	FALSE	tr|sPep_3787|sPep_3787	sPep_3787	sPep_3787	GAPDHP23	GAPDHP23 lncORF 1		tr|sPep_3788|sPep_3788
CNHPP_HCC_LC_profiling_L006_T_F5.58773.58773.3	interact-CNHPP_HCC_LC_profiling_L006_T_F5.pep.xml	PCYIALDFEQEMATGASSSSLEK	PCYIALDFEQEM[147]ATGASSSSLEK	IVHDIKEK.PCYIALDFEQEMATGASSSSLEK.SYKIPDSQ	K	S	23	3	4386.46	2549.17	2549.17	850.73	850.73	2549.13	850.717	0.0371	0.716	27.9558	0.000126461	30.878	26.445	0.9653	2	0	98	120	0	12M(15.9949),2C(57.0215)	NA	6	0	TRUE	tr|sPep_393|sPep_393	sPep_393	sPep_393	ACTBP11	ACTBP11 lncORF 3
CNHPP_HCC_LC_profiling_L007_P_F3.63607.63607.2	interact-CNHPP_HCC_LC_profiling_L007_P_F3.pep.xml	DISEASTFNAYVLPK		VEAAAVR.DISEASTFNAYVLPK.LYVKIHYC	R	L	15	2	4157.89	1654.83	1654.84	828.423	828.425	1653.83	827.92	1.0107	0.8894	21.5898	0.00313905	25.416	20.757	0.9624	2	0	8	22	215061340		NA	6	0	FALSE	tr|sPep_12630|sPep_12630	sPep_12630	sPep_12630	NONHSAG025520.2	NONHSAG025520.2 lncORF 2	RPS26P55	tr|sPep_26036|sPep_26036
CNHPP_HCC_LC_profiling_L007_T_F6.71255.71255.3	interact-CNHPP_HCC_LC_profiling_L007_T_F6.pep.xml	VELNSLMADETISTMPILILGNK	VELNSLMADETISTM[147]PILILGNK	HSCIIESK.VELNSLMADETISTMPILILGNK.IDRTDTIS	K	I	23	3	4532.75	2518.33	2518.33	840.451	840.45	2517.31	840.11	1.0212	0.8584	2.0824	0.0551474	19.302	14.731	0.9353	2	0	70	92	0	15M(15.9949)	NA	6	0	FALSE	tr|sPep_16204|sPep_16204	sPep_16204	sPep_16204	NONHSAG038772.2	NONHSAG038772.2 lncORF 1	SAR1AP3	tr|sPep_16205|sPep_16205, tr|sPep_26127|sPep_26127, tr|sPep_26128|sPep_26128
CNHPP_HCC_LC_profiling_L008_P_F3.63874.63874.4	interact-CNHPP_HCC_LC_profiling_L008_P_F3.pep.xml	VLHDNFGIVKGLMTTVHAITATQK	VLHDNFGIVKGLM[147]TTVHAITATQK	NCIAPRAK.VLHDNFGIVKGLMTTVHAITATQK.TVDGPSRK	K	T	24	4	4436.15	2609.4	2609.39	653.356	653.356	2609.4	653.357	-0.0051	0.7549	33.1035	1.41e-05	27.288	14.226	0.9972	2	1	211	234	0	13M(15.9949)	NA	6	0	FALSE	tr|sPep_3467|sPep_3467	sPep_3467	sPep_3467	ENSG00000293174	ENSG00000293174 lncORF 1	GAPDHP72	tr|sPep_3468|sPep_3468, tr|sPep_3835|sPep_3835, tr|sPep_3836|sPep_3836
CNHPP_HCC_LC_profiling_L008_P_F4.27266.27266.2	interact-CNHPP_HCC_LC_profiling_L008_P_F4.pep.xml	NISNASCTTNCIAPLAK	NISNASCTTNCIAPLAK	EKYENSIK.NISNASCTTNCIAPLAK.MIHDNFGI	K	M	17	2	2557.56	1834.88	1834.88	918.449	918.446	1833.87	917.943	1.0069	0.6691	9.7223	0.00774092	19.447	13.245	0.947	2	0	12	28	0	11C(57.0215),7C(57.0215)	NA	6	0	FALSE	tr|sPep_3787|sPep_3787	sPep_3787	sPep_3787	GAPDHP23	GAPDHP23 lncORF 1		tr|sPep_3788|sPep_3788
CNHPP_HCC_LC_profiling_L008_P_F4.54423.54423.3	interact-CNHPP_HCC_LC_profiling_L008_P_F4.pep.xml	GFEVIYMSEPIDEYCVQQLK	GFEVIYM[147]SEPIDEYCVQQLK	FVEQEWKK.GFEVIYMSEPIDEYCVQQLK.EFDGKSII	K	E	20	3	4145.18	2464.14	2464.13	822.388	822.385	2463.13	822.052	1.0009	0.837	0.1056	0.257903	17.417	15.725	0.9774	2	0	415	434	0	15C(57.0215),7M(15.9949)	NA	6	0	TRUE	tr|sPep_4266|sPep_4266	sPep_4266	sPep_4266	HSP90AB4P	HSP90AB4P lncORF 2
CNHPP_HCC_LC_profiling_L008_P_F5.24506.24506.2	interact-CNHPP_HCC_LC_profiling_L008_P_F5.pep.xml	NISNASCTTNCIAPLAK	NISNASCTTNCIAPLAK	EKYENSIK.NISNASCTTNCIAPLAK.MIHDNFGI	K	M	17	2	2584.66	1833.9	1833.9	917.958	917.955	1833.87	917.943	0.024	0.8587	10.0805	4.53e-08	36.377	33.272	0.9929	2	0	12	28	0	11C(57.0215),7C(57.0215)	NA	6	0	FALSE	tr|sPep_3787|sPep_3787	sPep_3787	sPep_3787	GAPDHP23	GAPDHP23 lncORF 1		tr|sPep_3788|sPep_3788
CNHPP_HCC_LC_profiling_L008_P_F5.25390.25390.2	interact-CNHPP_HCC_LC_profiling_L008_P_F5.pep.xml	NISNASCTTNCIAPLAK	NISNASCTTNCIAPLAK	EKYENSIK.NISNASCTTNCIAPLAK.MIHDNFGI	K	M	17	2	2641.88	1833.9	1833.9	917.957	917.955	1833.87	917.943	0.0241	0.7881	11.1833	1.51e-05	31.832	30.505	0.9482	2	0	12	28	0	11C(57.0215),7C(57.0215)	NA	6	0	FALSE	tr|sPep_3787|sPep_3787	sPep_3787	sPep_3787	GAPDHP23	GAPDHP23 lncORF 1		tr|sPep_3788|sPep_3788
CNHPP_HCC_LC_profiling_L008_P_F6.52364.52364.3	interact-CNHPP_HCC_LC_profiling_L008_P_F6.pep.xml	LCYVALEFEQEMASAASSSSLEK	LCYVALEFEQEM[147]ASAASSSSLEK	MCDIKEK.LCYVALEFEQEMASAASSSSLEK.SYEIPDDQ	K	S	23	3	4380.91	2566.16	2566.15	856.392	856.389	2565.16	856.061	0.9851	0.9118	19.1644	7.33e-05	32.552	32.395	0.9924	2	0	8	30	0	12M(15.9949),2C(57.0215)	NA	6	0	TRUE	tr|sPep_405|sPep_405	sPep_405	sPep_405	ACTBP8	ACTBP8 lncORF 2
CNHPP_HCC_LC_profiling_L008_T_F3.63732.63732.4	interact-CNHPP_HCC_LC_profiling_L008_T_F3.pep.xml	VLHDNFGIVKGLMTTVHAITATQK	VLHDNFGIVKGLM[147]TTVHAITATQK	NCIAPRAK.VLHDNFGIVKGLMTTVHAITATQK.TVDGPSRK	K	T	24	4	4418.62	2609.36	2609.35	653.347	653.345	2609.4	653.357	-0.0495	0.8362	31.0037	6.21e-06	28.555	11.545	0.984	2	1	211	234	0	13M(15.9949)	NA	6	0	FALSE	tr|sPep_3467|sPep_3467	sPep_3467	sPep_3467	ENSG00000293174	ENSG00000293174 lncORF 1	GAPDHP72	tr|sPep_3468|sPep_3468, tr|sPep_3835|sPep_3835, tr|sPep_3836|sPep_3836
CNHPP_HCC_LC_profiling_L008_T_F4.55449.55449.3	interact-CNHPP_HCC_LC_profiling_L008_T_F4.pep.xml	GFEVIYMSEPIDEYCVQQLK	GFEVIYM[147]SEPIDEYCVQQLK	FVEQEWKK.GFEVIYMSEPIDEYCVQQLK.EFDGKSII	K	E	20	3	4135.63	2463.14	2463.14	822.053	822.053	2463.13	822.052	0.0019	0.8821	0.6894	9.88e-06	27.312	25.337	1	2	0	415	434	0	15C(57.0215),7M(15.9949)	NA	6	0	TRUE	tr|sPep_4266|sPep_4266	sPep_4266	sPep_4266	HSP90AB4P	HSP90AB4P lncORF 2
CNHPP_HCC_LC_profiling_L008_T_F6.41142.41142.2	interact-CNHPP_HCC_LC_profiling_L008_T_F6.pep.xml	LPLAVVGSDIITEVNGK		RVKKIKDR.LPLAVVGSDIITEVNGK.RVRGRQYP	R	R	17	2	3788.47	1723.98	1723.97	862.995	862.994	1723.97	862.993	0.0019	0.8861	26.6176	0.0156566	22.21	13.939	0.9888	2	0	65	81	11890588		NA	6	0	TRUE	tr|sPep_26202|sPep_26202	sPep_26202	sPep_26202	SEPTIN7P8	SEPTIN7P8 lncORF 1
CNHPP_HCC_LC_profiling_L009_P_F1.44938.44938.2	interact-CNHPP_HCC_LC_profiling_L009_P_F1.pep.xml	IDDGNEFGVAIQEK		WIQHIIPK.IDDGNEFGVAIQEK.VIERVNAV	K	V	14	2	3047.09	1533.73	1533.73	767.874	767.871	1533.73	767.873	-0.0029	0.8011	7.0829	0.13643	15.453	15.004	0.8271	2	0	132	145	890022		NA	6	0	TRUE	tr|sPep_25617|sPep_25617	sPep_25617	sPep_25617	PSME2P1	PSME2P1 lncORF 1
CNHPP_HCC_LC_profiling_L009_P_F3.46929.46929.2	interact-CNHPP_HCC_LC_profiling_L009_P_F3.pep.xml	SIYQEKFDDENFILK		RHKGTGGK.SIYQEKFDDENFILK.HTGPGIIS	K	H	15	2	3477.04	1887.93	1887.92	944.971	944.97	1887.93	944.97	-0.0006	0.6152	1.5672	0.00264958	25.609	15.707	0.885	2	1	17	31	15218470		NA	6	0	TRUE	tr|sPep_25500|sPep_25500	sPep_25500	sPep_25500	PPIAP79	PPIAP79 lncORF 1
CNHPP_HCC_LC_profiling_L009_P_F5.22006.22006.2	interact-CNHPP_HCC_LC_profiling_L009_P_F5.pep.xml	NISNASCTTNCIAPLAK	NISNASCTTNCIAPLAK	EKYENSIK.NISNASCTTNCIAPLAK.MIHDNFGI	K	M	17	2	2351.18	1833.89	1833.89	917.952	917.954	1833.87	917.943	0.0224	0.8892	5.4714	1.31e-07	42.787	41.762	1	2	0	12	28	0	11C(57.0215),7C(57.0215)	NA	6	0	FALSE	tr|sPep_3787|sPep_3787	sPep_3787	sPep_3787	GAPDHP23	GAPDHP23 lncORF 1		tr|sPep_3788|sPep_3788
CNHPP_HCC_LC_profiling_L009_P_F5.25929.25929.2	interact-CNHPP_HCC_LC_profiling_L009_P_F5.pep.xml	NISNASCTTNCIAPLAK	NISNASCTTNCIAPLAK	EKYENSIK.NISNASCTTNCIAPLAK.MIHDNFGI	K	M	17	2	2593.5	1833.9	1833.9	917.957	917.956	1833.87	917.943	0.026	0.8127	11.2168	1.96e-06	31.487	25.061	0.9996	2	0	12	28	0	11C(57.0215),7C(57.0215)	NA	6	0	FALSE	tr|sPep_3787|sPep_3787	sPep_3787	sPep_3787	GAPDHP23	GAPDHP23 lncORF 1		tr|sPep_3788|sPep_3788
CNHPP_HCC_LC_profiling_L009_P_F6.45001.45001.3	interact-CNHPP_HCC_LC_profiling_L009_P_F6.pep.xml	CPEALFQPCFLGMESCGIHKTTFNSIVK	CPEALFQPCFLGM[147]ESCGIHKTTFNSIVK	TIGNERFR.CPEALFQPCFLGMESCGIHKTTFNSIVK.SDVDIRKD	R	S	28	3	4172.35	3287.54	3287.54	1096.85	1096.86	3286.53	1096.52	1.0151	0.8566	1.6351	0.150053	15.954	13.731	0.8563	2	1	301	328	8626314	13M(15.9949),16C(57.0215),1C(57.0215),9C(57.0215)	NA	6	0	FALSE	tr|sPep_25465|sPep_25465	sPep_25465	sPep_25465	POTEKP	POTEKP lncORF 2		tr|sPep_25464|sPep_25464, tr|sPep_25466|sPep_25466
CNHPP_HCC_LC_profiling_L009_T_F5.27128.27128.2	interact-CNHPP_HCC_LC_profiling_L009_T_F5.pep.xml	NISNASCTTNCIAPLAK	NISNASCTTNCIAPLAK	EKYENSIK.NISNASCTTNCIAPLAK.MIHDNFGI	K	M	17	2	2687.29	1833.9	1833.9	917.957	917.956	1833.87	917.943	0.0253	0.8248	13.3248	6.13e-06	30.262	29.018	0.9899	2	0	12	28	0	11C(57.0215),7C(57.0215)	NA	6	0	FALSE	tr|sPep_3787|sPep_3787	sPep_3787	sPep_3787	GAPDHP23	GAPDHP23 lncORF 1		tr|sPep_3788|sPep_3788
CNHPP_HCC_LC_profiling_L009_T_F5.43092.43092.2	interact-CNHPP_HCC_LC_profiling_L009_T_F5.pep.xml	DLYANTVLSGGTNMYPGITDR		KCDVDNHK.DLYANTVLSGGTNMYPGITDR.MQKEITTI	K	M	21	2	3612.97	2257.07	2257.07	1129.54	1129.54	2257.07	1129.54	0.0014	0.8036	9.0372	0.031726	19.312	13.527	0.9756	2	0	84	104	4.05171e+06		NA	6	0	TRUE	tr|sPep_405|sPep_405	sPep_405	sPep_405	ACTBP8	ACTBP8 lncORF 2
CNHPP_HCC_LC_profiling_L010_P_F4.53211.53211.3	interact-CNHPP_HCC_LC_profiling_L010_P_F4.pep.xml	GFEVIYMSEPIDEYCVQQLK	GFEVIYM[147]SEPIDEYCVQQLK	FVEQEWKK.GFEVIYMSEPIDEYCVQQLK.EFDGKSII	K	E	20	3	4135.56	2463.14	2463.13	822.053	822.051	2463.13	822.052	-0.0024	0.8164	0.4677	0.00500707	22.557	21.167	0.9957	2	0	415	434	0	15C(57.0215),7M(15.9949)	NA	6	0	TRUE	tr|sPep_4266|sPep_4266	sPep_4266	sPep_4266	HSP90AB4P	HSP90AB4P lncORF 2
CNHPP_HCC_LC_profiling_L010_P_F5.21932.21932.2	interact-CNHPP_HCC_LC_profiling_L010_P_F5.pep.xml	NISNASCTTNCIAPLAK	NISNASCTTNCIAPLAK	EKYENSIK.NISNASCTTNCIAPLAK.MIHDNFGI	K	M	17	2	2376.93	1833.9	1833.9	917.956	917.955	1833.87	917.943	0.0245	0.7465	3.6741	0.000253842	26.868	22.512	0.9681	2	0	12	28	0	11C(57.0215),7C(57.0215)	NA	6	0	FALSE	tr|sPep_3787|sPep_3787	sPep_3787	sPep_3787	GAPDHP23	GAPDHP23 lncORF 1		tr|sPep_3788|sPep_3788
CNHPP_HCC_LC_profiling_L010_P_F5.56490.56490.4	interact-CNHPP_HCC_LC_profiling_L010_P_F5.pep.xml	LCYVALEFEQEMASAASSSSLEK	LCYVALEFEQEMASAASSSSLEK	MCDIKEK.LCYVALEFEQEMASAASSSSLEK.SYEIPDDQ	K	S	23	4	4420.85	2550.17	2550.17	638.55	638.55	2549.17	638.299	1.0026	0.6765	5.6866	0.00056694	21.54	20.731	0.9825	2	0	8	30	2.36374e+06	2C(57.0215)	NA	6	0	TRUE	tr|sPep_405|sPep_405	sPep_405	sPep_405	ACTBP8	ACTBP8 lncORF 2
CNHPP_HCC_LC_profiling_L010_T_F3.66006.66006.4	interact-CNHPP_HCC_LC_profiling_L010_T_F3.pep.xml	VLHDNFGIVKGLMTTVHAITATQK	VLHDNFGIVKGLM[147]TTVHAITATQK	NCIAPRAK.VLHDNFGIVKGLMTTVHAITATQK.TVDGPSRK	K	T	24	4	4449.45	2609.4	2609.39	653.357	653.356	2609.4	653.357	-0.0053	0.8278	33.1542	0.000263035	26.234	15.111	0.9982	2	1	211	234	0	13M(15.9949)	NA	6	0	FALSE	tr|sPep_3467|sPep_3467	sPep_3467	sPep_3467	ENSG00000293174	ENSG00000293174 lncORF 1	GAPDHP72	tr|sPep_3468|sPep_3468, tr|sPep_3835|sPep_3835, tr|sPep_3836|sPep_3836
CNHPP_HCC_LC_profiling_L011_P_F3.65772.65772.4	interact-CNHPP_HCC_LC_profiling_L011_P_F3.pep.xml	VLHDNFGIVKGLMTTVHAITATQK		NCIAPRAK.VLHDNFGIVKGLMTTVHAITATQK.TVDGPSRK	K	T	24	4	4552.13	2594.36	2594.38	649.597	649.603	2593.41	649.359	0.9794	0.7509	27.0923	7.74e-07	35.41	34.739	0.9996	2	1	211	234	0		NA	6	0	FALSE	tr|sPep_3467|sPep_3467	sPep_3467	sPep_3467	ENSG00000293174	ENSG00000293174 lncORF 1	GAPDHP72	tr|sPep_3468|sPep_3468, tr|sPep_3835|sPep_3835, tr|sPep_3836|sPep_3836
CNHPP_HCC_LC_profiling_L011_P_F4.41470.41470.3	interact-CNHPP_HCC_LC_profiling_L011_P_F4.pep.xml	LCYITLDFEQEMATAASSSSLEK	LCYITLDFEQEMATAASSSSLEK	IMIDIKEK.LCYITLDFEQEMATAASSSSLEK.	K	S	23	3	3349.49	2593.17	2593.17	865.397	865.398	2593.19	865.405	-0.0205	0.9002	56.5889	0.00208733	22.439	16.382	0.9608	2	0	54	76	26178804	2C(57.0215)	NA	6	0	FALSE	tr|sPep_389|sPep_389	sPep_389	sPep_389	ACTBP1	ACTBP1 lncORF 1		tr|sPep_390|sPep_390
CNHPP_HCC_LC_profiling_L011_P_F5.24624.24624.3	interact-CNHPP_HCC_LC_profiling_L011_P_F5.pep.xml	NISNASCTTNCIAPLAK	NISNASCTTNCIAPLAK	EKYENSIK.NISNASCTTNCIAPLAK.MIHDNFGI	K	M	17	3	2355.45	1833.89	1833.89	612.305	612.305	1833.87	612.298	0.0225	0.8745	4.5773	0.000512104	20.298	19.794	0.9501	2	0	12	28	0	11C(57.0215),7C(57.0215)	NA	6	0	FALSE	tr|sPep_3787|sPep_3787	sPep_3787	sPep_3787	GAPDHP23	GAPDHP23 lncORF 1		tr|sPep_3788|sPep_3788
CNHPP_HCC_LC_profiling_L011_P_F5.27794.27794.2	interact-CNHPP_HCC_LC_profiling_L011_P_F5.pep.xml	NISNASCTTNCIAPLAK	NISNASCTTNCIAPLAK	EKYENSIK.NISNASCTTNCIAPLAK.MIHDNFGI	K	M	17	2	2583.59	1833.9	1833.9	917.957	917.956	1833.87	917.943	0.026	0.8787	10.3431	1.74e-07	34.037	33.279	0.9933	2	0	12	28	0	11C(57.0215),7C(57.0215)	NA	6	0	FALSE	tr|sPep_3787|sPep_3787	sPep_3787	sPep_3787	GAPDHP23	GAPDHP23 lncORF 1		tr|sPep_3788|sPep_3788
CNHPP_HCC_LC_profiling_L011_P_F5.29468.29468.3	interact-CNHPP_HCC_LC_profiling_L011_P_F5.pep.xml	NISNASCTTNCIAPLAK	NISNASCTTNCIAPLAK	EKYENSIK.NISNASCTTNCIAPLAK.MIHDNFGI	K	M	17	3	2697.27	1833.9	1833.9	612.306	612.306	1833.87	612.298	0.0261	0.9672	13.1847	7.42e-07	31.914	31.266	0.9998	2	0	12	28	0	11C(57.0215),7C(57.0215)	NA	6	0	FALSE	tr|sPep_3787|sPep_3787	sPep_3787	sPep_3787	GAPDHP23	GAPDHP23 lncORF 1		tr|sPep_3788|sPep_3788
CNHPP_HCC_LC_profiling_L011_T_F5.26949.26949.2	interact-CNHPP_HCC_LC_profiling_L011_T_F5.pep.xml	NISNASCTTNCIAPLAK	NISNASCTTNCIAPLAK	EKYENSIK.NISNASCTTNCIAPLAK.MIHDNFGI	K	M	17	2	2539.71	1833.9	1833.9	917.957	917.956	1833.87	917.943	0.0261	0.7299	9.3375	2.64e-05	33.486	27.188	0.9934	2	0	12	28	0	11C(57.0215),7C(57.0215)	NA	6	0	FALSE	tr|sPep_3787|sPep_3787	sPep_3787	sPep_3787	GAPDHP23	GAPDHP23 lncORF 1		tr|sPep_3788|sPep_3788
CNHPP_HCC_LC_profiling_L011_T_F5.54272.54272.3	interact-CNHPP_HCC_LC_profiling_L011_T_F5.pep.xml	LCYVALEFEQEMASAASSSSLEK	LCYVALEFEQEM[147]ASAASSSSLEK	MCDIKEK.LCYVALEFEQEMASAASSSSLEK.SYEIPDDQ	K	S	23	3	4145.14	2566.18	2566.17	856.401	856.397	2565.16	856.061	1.0085	0.9112	2.6996	1.73203	13.865	13.236	0.9517	2	0	8	30	0	12M(15.9949),2C(57.0215)	NA	6	0	TRUE	tr|sPep_405|sPep_405	sPep_405	sPep_405	ACTBP8	ACTBP8 lncORF 2
CNHPP_HCC_LC_profiling_L011_T_F6.53876.53876.3	interact-CNHPP_HCC_LC_profiling_L011_T_F6.pep.xml	TVPPAVPGITFLSGGQNEEEASINLNAINK		VTVTTIHR.TVPPAVPGITFLSGGQNEEEASINLNAINK.CSI	R	C	30	3	4240.53	3079.53	3079.55	1027.52	1027.52	3079.58	1027.53	-0.0363	0.9049	2.4139	0.0298278	16.191	10.552	0.9489	2	0	10	39	30260910		NA	6	0	FALSE	tr|sPep_642|sPep_642	sPep_642	sPep_642	ALDOAP2	ALDOAP2 lncORF 3		tr|sPep_643|sPep_643
CNHPP_HCC_LC_profiling_L012_P_F4.51575.51575.3	interact-CNHPP_HCC_LC_profiling_L012_P_F4.pep.xml	GFEVIYMSEPIDEYCVQQLK	GFEVIYMSEPIDEYCVQQLK	FVEQEWKK.GFEVIYMSEPIDEYCVQQLK.EFDGKSII	K	E	20	3	4203.21	2447.14	2447.14	816.722	816.72	2447.14	816.72	0.0004	0.8912	4.6396	0.000174232	23.595	21.394	0.9999	2	0	415	434	155336450	15C(57.0215)	NA	6	0	TRUE	tr|sPep_4266|sPep_4266	sPep_4266	sPep_4266	HSP90AB4P	HSP90AB4P lncORF 2
CNHPP_HCC_LC_profiling_L012_P_F5.30980.30980.2	interact-CNHPP_HCC_LC_profiling_L012_P_F5.pep.xml	NISNASCTTNCIAPLAK	NISNASCTTNCIAPLAK	EKYENSIK.NISNASCTTNCIAPLAK.MIHDNFGI	K	M	17	2	2619.48	1833.9	1833.9	917.957	917.956	1833.87	917.943	0.0253	0.7613	11.0623	0.000563471	21.627	21.168	0.9751	2	0	12	28	0	11C(57.0215),7C(57.0215)	NA	6	0	FALSE	tr|sPep_3787|sPep_3787	sPep_3787	sPep_3787	GAPDHP23	GAPDHP23 lncORF 1		tr|sPep_3788|sPep_3788
CNHPP_HCC_LC_profiling_L012_P_F5.62529.62529.2	interact-CNHPP_HCC_LC_profiling_L012_P_F5.pep.xml	PCYIALDFEQEMATGASSSSLEK	PCYIALDFEQEMATGASSSSLEK	IVHDIKEK.PCYIALDFEQEMATGASSSSLEK.SYKIPDSQ	K	S	23	2	4392.46	2534.15	2534.14	1268.08	1268.08	2533.14	1267.57	1.0095	0.5425	16.1426	0.000292515	26.023	12.45	0.9338	2	0	98	120	0	2C(57.0215)	NA	6	0	TRUE	tr|sPep_393|sPep_393	sPep_393	sPep_393	ACTBP11	ACTBP11 lncORF 3
CNHPP_HCC_LC_profiling_L012_P_F5.62622.62622.3	interact-CNHPP_HCC_LC_profiling_L012_P_F5.pep.xml	PCYIALDFEQEMATGASSSSLEK	PCYIALDFEQEMATGASSSSLEK	IVHDIKEK.PCYIALDFEQEMATGASSSSLEK.SYKIPDSQ	K	S	23	3	4397.46	2534.15	2534.15	845.725	845.723	2533.14	845.386	1.0131	0.6127	16.544	0.00377291	23.037	12.886	0.9622	2	0	98	120	0	2C(57.0215)	NA	6	0	TRUE	tr|sPep_393|sPep_393	sPep_393	sPep_393	ACTBP11	ACTBP11 lncORF 3
CNHPP_HCC_LC_profiling_L012_P_F6.46178.46178.2	interact-CNHPP_HCC_LC_profiling_L012_P_F6.pep.xml	LPLAVVGSDIITEVNGK		RVKKIKDR.LPLAVVGSDIITEVNGK.RVRGRQYP	R	R	17	2	3774.83	1723.98	1723.97	862.996	862.994	1723.97	862.993	0.0022	0.8763	27.0464	0.000790663	23.239	15.788	0.9917	2	0	65	81	13168092		NA	6	0	TRUE	tr|sPep_26202|sPep_26202	sPep_26202	sPep_26202	SEPTIN7P8	SEPTIN7P8 lncORF 1
CNHPP_HCC_LC_profiling_L012_P_F6.46516.46516.2	interact-CNHPP_HCC_LC_profiling_L012_P_F6.pep.xml	LPLAVVGSDIITEVNGK		RVKKIKDR.LPLAVVGSDIITEVNGK.RVRGRQYP	R	R	17	2	3794.45	1723.98	1723.97	862.996	862.994	1723.97	862.993	0.0017	0.953	26.5791	0.0283996	15.648	10.214	0.9319	2	0	65	81	0		NA	6	0	TRUE	tr|sPep_26202|sPep_26202	sPep_26202	sPep_26202	SEPTIN7P8	SEPTIN7P8 lncORF 1
CNHPP_HCC_LC_profiling_L012_T_F5.25845.25845.2	interact-CNHPP_HCC_LC_profiling_L012_T_F5.pep.xml	NISNASCTTNCIAPLAK	NISNASCTTNCIAPLAK	EKYENSIK.NISNASCTTNCIAPLAK.MIHDNFGI	K	M	17	2	2612.42	1833.9	1833.9	917.958	917.955	1833.87	917.943	0.0249	0.8898	11.0091	2.34e-06	31.738	31.382	0.9988	2	0	12	28	0	11C(57.0215),7C(57.0215)	NA	6	0	FALSE	tr|sPep_3787|sPep_3787	sPep_3787	sPep_3787	GAPDHP23	GAPDHP23 lncORF 1		tr|sPep_3788|sPep_3788
CNHPP_HCC_LC_profiling_L012_T_F5.55502.55502.3	interact-CNHPP_HCC_LC_profiling_L012_T_F5.pep.xml	LYYVTLDFEQEMATAASSSSLEK		IVCDIKEK.LYYVTLDFEQEMATAASSSSLEK.SYEISDGQ	K	S	23	3	4306.37	2583.19	2583.19	862.071	862.072	2582.21	861.744	0.9838	0.9189	13.8529	0.117391	19.094	15.231	0.9798	2	0	64	86	43051210		NA	6	0	FALSE	tr|sPep_400|sPep_400	sPep_400	sPep_400	ACTBP4	ACTBP4 lncORF 1		tr|sPep_401|sPep_401
CNHPP_HCC_LC_profiling_L012_T_F6.43436.43436.2	interact-CNHPP_HCC_LC_profiling_L012_T_F6.pep.xml	LPLAVVGSDIITEVNGK		RVKKIKDR.LPLAVVGSDIITEVNGK.RVRGRQYP	R	R	17	2	3777.66	1723.98	1723.97	862.996	862.993	1723.97	862.993	-0.0001	0.911	26.7232	0.0263786	21.382	14.517	0.9236	2	0	65	81	57899070		NA	6	0	TRUE	tr|sPep_26202|sPep_26202	sPep_26202	sPep_26202	SEPTIN7P8	SEPTIN7P8 lncORF 1
CNHPP_HCC_LC_profiling_L012_T_F6.46733.46733.3	interact-CNHPP_HCC_LC_profiling_L012_T_F6.pep.xml	HTGPGILSMANAGPGTNVSQFFICTAK	HTGPGILSM[147]ANAGPGTNVSQFFICTAK	DDENFIIK.HTGPGILSMANAGPGTNVSQFFICTAK.TEWIDGKH	K	T	27	3	3957.18	2793.31	2793.29	932.109	932.105	2791.34	931.455	1.9514	0.8357	12.149	0.0010021	25.971	14.688	0.9077	2	0	32	58	0	24C(57.0215),9M(15.9949)	NA	6	0	TRUE	tr|sPep_25500|sPep_25500	sPep_25500	sPep_25500	PPIAP79	PPIAP79 lncORF 1
CNHPP_HCC_LC_profiling_L012_T_F6.47676.47676.3	interact-CNHPP_HCC_LC_profiling_L012_T_F6.pep.xml	VIISAPSADPPMFTMGVNHEKYDNSLK	VIISAPSADPPM[147]FTMGVNHEKYDNSLK	HIQWGAKR.VIISAPSADPPMFTMGVNHEKYDNSLK.IISNAT	R	I	27	3	4006	2976.46	2976.45	993.16	993.159	2976.44	993.153	0.0185	0.7744	19.4852	0.00204554	22.857	20.481	0.9249	2	1	119	145	27318096	12M(15.9949)	NA	6	0	TRUE	tr|sPep_3818|sPep_3818	sPep_3818	sPep_3818	GAPDHP63	GAPDHP63 lncORF 1
CNHPP_HCC_LC_profiling_L013_P_F1.69555.69555.3	interact-CNHPP_HCC_LC_profiling_L013_P_F1.pep.xml	VELNSLMADETISTMPILILGNK	VELNSLMADETISTM[147]PILILGNK	HSCIIESK.VELNSLMADETISTMPILILGNK.IDRTDTIS	K	I	23	3	4427.63	2518.33	2518.33	840.451	840.451	2517.31	840.11	1.0246	0.8621	6.0139	0.103472	17.006	15.194	0.9683	2	0	70	92	0	15M(15.9949)	NA	6	0	FALSE	tr|sPep_16204|sPep_16204	sPep_16204	sPep_16204	NONHSAG038772.2	NONHSAG038772.2 lncORF 1	SAR1AP3	tr|sPep_16205|sPep_16205, tr|sPep_26127|sPep_26127, tr|sPep_26128|sPep_26128
CNHPP_HCC_LC_profiling_L013_P_F3.52724.52724.2	interact-CNHPP_HCC_LC_profiling_L013_P_F3.pep.xml	LCYVALEFEQEMASAASSSSLEK	LCYVALEFEQEM[147]ASAASSSSLEK	MCDIKEK.LCYVALEFEQEMASAASSSSLEK.SYEIPDDQ	K	S	23	2	3724.95	2566.16	2566.17	1284.09	1284.09	2565.16	1283.59	1.0053	0.7007	16.0553	0.00602134	20.79	19.089	0.9481	2	0	8	30	0	12M(15.9949),2C(57.0215)	NA	6	0	TRUE	tr|sPep_405|sPep_405	sPep_405	sPep_405	ACTBP8	ACTBP8 lncORF 2
CNHPP_HCC_LC_profiling_L013_P_F4.46802.46802.2	interact-CNHPP_HCC_LC_profiling_L013_P_F4.pep.xml	DLYANTVLSGGTNMYPGITDR		KCDVDNHK.DLYANTVLSGGTNMYPGITDR.MQKEITTI	K	M	21	2	3536.57	2257.06	2257.07	1129.54	1129.54	2257.07	1129.54	-0.0009	0.7598	5.6304	0.0014469	20.75	12.778	0.9999	2	0	84	104	2758583		NA	6	0	TRUE	tr|sPep_405|sPep_405	sPep_405	sPep_405	ACTBP8	ACTBP8 lncORF 2
CNHPP_HCC_LC_profiling_L013_P_F4.46895.46895.2	interact-CNHPP_HCC_LC_profiling_L013_P_F4.pep.xml	DLYANTVLSGGTNMYPGITDR		KCDVDNHK.DLYANTVLSGGTNMYPGITDR.MQKEITTI	K	M	21	2	3542.06	2258.07	2258.07	1130.04	1130.04	2257.07	1129.54	1.0022	0.7861	5.6031	0.0200322	20.017	13.687	0.9939	2	0	84	104	3.36216e+06		NA	6	0	TRUE	tr|sPep_405|sPep_405	sPep_405	sPep_405	ACTBP8	ACTBP8 lncORF 2
CNHPP_HCC_LC_profiling_L013_P_F4.50597.50597.3	interact-CNHPP_HCC_LC_profiling_L013_P_F4.pep.xml	LYYVTLDFEQEMATAASSSSLEK		IVCDIKEK.LYYVTLDFEQEMATAASSSSLEK.SYEISDGQ	K	S	23	3	3757.68	2582.18	2582.19	861.732	861.737	2582.21	861.744	-0.0205	0.7897	39.5013	0.0917677	20.361	15.134	0.8954	2	0	64	86	16335622		NA	6	0	FALSE	tr|sPep_400|sPep_400	sPep_400	sPep_400	ACTBP4	ACTBP4 lncORF 1		tr|sPep_401|sPep_401
CNHPP_HCC_LC_profiling_L013_P_F5.25389.25389.2	interact-CNHPP_HCC_LC_profiling_L013_P_F5.pep.xml	NISNASCTTNCIAPLAK	NISNASCTTNCIAPLAK	EKYENSIK.NISNASCTTNCIAPLAK.MIHDNFGI	K	M	17	2	2238.28	1833.89	1833.9	917.952	917.955	1833.87	917.943	0.0245	0.5502	4.9525	1.19e-06	37.365	36.918	0.985	2	0	12	28	0	11C(57.0215),7C(57.0215)	NA	6	0	FALSE	tr|sPep_3787|sPep_3787	sPep_3787	sPep_3787	GAPDHP23	GAPDHP23 lncORF 1		tr|sPep_3788|sPep_3788
CNHPP_HCC_LC_profiling_L013_P_F5.45987.45987.2	interact-CNHPP_HCC_LC_profiling_L013_P_F5.pep.xml	DLYANTVLSGGTNMYPGITDR		KCDVDNHK.DLYANTVLSGGTNMYPGITDR.MQKEITTI	K	M	21	2	3541.2	2257.06	2257.07	1129.54	1129.54	2257.07	1129.54	-0.0002	0.7276	5.8083	0.012044	22.542	14.086	0.9971	2	0	84	104	3.91925e+06		NA	6	0	TRUE	tr|sPep_405|sPep_405	sPep_405	sPep_405	ACTBP8	ACTBP8 lncORF 2
CNHPP_HCC_LC_profiling_L013_P_F5.46057.46057.2	interact-CNHPP_HCC_LC_profiling_L013_P_F5.pep.xml	DLYANTVLSGGTNMYPGITDR		KCDVDNHK.DLYANTVLSGGTNMYPGITDR.MQKEITTI	K	M	21	2	3545.11	2258.06	2258.07	1130.04	1130.04	2257.07	1129.54	1.0029	0.7133	5.6835	0.108124	15.986	11.631	0.9559	2	0	84	104	3.70979e+06		NA	6	0	TRUE	tr|sPep_405|sPep_405	sPep_405	sPep_405	ACTBP8	ACTBP8 lncORF 2
CNHPP_HCC_LC_profiling_L013_T_F1.65971.65971.2	interact-CNHPP_HCC_LC_profiling_L013_T_F1.pep.xml	DFLAGGVAAAISKMAVVPIQR		DATVSFAK.DFLAGGVAAAISKMAVVPIQR.VKIIIQVQ	K	V	21	2	4006.73	2113.15	2113.15	1057.58	1057.58	2113.17	1057.59	-0.0175	0.8158	28.7052	0.000188373	28.152	14.232	0.9928	2	1	11	31	2710112		NA	6	0	TRUE	tr|sPep_26265|sPep_26265	sPep_26265	sPep_26265	SLC25A5P2	SLC25A5P2 lncORF 2
CNHPP_HCC_LC_profiling_L013_T_F1.65977.65977.3	interact-CNHPP_HCC_LC_profiling_L013_T_F1.pep.xml	DFLAGGVAAAISKMAVVPIQR		DATVSFAK.DFLAGGVAAAISKMAVVPIQR.VKIIIQVQ	K	V	21	3	4007.17	2113.15	2113.15	705.391	705.39	2113.17	705.398	-0.0246	0.5612	28.6861	0.000335935	23.999	12.379	0.972	2	1	11	31	0		NA	6	0	TRUE	tr|sPep_26265|sPep_26265	sPep_26265	sPep_26265	SLC25A5P2	SLC25A5P2 lncORF 2
CNHPP_HCC_LC_profiling_L013_T_F1.73362.73362.3	interact-CNHPP_HCC_LC_profiling_L013_T_F1.pep.xml	VELNSLMADETISTMPILILGNK	VELNSLM[147]ADETISTMPILILGNK	HSCIIESK.VELNSLMADETISTMPILILGNK.IDRTDTIS	K	I	23	3	4435.88	2518.34	2518.33	840.453	840.451	2517.31	840.11	1.0239	0.8315	1.8386	0.00445843	17.239	17.239	0.9948	2	0	70	92	0	7M(15.9949)	NA	6	0	FALSE	tr|sPep_16204|sPep_16204	sPep_16204	sPep_16204	NONHSAG038772.2	NONHSAG038772.2 lncORF 1	SAR1AP3	tr|sPep_16205|sPep_16205, tr|sPep_26127|sPep_26127, tr|sPep_26128|sPep_26128
CNHPP_HCC_LC_profiling_L013_T_F3.69342.69342.2	interact-CNHPP_HCC_LC_profiling_L013_T_F3.pep.xml	DLIMDNCEELIPEYLNFIR	DLIM[147]DNCEELIPEYLNFIR	KIKISARR.DLIMDNCEELIPEYLNFIR.GVVDSEDI	R	G	19	2	4507.32	2414.15	2414.16	1208.08	1208.09	2412.13	1207.07	2.0278	0.7949	14.8029	0.000950798	19.822	18.16	0.9736	2	0	172	190	0	4M(15.9949),7C(57.0215)	NA	6	0	TRUE	tr|sPep_4254|sPep_4254	sPep_4254	sPep_4254	HSP90AA4P	HSP90AA4P lncORF 1
CNHPP_HCC_LC_profiling_L013_T_F4.43799.43799.2	interact-CNHPP_HCC_LC_profiling_L013_T_F4.pep.xml	IEGEIIVCAAYAHELPK	IEGEIIVCAAYAHELPK	IYQIAYAR.IEGEIIVCAAYAHELPK.YDVKVGIT	R	Y	17	2	3159.61	1911.98	1911.99	956.998	957.002	1911.98	956.995	0.0127	0.8453	6.2565	0.000477681	26.746	14.316	0.9995	2	0	19	35	1030133300	8C(57.0215)	NA	6	0	TRUE	tr|sPep_25954|sPep_25954	sPep_25954	sPep_25954	RPL5P22	RPL5P22 lncORF 1
CNHPP_HCC_LC_profiling_L013_T_F4.43820.43820.2	interact-CNHPP_HCC_LC_profiling_L013_T_F4.pep.xml	IEGEIIVCAAYAHELPK	IEGEIIVCAAYAHELPK	IYQIAYAR.IEGEIIVCAAYAHELPK.YDVKVGIT	R	Y	17	2	3160.76	1911.98	1911.99	956.999	957.002	1911.98	956.995	0.0127	0.8109	6.2011	0.00116104	24.319	13.918	0.9986	2	0	19	35	1030289400	8C(57.0215)	NA	6	0	TRUE	tr|sPep_25954|sPep_25954	sPep_25954	sPep_25954	RPL5P22	RPL5P22 lncORF 1
CNHPP_HCC_LC_profiling_L013_T_F4.49974.49974.2	interact-CNHPP_HCC_LC_profiling_L013_T_F4.pep.xml	DLYANTVLSGGTNMYPGITDR		KCDVDNHK.DLYANTVLSGGTNMYPGITDR.MQKEITTI	K	M	21	2	3515.24	2257.06	2257.07	1129.54	1129.54	2257.07	1129.54	-0.0007	0.7594	6.2363	2.72e-05	24.397	12.478	0.9996	2	0	84	104	11252895		NA	6	0	TRUE	tr|sPep_405|sPep_405	sPep_405	sPep_405	ACTBP8	ACTBP8 lncORF 2
CNHPP_HCC_LC_profiling_L013_T_F5.29197.29197.2	interact-CNHPP_HCC_LC_profiling_L013_T_F5.pep.xml	NISNASCTTNCIAPLAK	NISNASCTTNCIAPLAK	EKYENSIK.NISNASCTTNCIAPLAK.MIHDNFGI	K	M	17	2	2477.88	1833.89	1833.9	917.953	917.956	1833.87	917.943	0.0257	0.7086	11.7598	1.65e-07	35.82	31.074	0.9997	2	0	12	28	0	11C(57.0215),7C(57.0215)	NA	6	0	FALSE	tr|sPep_3787|sPep_3787	sPep_3787	sPep_3787	GAPDHP23	GAPDHP23 lncORF 1		tr|sPep_3788|sPep_3788
CNHPP_HCC_LC_profiling_L013_T_F5.47204.47204.2	interact-CNHPP_HCC_LC_profiling_L013_T_F5.pep.xml	DLYANTVLSGGTNMYPGITDR		KCDVDNHK.DLYANTVLSGGTNMYPGITDR.MQKEITTI	K	M	21	2	3528.78	2257.06	2257.07	1129.54	1129.54	2257.07	1129.54	0	0.8154	6.0211	0.0484599	20.964	16.452	0.9893	2	0	84	104	16560854		NA	6	0	TRUE	tr|sPep_405|sPep_405	sPep_405	sPep_405	ACTBP8	ACTBP8 lncORF 2
CNHPP_HCC_LC_profiling_L013_T_F5.47474.47474.2	interact-CNHPP_HCC_LC_profiling_L013_T_F5.pep.xml	DLYANTVLSGGTNMYPGITDR		KCDVDNHK.DLYANTVLSGGTNMYPGITDR.MQKEITTI	K	M	21	2	3544.42	2258.05	2258.07	1130.03	1130.04	2257.07	1129.54	1.0031	0.7205	5.4067	0.108789	15.912	12.952	0.9821	2	0	84	104	0		NA	6	0	TRUE	tr|sPep_405|sPep_405	sPep_405	sPep_405	ACTBP8	ACTBP8 lncORF 2
CNHPP_HCC_LC_profiling_L013_T_F6.48692.48692.3	interact-CNHPP_HCC_LC_profiling_L013_T_F6.pep.xml	LCYVALEFEQEMASAASSSSLEK	LCYVALEFEQEM[147]ASAASSSSLEK	MCDIKEK.LCYVALEFEQEMASAASSSSLEK.SYEIPDDQ	K	S	23	3	3830.55	2565.15	2565.16	856.058	856.061	2565.16	856.061	-0.0009	0.8477	12.1692	0.00242589	21.661	19.667	0.9969	2	0	8	30	0	12M(15.9949),2C(57.0215)	NA	6	0	TRUE	tr|sPep_405|sPep_405	sPep_405	sPep_405	ACTBP8	ACTBP8 lncORF 2
CNHPP_HCC_LC_profiling_L014_P_F3.62365.62365.4	interact-CNHPP_HCC_LC_profiling_L014_P_F3.pep.xml	VLHDNFGIVKGLMTTVHAITATQK	VLHDNFGIVKGLM[147]TTVHAITATQK	NCIAPRAK.VLHDNFGIVKGLMTTVHAITATQK.TVDGPSRK	K	T	24	4	4411.08	2609.37	2609.35	653.349	653.345	2609.4	653.357	-0.0507	0.859	31.6425	3.01e-06	28.04	11.557	0.9865	2	1	211	234	0	13M(15.9949)	NA	6	0	FALSE	tr|sPep_3467|sPep_3467	sPep_3467	sPep_3467	ENSG00000293174	ENSG00000293174 lncORF 1	GAPDHP72	tr|sPep_3468|sPep_3468, tr|sPep_3835|sPep_3835, tr|sPep_3836|sPep_3836
CNHPP_HCC_LC_profiling_L014_P_F4.27226.27226.2	interact-CNHPP_HCC_LC_profiling_L014_P_F4.pep.xml	NISNASCTTNCIAPLAK	NISNASCTTNCIAPLAK	EKYENSIK.NISNASCTTNCIAPLAK.MIHDNFGI	K	M	17	2	2522.97	1834.88	1834.88	918.449	918.447	1833.87	917.943	1.0085	0.6888	9.3578	0.109185	16.211	13.044	0.8886	2	0	12	28	0	11C(57.0215),7C(57.0215)	NA	6	0	FALSE	tr|sPep_3787|sPep_3787	sPep_3787	sPep_3787	GAPDHP23	GAPDHP23 lncORF 1		tr|sPep_3788|sPep_3788
CNHPP_HCC_LC_profiling_L014_P_F4.55575.55575.3	interact-CNHPP_HCC_LC_profiling_L014_P_F4.pep.xml	LCYVALEFEQEMASAASSSSLEK	LCYVALEFEQEM[147]ASAASSSSLEK	MCDIKEK.LCYVALEFEQEMASAASSSSLEK.SYEIPDDQ	K	S	23	3	4172.62	2565.17	2565.16	856.065	856.062	2565.16	856.061	0.0024	0.8962	1.2979	0.0105422	19.743	18.038	0.9975	2	0	8	30	20794498	12M(15.9949),2C(57.0215)	NA	6	0	TRUE	tr|sPep_405|sPep_405	sPep_405	sPep_405	ACTBP8	ACTBP8 lncORF 2
CNHPP_HCC_LC_profiling_L014_P_F5.25296.25296.2	interact-CNHPP_HCC_LC_profiling_L014_P_F5.pep.xml	NISNASCTTNCIAPLAK	NISNASCTTNCIAPLAK	EKYENSIK.NISNASCTTNCIAPLAK.MIHDNFGI	K	M	17	2	2609.97	1833.9	1833.9	917.957	917.956	1833.87	917.943	0.025	0.8699	10.6391	8.94e-06	34.277	33.477	0.9966	2	0	12	28	0	11C(57.0215),7C(57.0215)	NA	6	0	FALSE	tr|sPep_3787|sPep_3787	sPep_3787	sPep_3787	GAPDHP23	GAPDHP23 lncORF 1		tr|sPep_3788|sPep_3788
CNHPP_HCC_LC_profiling_L014_T_F3.67239.67239.4	interact-CNHPP_HCC_LC_profiling_L014_T_F3.pep.xml	VLHDNFGIVKGLMTTVHAITATQK		NCIAPRAK.VLHDNFGIVKGLMTTVHAITATQK.TVDGPSRK	K	T	24	4	4561.2	2594.38	2594.41	649.603	649.609	2593.41	649.359	1.0029	0.7737	23.0594	4.96e-05	30.063	12.658	0.9999	2	1	211	234	0		NA	6	0	FALSE	tr|sPep_3467|sPep_3467	sPep_3467	sPep_3467	ENSG00000293174	ENSG00000293174 lncORF 1	GAPDHP72	tr|sPep_3468|sPep_3468, tr|sPep_3835|sPep_3835, tr|sPep_3836|sPep_3836
CNHPP_HCC_LC_profiling_L014_T_F4.61423.61423.4	interact-CNHPP_HCC_LC_profiling_L014_T_F4.pep.xml	LCYVALEFEQEMASAASSSSLEK	LCYVALEFEQEMASAASSSSLEK	MCDIKEK.LCYVALEFEQEMASAASSSSLEK.SYEIPDDQ	K	S	23	4	4433.62	2549.17	2549.17	638.3	638.299	2549.17	638.299	-0.0009	0.8198	4.8869	0.00850809	18.73	18.204	0.9763	2	0	8	30	0	2C(57.0215)	NA	6	0	TRUE	tr|sPep_405|sPep_405	sPep_405	sPep_405	ACTBP8	ACTBP8 lncORF 2
CNHPP_HCC_LC_profiling_L014_T_F6.42449.42449.2	interact-CNHPP_HCC_LC_profiling_L014_T_F6.pep.xml	LPLAVVGSDIITEVNGK		RVKKIKDR.LPLAVVGSDIITEVNGK.RVRGRQYP	R	R	17	2	3798.55	1723.98	1723.97	862.996	862.993	1723.97	862.993	0.0003	0.8823	26.0298	0.00408297	24.528	14.324	0.9382	2	0	65	81	21328016		NA	6	0	TRUE	tr|sPep_26202|sPep_26202	sPep_26202	sPep_26202	SEPTIN7P8	SEPTIN7P8 lncORF 1
CNHPP_HCC_LC_profiling_L015_P_F4.58195.58195.3	interact-CNHPP_HCC_LC_profiling_L015_P_F4.pep.xml	LYYVTLDFEQEMATAASSSSLEK		IVCDIKEK.LYYVTLDFEQEMATAASSSSLEK.SYEISDGQ	K	S	23	3	4290.3	2583.24	2583.23	862.088	862.086	2582.21	861.744	1.0249	0.9175	16.7588	0.167964	12.994	9.963	0.9159	2	0	64	86	0		NA	6	0	FALSE	tr|sPep_400|sPep_400	sPep_400	sPep_400	ACTBP4	ACTBP4 lncORF 1		tr|sPep_401|sPep_401
CNHPP_HCC_LC_profiling_L015_P_F4.58433.58433.2	interact-CNHPP_HCC_LC_profiling_L015_P_F4.pep.xml	LCYVALEFEQEMASAASSSSLEK	LCYVALEFEQEM[147]ASAASSSSLEK	MCDIKEK.LCYVALEFEQEMASAASSSSLEK.SYEIPDDQ	K	S	23	2	4303.52	2565.16	2565.16	1283.59	1283.59	2565.16	1283.59	-0.0002	0.7397	8.4577	0.000138084	21.958	20.289	0.9837	2	0	8	30	3.81775e+06	12M(15.9949),2C(57.0215)	NA	6	0	TRUE	tr|sPep_405|sPep_405	sPep_405	sPep_405	ACTBP8	ACTBP8 lncORF 2
CNHPP_HCC_LC_profiling_L015_P_F5.19852.19852.2	interact-CNHPP_HCC_LC_profiling_L015_P_F5.pep.xml	NISNASCTTNCIAPLAK	NISNASCTTNCIAPLAK	EKYENSIK.NISNASCTTNCIAPLAK.MIHDNFGI	K	M	17	2	2366.14	1833.89	1833.89	917.95	917.954	1833.87	917.943	0.0213	0.8991	4.8389	2.98e-07	37.361	36.402	1	2	0	12	28	0	11C(57.0215),7C(57.0215)	NA	6	0	FALSE	tr|sPep_3787|sPep_3787	sPep_3787	sPep_3787	GAPDHP23	GAPDHP23 lncORF 1		tr|sPep_3788|sPep_3788
CNHPP_HCC_LC_profiling_L015_P_F5.23194.23194.2	interact-CNHPP_HCC_LC_profiling_L015_P_F5.pep.xml	NISNASCTTNCIAPLAK	NISNASCTTNCIAPLAK	EKYENSIK.NISNASCTTNCIAPLAK.MIHDNFGI	K	M	17	2	2584.84	1833.9	1833.9	917.956	917.956	1833.87	917.943	0.0253	0.9225	10.2897	1.46e-07	38.99	38.56	0.9999	2	0	12	28	0	11C(57.0215),7C(57.0215)	NA	6	0	FALSE	tr|sPep_3787|sPep_3787	sPep_3787	sPep_3787	GAPDHP23	GAPDHP23 lncORF 1		tr|sPep_3788|sPep_3788
CNHPP_HCC_LC_profiling_L015_P_F5.23834.23834.2	interact-CNHPP_HCC_LC_profiling_L015_P_F5.pep.xml	NISNASCTTNCIAPLAK	NISNASCTTNCIAPLAK	EKYENSIK.NISNASCTTNCIAPLAK.MIHDNFGI	K	M	17	2	2623.67	1833.9	1833.9	917.959	917.956	1833.87	917.943	0.0252	0.8953	11.2604	3.69e-07	33.571	29.114	0.9991	2	0	12	28	0	11C(57.0215),7C(57.0215)	NA	6	0	FALSE	tr|sPep_3787|sPep_3787	sPep_3787	sPep_3787	GAPDHP23	GAPDHP23 lncORF 1		tr|sPep_3788|sPep_3788
CNHPP_HCC_LC_profiling_L015_P_F5.25317.25317.2	interact-CNHPP_HCC_LC_profiling_L015_P_F5.pep.xml	NISNASCTTNCIAPLAK	NISNASCTTNCIAPLAK	EKYENSIK.NISNASCTTNCIAPLAK.MIHDNFGI	K	M	17	2	2716.72	1833.9	1833.9	917.957	917.956	1833.87	917.943	0.0251	0.9009	13.6322	1.25e-07	33.763	33.366	0.9997	2	0	12	28	0	11C(57.0215),7C(57.0215)	NA	6	0	FALSE	tr|sPep_3787|sPep_3787	sPep_3787	sPep_3787	GAPDHP23	GAPDHP23 lncORF 1		tr|sPep_3788|sPep_3788
CNHPP_HCC_LC_profiling_L015_T_F4.57380.57380.3	interact-CNHPP_HCC_LC_profiling_L015_T_F4.pep.xml	GFEVIYMSEPIDEYCVQQLK	GFEVIYM[147]SEPIDEYCVQQLK	FVEQEWKK.GFEVIYMSEPIDEYCVQQLK.EFDGKSII	K	E	20	3	4136.93	2463.14	2463.14	822.053	822.053	2463.13	822.052	0.0026	0.8567	1.481	0.00416052	20.934	18.842	0.9969	2	0	415	434	0	15C(57.0215),7M(15.9949)	NA	6	0	TRUE	tr|sPep_4266|sPep_4266	sPep_4266	sPep_4266	HSP90AB4P	HSP90AB4P lncORF 2
CNHPP_HCC_LC_profiling_L015_T_F5.26364.26364.2	interact-CNHPP_HCC_LC_profiling_L015_T_F5.pep.xml	NISNASCTTNCIAPLAK	NISNASCTTNCIAPLAK	EKYENSIK.NISNASCTTNCIAPLAK.MIHDNFGI	K	M	17	2	2593.59	1833.9	1833.9	917.957	917.956	1833.87	917.943	0.025	0.9096	10.1336	5.65e-07	36.24	33.987	0.9995	2	0	12	28	0	11C(57.0215),7C(57.0215)	NA	6	0	FALSE	tr|sPep_3787|sPep_3787	sPep_3787	sPep_3787	GAPDHP23	GAPDHP23 lncORF 1		tr|sPep_3788|sPep_3788
CNHPP_HCC_LC_profiling_L016_P_F5.25842.25842.2	interact-CNHPP_HCC_LC_profiling_L016_P_F5.pep.xml	NISNASCTTNCIAPLAK	NISNASCTTNCIAPLAK	EKYENSIK.NISNASCTTNCIAPLAK.MIHDNFGI	K	M	17	2	2577.34	1833.9	1833.9	917.956	917.956	1833.87	917.943	0.026	0.8379	10.092	2.01e-05	24.351	23.121	0.9927	2	0	12	28	0	11C(57.0215),7C(57.0215)	NA	6	0	FALSE	tr|sPep_3787|sPep_3787	sPep_3787	sPep_3787	GAPDHP23	GAPDHP23 lncORF 1		tr|sPep_3788|sPep_3788
CNHPP_HCC_LC_profiling_L016_P_F5.57970.57970.2	interact-CNHPP_HCC_LC_profiling_L016_P_F5.pep.xml	LYYVTLDFEQEMATAASSSSLEK		IVCDIKEK.LYYVTLDFEQEMATAASSSSLEK.SYEISDGQ	K	S	23	2	4354.23	2584.23	2584.23	1293.12	1293.12	2582.21	1292.11	2.0231	0.8509	6.4806	1.88e-06	29.879	11.732	1	2	0	64	86	0		NA	6	0	FALSE	tr|sPep_400|sPep_400	sPep_400	sPep_400	ACTBP4	ACTBP4 lncORF 1		tr|sPep_401|sPep_401
CNHPP_HCC_LC_profiling_L016_P_F6.22487.22487.2	interact-CNHPP_HCC_LC_profiling_L016_P_F6.pep.xml	NISNASCTTNCIAPLAK	NISNASCTTNCIAPLAK	EKYENSIK.NISNASCTTNCIAPLAK.MIHDNFGI	K	M	17	2	2677.75	1833.9	1833.9	917.956	917.956	1833.87	917.943	0.025	0.7602	12.5751	2.72e-05	24.559	24.151	0.987	2	0	12	28	0	11C(57.0215),7C(57.0215)	NA	6	0	FALSE	tr|sPep_3787|sPep_3787	sPep_3787	sPep_3787	GAPDHP23	GAPDHP23 lncORF 1		tr|sPep_3788|sPep_3788
CNHPP_HCC_LC_profiling_L016_P_F6.40578.40578.2	interact-CNHPP_HCC_LC_profiling_L016_P_F6.pep.xml	LPLAVVGSDIITEVNGK		RVKKIKDR.LPLAVVGSDIITEVNGK.RVRGRQYP	R	R	17	2	3761.22	1723.97	1723.97	862.993	862.993	1723.97	862.993	0	0.86	26.8586	0.0328199	23.374	17.985	0.969	2	0	65	81	31981994		NA	6	0	TRUE	tr|sPep_26202|sPep_26202	sPep_26202	sPep_26202	SEPTIN7P8	SEPTIN7P8 lncORF 1
CNHPP_HCC_LC_profiling_L016_T_F4.61596.61596.3	interact-CNHPP_HCC_LC_profiling_L016_T_F4.pep.xml	LCYVALEFEQEMASAASSSSLEK	LCYVALEFEQEMASAASSSSLEK	MCDIKEK.LCYVALEFEQEMASAASSSSLEK.SYEIPDDQ	K	S	23	3	4346.03	2549.17	2549.16	850.732	850.729	2549.17	850.729	-0.0019	0.7892	9.8951	0.00077881	23.695	23.245	0.9971	2	0	8	30	186059360	2C(57.0215)	NA	6	0	TRUE	tr|sPep_405|sPep_405	sPep_405	sPep_405	ACTBP8	ACTBP8 lncORF 2
CNHPP_HCC_LC_profiling_L016_T_F5.43899.43899.2	interact-CNHPP_HCC_LC_profiling_L016_T_F5.pep.xml	DLYANTVLSGGTNMYPGITDR		KCDVDNHK.DLYANTVLSGGTNMYPGITDR.MQKEITTI	K	M	21	2	3587.06	2258.08	2258.07	1130.04	1130.04	2257.07	1129.54	1.0048	0.764	8.9544	0.00275372	19.212	11.156	0.9959	2	0	84	104	1.09326e+06		NA	6	0	TRUE	tr|sPep_405|sPep_405	sPep_405	sPep_405	ACTBP8	ACTBP8 lncORF 2
CNHPP_HCC_LC_profiling_L016_T_F5.58473.58473.2	interact-CNHPP_HCC_LC_profiling_L016_T_F5.pep.xml	LCYVALEFEQEMASAASSSSLEK	LCYVALEFEQEM[147]ASAASSSSLEK	MCDIKEK.LCYVALEFEQEMASAASSSSLEK.SYEIPDDQ	K	S	23	2	4347.04	2565.16	2565.16	1283.59	1283.59	2565.16	1283.59	-0.0009	0.8154	16.0944	0.00701975	21.478	20.868	0.9725	2	0	8	30	51234696	12M(15.9949),2C(57.0215)	NA	6	0	TRUE	tr|sPep_405|sPep_405	sPep_405	sPep_405	ACTBP8	ACTBP8 lncORF 2
CNHPP_HCC_LC_profiling_L016_T_F6.23194.23194.2	interact-CNHPP_HCC_LC_profiling_L016_T_F6.pep.xml	NISNASCTTNCIAPLAK	NISNASCTTNCIAPLAK	EKYENSIK.NISNASCTTNCIAPLAK.MIHDNFGI	K	M	17	2	2686.32	1833.9	1833.9	917.957	917.956	1833.87	917.943	0.0258	0.9122	13.9139	3.74e-07	34.064	33.519	0.9679	2	0	12	28	0	11C(57.0215),7C(57.0215)	NA	6	0	FALSE	tr|sPep_3787|sPep_3787	sPep_3787	sPep_3787	GAPDHP23	GAPDHP23 lncORF 1		tr|sPep_3788|sPep_3788
CNHPP_HCC_LC_profiling_L016_T_F6.43481.43481.3	interact-CNHPP_HCC_LC_profiling_L016_T_F6.pep.xml	HTGPGILSMANAGPGTNVSQFFICTAK	HTGPGILSM[147]ANAGPGTNVSQFFICTAK	DDENFIIK.HTGPGILSMANAGPGTNVSQFFICTAK.TEWIDGKH	K	T	27	3	3890.12	2792.3	2792.29	931.773	931.771	2791.34	931.455	0.9484	0.8628	14.2471	1e-05	33.235	32.86	0.9817	2	0	32	58	0	24C(57.0215),9M(15.9949)	NA	6	0	TRUE	tr|sPep_25500|sPep_25500	sPep_25500	sPep_25500	PPIAP79	PPIAP79 lncORF 1
CNHPP_HCC_LC_profiling_L016_T_F6.49956.49956.3	interact-CNHPP_HCC_LC_profiling_L016_T_F6.pep.xml	TVPPAVPGITFLSGGQNEEEASINLNAINK		VTVTTIHR.TVPPAVPGITFLSGGQNEEEASINLNAINK.CSI	R	C	30	3	4226.99	3079.55	3079.55	1027.52	1027.52	3079.58	1027.53	-0.0312	0.9111	1.4392	0.0821206	15.741	11.603	0.9532	2	0	10	39	0		NA	6	0	FALSE	tr|sPep_642|sPep_642	sPep_642	sPep_642	ALDOAP2	ALDOAP2 lncORF 3		tr|sPep_643|sPep_643
CNHPP_HCC_LC_profiling_L017_P_F5.27533.27533.2	interact-CNHPP_HCC_LC_profiling_L017_P_F5.pep.xml	NISNASCTTNCIAPLAK	NISNASCTTNCIAPLAK	EKYENSIK.NISNASCTTNCIAPLAK.MIHDNFGI	K	M	17	2	2647.41	1833.9	1833.9	917.956	917.955	1833.87	917.943	0.024	0.8414	13.1671	2.41e-06	31.891	31.102	0.9859	2	0	12	28	0	11C(57.0215),7C(57.0215)	NA	6	0	FALSE	tr|sPep_3787|sPep_3787	sPep_3787	sPep_3787	GAPDHP23	GAPDHP23 lncORF 1		tr|sPep_3788|sPep_3788
CNHPP_HCC_LC_profiling_L017_P_F5.27839.27839.2	interact-CNHPP_HCC_LC_profiling_L017_P_F5.pep.xml	NISNASCTTNCIAPLAK	NISNASCTTNCIAPLAK	EKYENSIK.NISNASCTTNCIAPLAK.MIHDNFGI	K	M	17	2	2666.2	1833.9	1833.9	917.957	917.955	1833.87	917.943	0.024	0.9086	13.6698	1.44e-06	34.175	33.646	0.9956	2	0	12	28	0	11C(57.0215),7C(57.0215)	NA	6	0	FALSE	tr|sPep_3787|sPep_3787	sPep_3787	sPep_3787	GAPDHP23	GAPDHP23 lncORF 1		tr|sPep_3788|sPep_3788
CNHPP_HCC_LC_profiling_L017_T_F3.36020.36020.3	interact-CNHPP_HCC_LC_profiling_L017_T_F3.pep.xml	GYEQHAYDGKDYIALNEDLR		GPDGPFIR.GYEQHAYDGKDYIALNEDLR.SWTAADMA	R	S	20	3	2769.56	2370.1	2370.09	791.04	791.036	2369.09	790.705	0.9943	0.82	0.9339	0.14035	18.1	15.022	0.9608	2	1	136	155	667775		NA	6	0	TRUE	tr|sPep_4111|sPep_4111	sPep_4111	sPep_4111	HLA-H	HLA-H lncORF 2
CNHPP_HCC_LC_profiling_L017_T_F3.36084.36084.3	interact-CNHPP_HCC_LC_profiling_L017_T_F3.pep.xml	GYEQHAYDGKDYIALNEDLR		GPDGPFIR.GYEQHAYDGKDYIALNEDLR.SWTAADMA	R	S	20	3	2773.66	2370.07	2370.08	791.03	791.033	2369.09	790.705	0.9848	0.8513	1.0043	0.00830076	20.201	16.21	0.9948	2	1	136	155	0		NA	6	0	TRUE	tr|sPep_4111|sPep_4111	sPep_4111	sPep_4111	HLA-H	HLA-H lncORF 2
CNHPP_HCC_LC_profiling_L017_T_F3.36127.36127.3	interact-CNHPP_HCC_LC_profiling_L017_T_F3.pep.xml	GYEQHAYDGKDYIALNEDLR		GPDGPFIR.GYEQHAYDGKDYIALNEDLR.SWTAADMA	R	S	20	3	2776.4	2369.1	2369.09	790.706	790.706	2369.09	790.705	0.0026	0.9069	1.0497	0.00206269	22.784	12.769	0.9996	2	1	136	155	1.01641e+06		NA	6	0	TRUE	tr|sPep_4111|sPep_4111	sPep_4111	sPep_4111	HLA-H	HLA-H lncORF 2
CNHPP_HCC_LC_profiling_L017_T_F4.55914.55914.2	interact-CNHPP_HCC_LC_profiling_L017_T_F4.pep.xml	GFEVIYMSEPIDEYCVQQLK	GFEVIYM[147]SEPIDEYCVQQLK	FVEQEWKK.GFEVIYMSEPIDEYCVQQLK.EFDGKSII	K	E	20	2	3982.16	2463.14	2463.14	1232.58	1232.57	2463.13	1232.57	0.0014	0.8554	9.925	0.108209	14.423	13.047	0.9599	2	0	415	434	0	15C(57.0215),7M(15.9949)	NA	6	0	TRUE	tr|sPep_4266|sPep_4266	sPep_4266	sPep_4266	HSP90AB4P	HSP90AB4P lncORF 2
CNHPP_HCC_LC_profiling_L017_T_F5.44677.44677.2	interact-CNHPP_HCC_LC_profiling_L017_T_F5.pep.xml	DLYANTVLSGGTNMYPGITDR		KCDVDNHK.DLYANTVLSGGTNMYPGITDR.MQKEITTI	K	M	21	2	3611.61	2258.07	2258.07	1130.04	1130.04	2257.07	1129.54	1.0007	0.7632	9.4292	0.161381	15.025	11.681	0.9479	2	0	84	104	741737		NA	6	0	TRUE	tr|sPep_405|sPep_405	sPep_405	sPep_405	ACTBP8	ACTBP8 lncORF 2
CNHPP_HCC_LC_profiling_L018_P_F6.42487.42487.3	interact-CNHPP_HCC_LC_profiling_L018_P_F6.pep.xml	HTGPGILSMANAGPGTNVSQFFICTAK	HTGPGILSM[147]ANAGPGTNVSQFFICTAK	DDENFIIK.HTGPGILSMANAGPGTNVSQFFICTAK.TEWIDGKH	K	T	27	3	3959.85	2792.29	2792.29	931.772	931.771	2791.34	931.455	0.9482	0.8532	12.233	0.00114984	25.43	25.206	0.9524	2	0	32	58	0	24C(57.0215),9M(15.9949)	NA	6	0	TRUE	tr|sPep_25500|sPep_25500	sPep_25500	sPep_25500	PPIAP79	PPIAP79 lncORF 1
CNHPP_HCC_LC_profiling_L018_T_F4.56287.56287.2	interact-CNHPP_HCC_LC_profiling_L018_T_F4.pep.xml	GFEVIYMSEPIDEYCVQQLK	GFEVIYM[147]SEPIDEYCVQQLK	FVEQEWKK.GFEVIYMSEPIDEYCVQQLK.EFDGKSII	K	E	20	2	4114.26	2463.14	2463.13	1232.57	1232.57	2463.13	1232.57	-0.0022	0.9056	3.3728	0.00510381	18.215	17.174	0.9934	2	0	415	434	12108513	15C(57.0215),7M(15.9949)	NA	6	0	TRUE	tr|sPep_4266|sPep_4266	sPep_4266	sPep_4266	HSP90AB4P	HSP90AB4P lncORF 2
CNHPP_HCC_LC_profiling_L018_T_F4.61566.61566.2	interact-CNHPP_HCC_LC_profiling_L018_T_F4.pep.xml	PCYIALDFEQEMATGASSSSLEK	PCYIALDFEQEMATGASSSSLEK	IVHDIKEK.PCYIALDFEQEMATGASSSSLEK.SYKIPDSQ	K	S	23	2	4409.52	2534.15	2534.14	1268.08	1268.08	2533.14	1267.57	1.0087	0.4562	14.5895	0.000616714	23.397	12.314	0.9336	2	0	98	120	0	2C(57.0215)	NA	6	0	TRUE	tr|sPep_393|sPep_393	sPep_393	sPep_393	ACTBP11	ACTBP11 lncORF 3
CNHPP_HCC_LC_profiling_L018_T_F5.21524.21524.2	interact-CNHPP_HCC_LC_profiling_L018_T_F5.pep.xml	NISNASCTTNCIAPLAK	NISNASCTTNCIAPLAK	EKYENSIK.NISNASCTTNCIAPLAK.MIHDNFGI	K	M	17	2	2370.78	1833.9	1833.89	917.956	917.954	1833.87	917.943	0.022	0.8647	4.5139	2.08e-05	29.028	28.049	0.9983	2	0	12	28	0	11C(57.0215),7C(57.0215)	NA	6	0	FALSE	tr|sPep_3787|sPep_3787	sPep_3787	sPep_3787	GAPDHP23	GAPDHP23 lncORF 1		tr|sPep_3788|sPep_3788
CNHPP_HCC_LC_profiling_L019_P_F1.51071.51071.2	interact-CNHPP_HCC_LC_profiling_L019_P_F1.pep.xml	LPLAVVGSDIITEVNGKR		RVKKIKDR.LPLAVVGSDIITEVNGKR.VRGRQYPW	R	V	18	2	3403.14	1880.08	1880.07	941.047	941.044	1880.07	941.044	0.0011	0.7544	25.4492	0.000208009	22.532	11.288	0.9881	2	1	65	82	0		NA	6	0	TRUE	tr|sPep_26202|sPep_26202	sPep_26202	sPep_26202	SEPTIN7P8	SEPTIN7P8 lncORF 1
CNHPP_HCC_LC_profiling_L019_P_F5.24752.24752.2	interact-CNHPP_HCC_LC_profiling_L019_P_F5.pep.xml	NISNASCTTNCIAPLAK	NISNASCTTNCIAPLAK	EKYENSIK.NISNASCTTNCIAPLAK.MIHDNFGI	K	M	17	2	2549.97	1833.9	1833.9	917.957	917.955	1833.87	917.943	0.0246	0.7705	9.6828	2.83e-05	23.555	23.346	0.9944	2	0	12	28	0	11C(57.0215),7C(57.0215)	NA	6	0	FALSE	tr|sPep_3787|sPep_3787	sPep_3787	sPep_3787	GAPDHP23	GAPDHP23 lncORF 1		tr|sPep_3788|sPep_3788
CNHPP_HCC_LC_profiling_L019_P_F5.27167.27167.2	interact-CNHPP_HCC_LC_profiling_L019_P_F5.pep.xml	NISNASCTTNCIAPLAK	NISNASCTTNCIAPLAK	EKYENSIK.NISNASCTTNCIAPLAK.MIHDNFGI	K	M	17	2	2696.06	1833.9	1833.9	917.958	917.956	1833.87	917.943	0.0252	0.6134	13.5563	2.89e-06	27.531	25.488	0.9917	2	0	12	28	0	11C(57.0215),7C(57.0215)	NA	6	0	FALSE	tr|sPep_3787|sPep_3787	sPep_3787	sPep_3787	GAPDHP23	GAPDHP23 lncORF 1		tr|sPep_3788|sPep_3788
CNHPP_HCC_LC_profiling_L019_P_F6.43455.43455.2	interact-CNHPP_HCC_LC_profiling_L019_P_F6.pep.xml	LPLAVVGSDIITEVNGK		RVKKIKDR.LPLAVVGSDIITEVNGK.RVRGRQYP	R	R	17	2	3754.86	1723.97	1723.97	862.995	862.993	1723.97	862.993	-0.0001	0.8824	26.2244	0.033515	18.544	14.838	0.9763	2	0	65	81	0		NA	6	0	TRUE	tr|sPep_26202|sPep_26202	sPep_26202	sPep_26202	SEPTIN7P8	SEPTIN7P8 lncORF 1
CNHPP_HCC_LC_profiling_L019_T_F4.57492.57492.2	interact-CNHPP_HCC_LC_profiling_L019_T_F4.pep.xml	DISEASTFNAYVLPK		VEAAAVR.DISEASTFNAYVLPK.LYVKIHYC	R	L	15	2	4171.64	1655.84	1655.84	828.929	828.927	1653.83	827.92	2.0134	0.8628	19.185	0.00836959	19.033	11.587	0.9774	2	0	8	22	438966880		NA	6	0	FALSE	tr|sPep_12630|sPep_12630	sPep_12630	sPep_12630	NONHSAG025520.2	NONHSAG025520.2 lncORF 2	RPS26P55	tr|sPep_26036|sPep_26036
CNHPP_HCC_LC_profiling_L019_T_F5.26745.26745.2	interact-CNHPP_HCC_LC_profiling_L019_T_F5.pep.xml	NISNASCTTNCIAPLAK	NISNASCTTNCIAPLAK	EKYENSIK.NISNASCTTNCIAPLAK.MIHDNFGI	K	M	17	2	2605.31	1833.91	1833.9	917.96	917.956	1833.87	917.943	0.0255	0.8388	11.1167	2.83e-05	27.715	26.483	0.9885	2	0	12	28	0	11C(57.0215),7C(57.0215)	NA	6	0	FALSE	tr|sPep_3787|sPep_3787	sPep_3787	sPep_3787	GAPDHP23	GAPDHP23 lncORF 1		tr|sPep_3788|sPep_3788
CNHPP_HCC_LC_profiling_L020_T_F1.60690.60690.3	interact-CNHPP_HCC_LC_profiling_L020_T_F1.pep.xml	HTGPGVLPMANAGPNTNGSQFFICTAK	HTGPGVLPM[147]ANAGPNTNGSQFFICTAK	EDENFIIK.HTGPGVLPMANAGPNTNGSQFFICTAK.TEWIDGKH	K	T	27	3	4012.73	2803.32	2803.31	935.446	935.443	2802.32	935.115	0.9846	0.7319	19.4675	0.00212721	22.684	12.348	0.9753	2	0	32	58	0	24C(57.0215),9M(15.9949)	NA	6	0	TRUE	tr|sPep_25485|sPep_25485	sPep_25485	sPep_25485	PPIAP43	PPIAP43 lncORF 1
CNHPP_HCC_LC_profiling_L020_T_F4.56135.56135.3	interact-CNHPP_HCC_LC_profiling_L020_T_F4.pep.xml	LYYVTLDFEQEMATAASSSSLEK		IVCDIKEK.LYYVTLDFEQEMATAASSSSLEK.SYEISDGQ	K	S	23	3	4283.65	2583.25	2583.24	862.089	862.086	2582.21	861.744	1.0261	0.8629	19.1885	0.172529	20.069	16.655	0.914	2	0	64	86	0		NA	6	0	FALSE	tr|sPep_400|sPep_400	sPep_400	sPep_400	ACTBP4	ACTBP4 lncORF 1		tr|sPep_401|sPep_401
CNHPP_HCC_LC_profiling_L020_T_F5.21859.21859.2	interact-CNHPP_HCC_LC_profiling_L020_T_F5.pep.xml	NISNASCTTNCIAPLAK	NISNASCTTNCIAPLAK	EKYENSIK.NISNASCTTNCIAPLAK.MIHDNFGI	K	M	17	2	2457.52	1833.9	1833.9	917.956	917.955	1833.87	917.943	0.024	0.7626	8.0598	0.000188025	27.046	23.559	0.951	2	0	12	28	0	11C(57.0215),7C(57.0215)	NA	6	0	FALSE	tr|sPep_3787|sPep_3787	sPep_3787	sPep_3787	GAPDHP23	GAPDHP23 lncORF 1		tr|sPep_3788|sPep_3788
CNHPP_HCC_LC_profiling_L020_T_F5.24901.24901.2	interact-CNHPP_HCC_LC_profiling_L020_T_F5.pep.xml	NISNASCTTNCIAPLAK	NISNASCTTNCIAPLAK	EKYENSIK.NISNASCTTNCIAPLAK.MIHDNFGI	K	M	17	2	2670.43	1834.9	1834.9	918.459	918.457	1833.87	917.943	1.0271	0.8407	11.1772	1.15e-06	39.042	35.863	0.9987	2	0	12	28	0	11C(57.0215),7C(57.0215)	NA	6	0	FALSE	tr|sPep_3787|sPep_3787	sPep_3787	sPep_3787	GAPDHP23	GAPDHP23 lncORF 1		tr|sPep_3788|sPep_3788
CNHPP_HCC_LC_profiling_L020_T_F5.57154.57154.3	interact-CNHPP_HCC_LC_profiling_L020_T_F5.pep.xml	LCYVALEFEQEMASAASSSSLEK	LCYVALEFEQEMASAASSSSLEK	MCDIKEK.LCYVALEFEQEMASAASSSSLEK.SYEIPDDQ	K	S	23	3	4553.93	2549.16	2549.17	850.729	850.729	2549.17	850.729	-0.0012	0.7594	3.7652	0.0682793	15.797	15.463	0.8687	2	0	8	30	15740250	2C(57.0215)	NA	6	0	TRUE	tr|sPep_405|sPep_405	sPep_405	sPep_405	ACTBP8	ACTBP8 lncORF 2
CNHPP_HCC_LC_profiling_L021_P_F3.61400.61400.3	interact-CNHPP_HCC_LC_profiling_L021_P_F3.pep.xml	VLHDNFGIVKGLMTTVHAITATQK		NCIAPRAK.VLHDNFGIVKGLMTTVHAITATQK.TVDGPSRK	K	T	24	3	4245.78	2593.41	2593.4	865.476	865.475	2593.41	865.476	-0.0019	0.8712	2.7928	0.00027547	22.326	11.502	0.9997	2	1	211	234	0		NA	6	0	FALSE	tr|sPep_3467|sPep_3467	sPep_3467	sPep_3467	ENSG00000293174	ENSG00000293174 lncORF 1	GAPDHP72	tr|sPep_3468|sPep_3468, tr|sPep_3835|sPep_3835, tr|sPep_3836|sPep_3836
CNHPP_HCC_LC_profiling_L021_P_F5.27912.27912.2	interact-CNHPP_HCC_LC_profiling_L021_P_F5.pep.xml	NISNASCTTNCIAPLAK	NISNASCTTNCIAPLAK	EKYENSIK.NISNASCTTNCIAPLAK.MIHDNFGI	K	M	17	2	2520	1833.9	1833.9	917.958	917.956	1833.87	917.943	0.0253	0.8788	10.3942	1.82e-06	29.749	29.24	0.9978	2	0	12	28	0	11C(57.0215),7C(57.0215)	NA	6	0	FALSE	tr|sPep_3787|sPep_3787	sPep_3787	sPep_3787	GAPDHP23	GAPDHP23 lncORF 1		tr|sPep_3788|sPep_3788
CNHPP_HCC_LC_profiling_L021_P_F5.28547.28547.2	interact-CNHPP_HCC_LC_profiling_L021_P_F5.pep.xml	NISNASCTTNCIAPLAK	NISNASCTTNCIAPLAK	EKYENSIK.NISNASCTTNCIAPLAK.MIHDNFGI	K	M	17	2	2558.32	1833.9	1833.9	917.957	917.956	1833.87	917.943	0.0257	0.8865	11.3911	1.77e-05	26.251	25.853	0.9969	2	0	12	28	0	11C(57.0215),7C(57.0215)	NA	6	0	FALSE	tr|sPep_3787|sPep_3787	sPep_3787	sPep_3787	GAPDHP23	GAPDHP23 lncORF 1		tr|sPep_3788|sPep_3788
CNHPP_HCC_LC_profiling_L021_T_F5.29771.29771.2	interact-CNHPP_HCC_LC_profiling_L021_T_F5.pep.xml	NISNASCTTNCIAPLAK	NISNASCTTNCIAPLAK	EKYENSIK.NISNASCTTNCIAPLAK.MIHDNFGI	K	M	17	2	2536.47	1833.9	1833.9	917.957	917.956	1833.87	917.943	0.0253	0.8932	10.163	2.67e-06	36.3	35.699	0.9974	2	0	12	28	0	11C(57.0215),7C(57.0215)	NA	6	0	FALSE	tr|sPep_3787|sPep_3787	sPep_3787	sPep_3787	GAPDHP23	GAPDHP23 lncORF 1		tr|sPep_3788|sPep_3788
CNHPP_HCC_LC_profiling_L021_T_F5.59640.59640.3	interact-CNHPP_HCC_LC_profiling_L021_T_F5.pep.xml	PSHSVDTHTAEVNCLSFSPYSEFILATGSADK	PSHSVDTHTAEVNCLSFSPYSEFILATGSADK	TRSNNTSK.PSHSVDTHTAEVNCLSFSPYSEFILATGSADK.TVAIWDIR	K	T	32	3	4161.52	3466.62	3466.6	1156.55	1156.54	3466.6	1156.54	0.0031	0.8394	4.5712	0.037715	17.842	11.793	0.9809	2	0	230	261	0	14C(57.0215)	NA	6	0	TRUE	tr|sPep_25747|sPep_25747	sPep_25747	sPep_25747	RBBP4P1	RBBP4P1 lncORF 1
CNHPP_HCC_LC_profiling_L022_P_F5.23360.23360.2	interact-CNHPP_HCC_LC_profiling_L022_P_F5.pep.xml	NISNASCTTNCIAPLAK	NISNASCTTNCIAPLAK	EKYENSIK.NISNASCTTNCIAPLAK.MIHDNFGI	K	M	17	2	2524.41	1833.9	1833.9	917.956	917.956	1833.87	917.943	0.0253	0.8357	9.1736	1.42e-06	38.472	35.362	0.9936	2	0	12	28	0	11C(57.0215),7C(57.0215)	NA	6	0	FALSE	tr|sPep_3787|sPep_3787	sPep_3787	sPep_3787	GAPDHP23	GAPDHP23 lncORF 1		tr|sPep_3788|sPep_3788
CNHPP_HCC_LC_profiling_L022_T_F5.22986.22986.2	interact-CNHPP_HCC_LC_profiling_L022_T_F5.pep.xml	NISNASCTTNCIAPLAK	NISNASCTTNCIAPLAK	EKYENSIK.NISNASCTTNCIAPLAK.MIHDNFGI	K	M	17	2	2534.63	1833.89	1833.9	917.955	917.955	1833.87	917.943	0.0249	0.742	9.3925	0.00149557	22.964	19.291	0.9094	2	0	12	28	0	11C(57.0215),7C(57.0215)	NA	6	0	FALSE	tr|sPep_3787|sPep_3787	sPep_3787	sPep_3787	GAPDHP23	GAPDHP23 lncORF 1		tr|sPep_3788|sPep_3788
CNHPP_HCC_LC_profiling_L022_T_F6.23823.23823.2	interact-CNHPP_HCC_LC_profiling_L022_T_F6.pep.xml	NISNASCTTNCIAPLAK	NISNASCTTNCIAPLAK	EKYENSIK.NISNASCTTNCIAPLAK.MIHDNFGI	K	M	17	2	2722.03	1833.9	1833.9	917.955	917.955	1833.87	917.943	0.0247	0.8994	13.6133	3.58e-07	33.751	33.518	0.9989	2	0	12	28	0	11C(57.0215),7C(57.0215)	NA	6	0	FALSE	tr|sPep_3787|sPep_3787	sPep_3787	sPep_3787	GAPDHP23	GAPDHP23 lncORF 1		tr|sPep_3788|sPep_3788
CNHPP_HCC_LC_profiling_L023_P_F3.31685.31685.3	interact-CNHPP_HCC_LC_profiling_L023_P_F3.pep.xml	LVQDVANNTNEETGDGPTTATVLAR		KYKNIGAK.LVQDVANNTNEETGDGPTTATVLAR.SIAKEGIE	K	S	25	3	2621.42	2587.23	2587.24	863.419	863.419	2585.26	862.76	1.9797	0.7597	0.2384	0.0201761	19.537	12.827	0.9019	2	0	88	112	0		NA	6	0	FALSE	tr|sPep_4303|sPep_4303	sPep_4303	sPep_4303	HSPD1P4	HSPD1P4 lncORF 1		tr|sPep_4304|sPep_4304
CNHPP_HCC_LC_profiling_L023_P_F6.54638.54638.3	interact-CNHPP_HCC_LC_profiling_L023_P_F6.pep.xml	HTGPGILSMANAGPGTNVSQFFICTAK	HTGPGILSM[147]ANAGPGTNVSQFFICTAK	DDENFIIK.HTGPGILSMANAGPGTNVSQFFICTAK.TEWIDGKH	K	T	27	3	3876.32	2792.29	2792.29	931.772	931.772	2791.34	931.455	0.9511	0.8366	13.3721	3.6e-05	33.18	32.797	0.9866	2	0	32	58	0	24C(57.0215),9M(15.9949)	NA	6	0	TRUE	tr|sPep_25500|sPep_25500	sPep_25500	sPep_25500	PPIAP79	PPIAP79 lncORF 1
CNHPP_HCC_LC_profiling_L023_T_F5.27296.27296.2	interact-CNHPP_HCC_LC_profiling_L023_T_F5.pep.xml	NISNASCTTNCIAPLAK	NISNASCTTNCIAPLAK	EKYENSIK.NISNASCTTNCIAPLAK.MIHDNFGI	K	M	17	2	2574.83	1833.9	1833.9	917.957	917.957	1833.87	917.943	0.0278	0.7872	11.2025	3.22e-05	24.812	21.502	0.9693	2	0	12	28	0	11C(57.0215),7C(57.0215)	NA	6	0	FALSE	tr|sPep_3787|sPep_3787	sPep_3787	sPep_3787	GAPDHP23	GAPDHP23 lncORF 1		tr|sPep_3788|sPep_3788
CNHPP_HCC_LC_profiling_L023_T_F5.28413.28413.2	interact-CNHPP_HCC_LC_profiling_L023_T_F5.pep.xml	NISNASCTTNCIAPLAK	NISNASCTTNCIAPLAK	EKYENSIK.NISNASCTTNCIAPLAK.MIHDNFGI	K	M	17	2	2638.99	1833.9	1833.9	917.959	917.956	1833.87	917.943	0.0256	0.7871	12.8929	0.0015553	21.281	20.819	0.8515	2	0	12	28	0	11C(57.0215),7C(57.0215)	NA	6	0	FALSE	tr|sPep_3787|sPep_3787	sPep_3787	sPep_3787	GAPDHP23	GAPDHP23 lncORF 1		tr|sPep_3788|sPep_3788
CNHPP_HCC_LC_profiling_L023_T_F5.59432.59432.2	interact-CNHPP_HCC_LC_profiling_L023_T_F5.pep.xml	LYYVTLDFEQEMATAASSSSLEK		IVCDIKEK.LYYVTLDFEQEMATAASSSSLEK.SYEISDGQ	K	S	23	2	4361.59	2584.23	2584.22	1293.12	1293.12	2582.21	1292.11	2.0129	0.8471	5.9345	1.01853	16.476	14.779	0.8652	2	0	64	86	0		NA	6	0	FALSE	tr|sPep_400|sPep_400	sPep_400	sPep_400	ACTBP4	ACTBP4 lncORF 1		tr|sPep_401|sPep_401
CNHPP_HCC_LC_profiling_L023_T_F6.45903.45903.3	interact-CNHPP_HCC_LC_profiling_L023_T_F6.pep.xml	HTGPGILSMANAGPGTNVSQFFICTAK	HTGPGILSM[147]ANAGPGTNVSQFFICTAK	DDENFIIK.HTGPGILSMANAGPGTNVSQFFICTAK.TEWIDGKH	K	T	27	3	3868.9	2792.3	2792.29	931.775	931.771	2791.34	931.455	0.9497	0.8174	14.3049	0.000125652	27.724	24.476	0.9525	2	0	32	58	0	24C(57.0215),9M(15.9949)	NA	6	0	TRUE	tr|sPep_25500|sPep_25500	sPep_25500	sPep_25500	PPIAP79	PPIAP79 lncORF 1
CNHPP_HCC_LC_profiling_L023_T_F6.46707.46707.3	interact-CNHPP_HCC_LC_profiling_L023_T_F6.pep.xml	HTGPGILSMANAGPGTNVSQFFICTAK	HTGPGILSM[147]ANAGPGTNVSQFFICTAK	DDENFIIK.HTGPGILSMANAGPGTNVSQFFICTAK.TEWIDGKH	K	T	27	3	3911.47	2793.3	2793.29	932.107	932.105	2791.34	931.455	1.9516	0.838	12.4953	0.00186362	24.962	14.104	0.9436	2	0	32	58	0	24C(57.0215),9M(15.9949)	NA	6	0	TRUE	tr|sPep_25500|sPep_25500	sPep_25500	sPep_25500	PPIAP79	PPIAP79 lncORF 1
CNHPP_HCC_LC_profiling_L024_P_F1.66227.66227.2	interact-CNHPP_HCC_LC_profiling_L024_P_F1.pep.xml	DFLAGGVAAAISKMAVVPIQR		DATVSFAK.DFLAGGVAAAISKMAVVPIQR.VKIIIQVQ	K	V	21	2	4127.03	2114.16	2114.17	1058.09	1058.09	2113.17	1057.59	0.9948	0.8577	28.1052	0.00145228	25.658	14.82	0.9917	2	1	11	31	0		NA	6	0	TRUE	tr|sPep_26265|sPep_26265	sPep_26265	sPep_26265	SLC25A5P2	SLC25A5P2 lncORF 2
CNHPP_HCC_LC_profiling_L024_P_F4.55896.55896.2	interact-CNHPP_HCC_LC_profiling_L024_P_F4.pep.xml	GFEVIYMSEPIDEYCVQQLK	GFEVIYM[147]SEPIDEYCVQQLK	FVEQEWKK.GFEVIYMSEPIDEYCVQQLK.EFDGKSII	K	E	20	2	4166.29	2464.14	2464.13	1233.08	1233.07	2463.13	1232.57	1.0007	0.912	3.0406	0.00322934	22.235	20.13	0.9985	2	0	415	434	2.16527e+06	15C(57.0215),7M(15.9949)	NA	6	0	TRUE	tr|sPep_4266|sPep_4266	sPep_4266	sPep_4266	HSP90AB4P	HSP90AB4P lncORF 2
CNHPP_HCC_LC_profiling_L024_P_F5.45169.45169.2	interact-CNHPP_HCC_LC_profiling_L024_P_F5.pep.xml	LPLAVVGSDIITEVNGK		RVKKIKDR.LPLAVVGSDIITEVNGK.RVRGRQYP	R	R	17	2	3722.41	1723.98	1723.97	862.996	862.993	1723.97	862.993	-0.0004	0.9121	27.4633	0.000432023	23.139	11.933	0.9937	2	0	65	81	34972876		NA	6	0	TRUE	tr|sPep_26202|sPep_26202	sPep_26202	sPep_26202	SEPTIN7P8	SEPTIN7P8 lncORF 1
CNHPP_HCC_LC_profiling_L024_T_F3.58777.58777.2	interact-CNHPP_HCC_LC_profiling_L024_T_F3.pep.xml	GFEVIYMSEPIDEYCVQQLK	GFEVIYM[147]SEPIDEYCVQQLK	FVEQEWKK.GFEVIYMSEPIDEYCVQQLK.EFDGKSII	K	E	20	2	3927.68	2463.14	2463.13	1232.58	1232.57	2463.13	1232.57	-0.0007	0.8711	12.3101	0.149327	15.881	15.455	0.9054	2	0	415	434	1.46488e+06	15C(57.0215),7M(15.9949)	NA	6	0	TRUE	tr|sPep_4266|sPep_4266	sPep_4266	sPep_4266	HSP90AB4P	HSP90AB4P lncORF 2
CNHPP_HCC_LC_profiling_L024_T_F4.61094.61094.2	interact-CNHPP_HCC_LC_profiling_L024_T_F4.pep.xml	LCYVALEFEQEMASAASSSSLEK	LCYVALEFEQEM[147]ASAASSSSLEK	MCDIKEK.LCYVALEFEQEMASAASSSSLEK.SYEIPDDQ	K	S	23	2	4335.39	2565.16	2565.16	1283.59	1283.59	2565.16	1283.59	-0.0004	0.8595	13.6496	0.00266178	21.209	20.863	0.9982	2	0	8	30	140347980	12M(15.9949),2C(57.0215)	NA	6	0	TRUE	tr|sPep_405|sPep_405	sPep_405	sPep_405	ACTBP8	ACTBP8 lncORF 2
CNHPP_HCC_LC_profiling_L024_T_F4.61836.61836.3	interact-CNHPP_HCC_LC_profiling_L024_T_F4.pep.xml	PCYIALDFEQEMATGASSSSLEK	PCYIALDFEQEMATGASSSSLEK	IVHDIKEK.PCYIALDFEQEMATGASSSSLEK.SYKIPDSQ	K	S	23	3	4372.27	2534.15	2534.15	845.725	845.724	2533.14	845.386	1.0153	0.6345	14.8702	0.0177872	18.708	12.532	0.8768	2	0	98	120	0	2C(57.0215)	NA	6	0	TRUE	tr|sPep_393|sPep_393	sPep_393	sPep_393	ACTBP11	ACTBP11 lncORF 3
CNHPP_HCC_LC_profiling_L024_T_F5.25962.25962.2	interact-CNHPP_HCC_LC_profiling_L024_T_F5.pep.xml	NISNASCTTNCIAPLAK	NISNASCTTNCIAPLAK	EKYENSIK.NISNASCTTNCIAPLAK.MIHDNFGI	K	M	17	2	2583.14	1833.9	1833.9	917.958	917.956	1833.87	917.943	0.0262	0.811	11.4579	2.28e-05	25.564	24.807	0.9663	2	0	12	28	0	11C(57.0215),7C(57.0215)	NA	6	0	FALSE	tr|sPep_3787|sPep_3787	sPep_3787	sPep_3787	GAPDHP23	GAPDHP23 lncORF 1		tr|sPep_3788|sPep_3788
CNHPP_HCC_LC_profiling_L024_T_F6.45422.45422.3	interact-CNHPP_HCC_LC_profiling_L024_T_F6.pep.xml	HTGPGILSMANAGPGTNVSQFFICTAK	HTGPGILSM[147]ANAGPGTNVSQFFICTAK	DDENFIIK.HTGPGILSMANAGPGTNVSQFFICTAK.TEWIDGKH	K	T	27	3	3904.75	2792.3	2792.3	931.773	931.773	2791.34	931.455	0.9543	0.8568	13.8583	9.32e-05	29.241	28.356	0.9676	2	0	32	58	0	24C(57.0215),9M(15.9949)	NA	6	0	TRUE	tr|sPep_25500|sPep_25500	sPep_25500	sPep_25500	PPIAP79	PPIAP79 lncORF 1
CNHPP_HCC_LC_profiling_L025_P_F3.67157.67157.4	interact-CNHPP_HCC_LC_profiling_L025_P_F3.pep.xml	VLHDNFGIVKGLMTTVHAITATQK	VLHDNFGIVKGLM[147]TTVHAITATQK	NCIAPRAK.VLHDNFGIVKGLMTTVHAITATQK.TVDGPSRK	K	T	24	4	4473.22	2609.42	2609.41	653.361	653.36	2609.4	653.357	0.0114	0.6987	37.3083	0.000449425	23.927	11.913	0.9856	2	1	211	234	0	13M(15.9949)	NA	6	0	FALSE	tr|sPep_3467|sPep_3467	sPep_3467	sPep_3467	ENSG00000293174	ENSG00000293174 lncORF 1	GAPDHP72	tr|sPep_3468|sPep_3468, tr|sPep_3835|sPep_3835, tr|sPep_3836|sPep_3836
CNHPP_HCC_LC_profiling_L025_P_F5.44702.44702.2	interact-CNHPP_HCC_LC_profiling_L025_P_F5.pep.xml	LPLAVVGSDIITEVNGK		RVKKIKDR.LPLAVVGSDIITEVNGK.RVRGRQYP	R	R	17	2	3721.73	1723.98	1723.97	862.995	862.993	1723.97	862.993	0.0003	0.7508	27.4399	0.000659969	22.927	12.772	0.9762	2	0	65	81	11476234		NA	6	0	TRUE	tr|sPep_26202|sPep_26202	sPep_26202	sPep_26202	SEPTIN7P8	SEPTIN7P8 lncORF 1
CNHPP_HCC_LC_profiling_L025_P_F6.53286.53286.4	interact-CNHPP_HCC_LC_profiling_L025_P_F6.pep.xml	VLHDNFGIVKGLMTTVHAITATQK	VLHDNFGIVKGLM[147]TTVHAITATQK	NCIAPRAK.VLHDNFGIVKGLMTTVHAITATQK.TVDGPSRK	K	T	24	4	4258.99	2609.44	2609.44	653.368	653.367	2609.4	653.357	0.0378	0.8133	21.4463	9.73e-06	28.32	10.127	0.9926	2	1	211	234	0	13M(15.9949)	NA	6	0	FALSE	tr|sPep_3467|sPep_3467	sPep_3467	sPep_3467	ENSG00000293174	ENSG00000293174 lncORF 1	GAPDHP72	tr|sPep_3468|sPep_3468, tr|sPep_3835|sPep_3835, tr|sPep_3836|sPep_3836
CNHPP_HCC_LC_profiling_L025_T_F3.54494.54494.3	interact-CNHPP_HCC_LC_profiling_L025_T_F3.pep.xml	HTGPGILSMANAGPGTNVSQFFICTAK	HTGPGILSM[147]ANAGPGTNVSQFFICTAK	DDENFIIK.HTGPGILSMANAGPGTNVSQFFICTAK.TEWIDGKH	K	T	27	3	3879.33	2791.38	2791.39	931.466	931.471	2791.34	931.455	0.0485	0.8551	14.7293	0.0128638	20.79	15.88	0.9304	2	0	32	58	19533782	24C(57.0215),9M(15.9949)	NA	6	0	TRUE	tr|sPep_25500|sPep_25500	sPep_25500	sPep_25500	PPIAP79	PPIAP79 lncORF 1
CNHPP_HCC_LC_profiling_L025_T_F6.52958.52958.3	interact-CNHPP_HCC_LC_profiling_L025_T_F6.pep.xml	VLHDNFGIVKGLMTTVHAITATQK	VLHDNFGIVKGLM[147]TTVHAITATQK	NCIAPRAK.VLHDNFGIVKGLMTTVHAITATQK.TVDGPSRK	K	T	24	3	4230.87	2609.35	2609.35	870.791	870.791	2609.4	870.807	-0.0476	0.8022	20.8397	0.000112876	27.327	24.764	0.9276	2	1	211	234	0	13M(15.9949)	NA	6	0	FALSE	tr|sPep_3467|sPep_3467	sPep_3467	sPep_3467	ENSG00000293174	ENSG00000293174 lncORF 1	GAPDHP72	tr|sPep_3468|sPep_3468, tr|sPep_3835|sPep_3835, tr|sPep_3836|sPep_3836
CNHPP_HCC_LC_profiling_L026_P_F1.64596.64596.3	interact-CNHPP_HCC_LC_profiling_L026_P_F1.pep.xml	HTSPGILSMSNAGPNTNGSQFFICTAK	HTSPGILSM[147]SNAGPNTNGSQFFICTAK	DDKNFTIK.HTSPGILSMSNAGPNTNGSQFFICTAK.TSVVGWQA	K	T	27	3	4076.42	2852.34	2852.33	951.787	951.784	2852.32	951.781	0.0073	0.8203	23.8959	0.00304375	23.182	14.064	0.9917	2	0	32	58	14560888	24C(57.0215),9M(15.9949)	NA	6	0	TRUE	tr|sPep_1798|sPep_1798	sPep_1798	sPep_1798	ENSG00000213587	ENSG00000213587 lncORF 1
CNHPP_HCC_LC_profiling_L026_P_F1.64697.64697.3	interact-CNHPP_HCC_LC_profiling_L026_P_F1.pep.xml	HTSPGILSMSNAGPNTNGSQFFICTAK	HTSPGILSM[147]SNAGPNTNGSQFFICTAK	DDKNFTIK.HTSPGILSMSNAGPNTNGSQFFICTAK.TSVVGWQA	K	T	27	3	4081.98	2853.35	2853.35	952.123	952.125	2852.32	951.781	1.0307	0.8378	23.9053	0.0219223	21.45	15.166	0.879	2	0	32	58	0	24C(57.0215),9M(15.9949)	NA	6	0	TRUE	tr|sPep_1798|sPep_1798	sPep_1798	sPep_1798	ENSG00000213587	ENSG00000213587 lncORF 1
CNHPP_HCC_LC_profiling_L026_P_F3.63628.63628.4	interact-CNHPP_HCC_LC_profiling_L026_P_F3.pep.xml	VLHDNFGIVKGLMTTVHAITATQK	VLHDNFGIVKGLM[147]TTVHAITATQK	NCIAPRAK.VLHDNFGIVKGLMTTVHAITATQK.TVDGPSRK	K	T	24	4	4406.12	2609.41	2609.39	653.359	653.355	2609.4	653.357	-0.0105	0.7349	33.0865	2.57e-07	35.27	14.697	0.9999	2	1	211	234	0	13M(15.9949)	NA	6	0	FALSE	tr|sPep_3467|sPep_3467	sPep_3467	sPep_3467	ENSG00000293174	ENSG00000293174 lncORF 1	GAPDHP72	tr|sPep_3468|sPep_3468, tr|sPep_3835|sPep_3835, tr|sPep_3836|sPep_3836
CNHPP_HCC_LC_profiling_L026_P_F4.57700.57700.3	interact-CNHPP_HCC_LC_profiling_L026_P_F4.pep.xml	LYYVTLDFEQEMATAASSSSLEK		IVCDIKEK.LYYVTLDFEQEMATAASSSSLEK.SYEISDGQ	K	S	23	3	4166.67	2582.2	2582.18	861.74	861.734	2582.21	861.744	-0.0293	0.9397	25.343	0.0305886	20.17	13.721	0.9799	2	0	64	86	0		NA	6	0	FALSE	tr|sPep_400|sPep_400	sPep_400	sPep_400	ACTBP4	ACTBP4 lncORF 1		tr|sPep_401|sPep_401
CNHPP_HCC_LC_profiling_L026_P_F4.59330.59330.3	interact-CNHPP_HCC_LC_profiling_L026_P_F4.pep.xml	LYYVTLDFEQEMATAASSSSLEK		IVCDIKEK.LYYVTLDFEQEMATAASSSSLEK.SYEISDGQ	K	S	23	3	4257.71	2583.26	2583.24	862.092	862.087	2582.21	861.744	1.03	0.9321	17.0466	0.0598469	18.968	13.677	0.9891	2	0	64	86	0		NA	6	0	FALSE	tr|sPep_400|sPep_400	sPep_400	sPep_400	ACTBP4	ACTBP4 lncORF 1		tr|sPep_401|sPep_401
CNHPP_HCC_LC_profiling_L026_P_F5.28821.28821.2	interact-CNHPP_HCC_LC_profiling_L026_P_F5.pep.xml	NISNASCTTNCIAPLAK	NISNASCTTNCIAPLAK	EKYENSIK.NISNASCTTNCIAPLAK.MIHDNFGI	K	M	17	2	2598.09	1833.9	1833.9	917.958	917.956	1833.87	917.943	0.0255	0.778	12.0355	0.000197385	25.854	24.962	0.9263	2	0	12	28	0	11C(57.0215),7C(57.0215)	NA	6	0	FALSE	tr|sPep_3787|sPep_3787	sPep_3787	sPep_3787	GAPDHP23	GAPDHP23 lncORF 1		tr|sPep_3788|sPep_3788
CNHPP_HCC_LC_profiling_L026_P_F5.31297.31297.2	interact-CNHPP_HCC_LC_profiling_L026_P_F5.pep.xml	NISNASCTTNCIAPLAK	NISNASCTTNCIAPLAK	EKYENSIK.NISNASCTTNCIAPLAK.MIHDNFGI	K	M	17	2	2748.68	1833.91	1833.9	917.96	917.956	1833.87	917.943	0.0255	0.8519	15.8231	0.00031437	21.797	19.047	0.9198	2	0	12	28	0	11C(57.0215),7C(57.0215)	NA	6	0	FALSE	tr|sPep_3787|sPep_3787	sPep_3787	sPep_3787	GAPDHP23	GAPDHP23 lncORF 1		tr|sPep_3788|sPep_3788
CNHPP_HCC_LC_profiling_L026_P_F5.32424.32424.2	interact-CNHPP_HCC_LC_profiling_L026_P_F5.pep.xml	IVGSAFCTTNCLAPLAK	IVGSAFCTTNCLAPLAK	EKYDNNIK.IVGSAFCTTNCLAPLAK.VIHDNFGI	K	V	17	2	2812.85	1821.89	1821.89	911.953	911.951	1821.91	911.963	-0.0241	0.7335	14.0081	0.000449818	20.728	10.087	0.9651	2	0	17	33	0	11C(57.0215),7C(57.0215)	NA	6	0	FALSE	tr|sPep_3780|sPep_3780	sPep_3780	sPep_3780	GAPDHP1	GAPDHP1 lncORF 3		tr|sPep_3779|sPep_3779
CNHPP_HCC_LC_profiling_L026_T_F1.61695.61695.4	interact-CNHPP_HCC_LC_profiling_L026_T_F1.pep.xml	HTGPGILSMANAGPGTNVSQFFICTAK	HTGPGILSM[147]ANAGPGTNVSQFFICTAK	DDENFIIK.HTGPGILSMANAGPGTNVSQFFICTAK.TEWIDGKH	K	T	27	4	3837.7	2791.31	2791.3	698.835	698.833	2791.34	698.843	-0.0373	0.8697	14.6919	0.00170066	21.17	21.047	0.9047	2	0	32	58	0	24C(57.0215),9M(15.9949)	NA	6	0	TRUE	tr|sPep_25500|sPep_25500	sPep_25500	sPep_25500	PPIAP79	PPIAP79 lncORF 1
CNHPP_HCC_LC_profiling_L026_T_F3.49000.49000.2	interact-CNHPP_HCC_LC_profiling_L026_T_F3.pep.xml	SIYQEKFDDENFILK		RHKGTGGK.SIYQEKFDDENFILK.HTGPGIIS	K	H	15	2	3394.88	1887.93	1887.93	944.974	944.97	1887.93	944.97	0.0009	0.7215	2.4094	9.49e-05	29.92	26.009	0.9648	2	1	17	31	23688896		NA	6	0	TRUE	tr|sPep_25500|sPep_25500	sPep_25500	sPep_25500	PPIAP79	PPIAP79 lncORF 1
CNHPP_HCC_LC_profiling_L026_T_F4.65485.65485.3	interact-CNHPP_HCC_LC_profiling_L026_T_F4.pep.xml	LYYVTLDFEQEMATAASSSSLEK		IVCDIKEK.LYYVTLDFEQEMATAASSSSLEK.SYEISDGQ	K	S	23	3	4452.32	2584.19	2584.19	862.405	862.403	2582.21	861.744	1.977	0.9476	0.893	0.00319323	23.666	16.124	0.9977	2	0	64	86	0		NA	6	0	FALSE	tr|sPep_400|sPep_400	sPep_400	sPep_400	ACTBP4	ACTBP4 lncORF 1		tr|sPep_401|sPep_401
CNHPP_HCC_LC_profiling_L026_T_F5.31501.31501.2	interact-CNHPP_HCC_LC_profiling_L026_T_F5.pep.xml	NISNASCTTNCIAPLAK	NISNASCTTNCIAPLAK	EKYENSIK.NISNASCTTNCIAPLAK.MIHDNFGI	K	M	17	2	2660.62	1833.9	1833.9	917.959	917.956	1833.87	917.943	0.0253	0.8938	14.7926	6.67e-07	34.655	34.177	0.9983	2	0	12	28	0	11C(57.0215),7C(57.0215)	NA	6	0	FALSE	tr|sPep_3787|sPep_3787	sPep_3787	sPep_3787	GAPDHP23	GAPDHP23 lncORF 1		tr|sPep_3788|sPep_3788
CNHPP_HCC_LC_profiling_L026_T_F6.60244.60244.3	interact-CNHPP_HCC_LC_profiling_L026_T_F6.pep.xml	LCYVALEFEQEMASAASSSSLEK	LCYVALEFEQEMASAASSSSLEK	MCDIKEK.LCYVALEFEQEMASAASSSSLEK.SYEIPDDQ	K	S	23	3	4541.83	2549.18	2549.17	850.734	850.73	2549.17	850.729	0.0017	0.9158	9.9704	0.0280446	19.377	17.47	0.9687	2	0	8	30	23803168	2C(57.0215)	NA	6	0	TRUE	tr|sPep_405|sPep_405	sPep_405	sPep_405	ACTBP8	ACTBP8 lncORF 2
CNHPP_HCC_LC_profiling_L027_P_F4.42953.42953.2	interact-CNHPP_HCC_LC_profiling_L027_P_F4.pep.xml	DLYANTVLSGGTNMYPGITDR		KCDVDNHK.DLYANTVLSGGTNMYPGITDR.MQKEITTI	K	M	21	2	3653.18	2257.07	2257.07	1129.54	1129.54	2257.07	1129.54	-0.0002	0.7717	9.2469	0.0642506	15.423	11.245	0.9506	2	0	84	104	8208777		NA	6	0	TRUE	tr|sPep_405|sPep_405	sPep_405	sPep_405	ACTBP8	ACTBP8 lncORF 2
CNHPP_HCC_LC_profiling_L027_P_F4.57085.57085.2	interact-CNHPP_HCC_LC_profiling_L027_P_F4.pep.xml	LCYVALEFEQEMASAASSSSLEK	LCYVALEFEQEMASAASSSSLEK	MCDIKEK.LCYVALEFEQEMASAASSSSLEK.SYEIPDDQ	K	S	23	2	4513.9	2550.18	2550.17	1276.1	1276.09	2549.17	1275.59	1.0026	0.6147	0.0031	0.00172314	18.437	18.122	0.9267	2	0	8	30	0	2C(57.0215)	NA	6	0	TRUE	tr|sPep_405|sPep_405	sPep_405	sPep_405	ACTBP8	ACTBP8 lncORF 2
CNHPP_HCC_LC_profiling_L027_P_F5.45251.45251.3	interact-CNHPP_HCC_LC_profiling_L027_P_F5.pep.xml	VIISAPSADPPMFTMGVNHEKYDNSLK	VIISAPSADPPM[147]FTMGVNHEKYDNSLK	HIQWGAKR.VIISAPSADPPMFTMGVNHEKYDNSLK.IISNAT	R	I	27	3	3976.67	2976.45	2976.45	993.158	993.159	2976.44	993.153	0.0178	0.7737	18.2104	0.000387256	22.675	18.489	0.9827	2	1	119	145	26260352	12M(15.9949)	NA	6	0	TRUE	tr|sPep_3818|sPep_3818	sPep_3818	sPep_3818	GAPDHP63	GAPDHP63 lncORF 1
CNHPP_HCC_LC_profiling_L027_T_F4.27761.27761.2	interact-CNHPP_HCC_LC_profiling_L027_T_F4.pep.xml	NISNASCTTNCIAPLAK	NISNASCTTNCIAPLAK	EKYENSIK.NISNASCTTNCIAPLAK.MIHDNFGI	K	M	17	2	2589.72	1833.88	1833.87	917.945	917.945	1833.87	917.943	0.0033	0.8311	9.8825	6.64e-05	23.76	12.996	0.9996	2	0	12	28	0	11C(57.0215),7C(57.0215)	NA	6	0	FALSE	tr|sPep_3787|sPep_3787	sPep_3787	sPep_3787	GAPDHP23	GAPDHP23 lncORF 1		tr|sPep_3788|sPep_3788
CNHPP_HCC_LC_profiling_L027_T_F5.21390.21390.2	interact-CNHPP_HCC_LC_profiling_L027_T_F5.pep.xml	NISNASCTTNCIAPLAK	NISNASCTTNCIAPLAK	EKYENSIK.NISNASCTTNCIAPLAK.MIHDNFGI	K	M	17	2	2395.35	1833.9	1833.89	917.955	917.955	1833.87	917.943	0.023	0.7547	5.3064	0.000390317	26.958	24.172	0.9826	2	0	12	28	0	11C(57.0215),7C(57.0215)	NA	6	0	FALSE	tr|sPep_3787|sPep_3787	sPep_3787	sPep_3787	GAPDHP23	GAPDHP23 lncORF 1		tr|sPep_3788|sPep_3788
CNHPP_HCC_LC_profiling_L028_P_F1.61977.61977.3	interact-CNHPP_HCC_LC_profiling_L028_P_F1.pep.xml	HTGPGILSMANAGPGTNVSQFFICTAK	HTGPGILSM[147]ANAGPGTNVSQFFICTAK	DDENFIIK.HTGPGILSMANAGPGTNVSQFFICTAK.TEWIDGKH	K	T	27	3	3966.68	2793.33	2793.31	932.116	932.11	2791.34	931.455	1.9655	0.886	9.9825	0.000248699	26.278	16.159	0.9909	2	0	32	58	0	24C(57.0215),9M(15.9949)	NA	6	0	TRUE	tr|sPep_25500|sPep_25500	sPep_25500	sPep_25500	PPIAP79	PPIAP79 lncORF 1
CNHPP_HCC_LC_profiling_L028_P_F3.63757.63757.4	interact-CNHPP_HCC_LC_profiling_L028_P_F3.pep.xml	VLHDNFGIVKGLMTTVHAITATQK	VLHDNFGIVKGLM[147]TTVHAITATQK	NCIAPRAK.VLHDNFGIVKGLMTTVHAITATQK.TVDGPSRK	K	T	24	4	4253.02	2610.36	2610.36	653.596	653.596	2609.4	653.357	0.9555	0.7914	18.6395	1.09e-07	33.964	30.225	0.9967	2	1	211	234	0	13M(15.9949)	NA	6	0	FALSE	tr|sPep_3467|sPep_3467	sPep_3467	sPep_3467	ENSG00000293174	ENSG00000293174 lncORF 1	GAPDHP72	tr|sPep_3468|sPep_3468, tr|sPep_3835|sPep_3835, tr|sPep_3836|sPep_3836
CNHPP_HCC_LC_profiling_L028_P_F4.60446.60446.3	interact-CNHPP_HCC_LC_profiling_L028_P_F4.pep.xml	LYYVTLDFEQEMATAASSSSLEK		IVCDIKEK.LYYVTLDFEQEMATAASSSSLEK.SYEISDGQ	K	S	23	3	4291.04	2583.21	2583.2	862.077	862.073	2582.21	861.744	0.989	0.8976	14.2772	0.222079	16.687	14.464	0.9236	2	0	64	86	1.47109e+06		NA	6	0	FALSE	tr|sPep_400|sPep_400	sPep_400	sPep_400	ACTBP4	ACTBP4 lncORF 1		tr|sPep_401|sPep_401
CNHPP_HCC_LC_profiling_L028_P_F5.27148.27148.2	interact-CNHPP_HCC_LC_profiling_L028_P_F5.pep.xml	NISNASCTTNCIAPLAK	NISNASCTTNCIAPLAK	EKYENSIK.NISNASCTTNCIAPLAK.MIHDNFGI	K	M	17	2	2616.35	1833.9	1833.9	917.959	917.956	1833.87	917.943	0.025	0.8216	12.5155	0.00017676	25.245	24.245	0.9056	2	0	12	28	0	11C(57.0215),7C(57.0215)	NA	6	0	FALSE	tr|sPep_3787|sPep_3787	sPep_3787	sPep_3787	GAPDHP23	GAPDHP23 lncORF 1		tr|sPep_3788|sPep_3788
CNHPP_HCC_LC_profiling_L028_T_F3.57864.57864.2	interact-CNHPP_HCC_LC_profiling_L028_T_F3.pep.xml	GFEVIYMSEPIDEYCVQQLK	GFEVIYM[147]SEPIDEYCVQQLK	FVEQEWKK.GFEVIYMSEPIDEYCVQQLK.EFDGKSII	K	E	20	2	3936.44	2465.15	2465.14	1233.58	1233.58	2463.13	1232.57	2.0056	0.9584	11.7667	0.0297673	18.402	16.681	0.9192	2	0	415	434	3557084	15C(57.0215),7M(15.9949)	NA	6	0	TRUE	tr|sPep_4266|sPep_4266	sPep_4266	sPep_4266	HSP90AB4P	HSP90AB4P lncORF 2
CNHPP_HCC_LC_profiling_L028_T_F3.67083.67083.4	interact-CNHPP_HCC_LC_profiling_L028_T_F3.pep.xml	VLHDNFGIVKGLMTTVHAITATQK	VLHDNFGIVKGLM[147]TTVHAITATQK	NCIAPRAK.VLHDNFGIVKGLMTTVHAITATQK.TVDGPSRK	K	T	24	4	4452.68	2609.38	2609.38	653.353	653.353	2609.4	653.357	-0.0175	0.8485	36.8369	0.000998342	21.657	10.821	0.9488	2	1	211	234	0	13M(15.9949)	NA	6	0	FALSE	tr|sPep_3467|sPep_3467	sPep_3467	sPep_3467	ENSG00000293174	ENSG00000293174 lncORF 1	GAPDHP72	tr|sPep_3468|sPep_3468, tr|sPep_3835|sPep_3835, tr|sPep_3836|sPep_3836
CNHPP_HCC_LC_profiling_L028_T_F3.68665.68665.3	interact-CNHPP_HCC_LC_profiling_L028_T_F3.pep.xml	VLHDNFGIVKGLMTTVHAITATQK	VLHDNFGIVKGLM[147]TTVHAITATQK	NCIAPRAK.VLHDNFGIVKGLMTTVHAITATQK.TVDGPSRK	K	T	24	3	4545.16	2611.41	2611.42	871.476	871.481	2609.4	870.807	2.0224	0.8219	44.5575	0.000565891	25.319	18.919	0.8454	2	1	211	234	0	13M(15.9949)	NA	6	0	FALSE	tr|sPep_3467|sPep_3467	sPep_3467	sPep_3467	ENSG00000293174	ENSG00000293174 lncORF 1	GAPDHP72	tr|sPep_3468|sPep_3468, tr|sPep_3835|sPep_3835, tr|sPep_3836|sPep_3836
CNHPP_HCC_LC_profiling_L028_T_F4.47801.47801.2	interact-CNHPP_HCC_LC_profiling_L028_T_F4.pep.xml	DLYANTVLSGGTNMYPGITDR		KCDVDNHK.DLYANTVLSGGTNMYPGITDR.MQKEITTI	K	M	21	2	3624.96	2257.07	2257.07	1129.54	1129.54	2257.07	1129.54	-0.0022	0.8329	8.8384	0.00708424	22.78	14.564	0.9962	2	0	84	104	3.2358e+06		NA	6	0	TRUE	tr|sPep_405|sPep_405	sPep_405	sPep_405	ACTBP8	ACTBP8 lncORF 2
CNHPP_HCC_LC_profiling_L028_T_F5.27230.27230.2	interact-CNHPP_HCC_LC_profiling_L028_T_F5.pep.xml	NISNASCTTNCIAPLAK	NISNASCTTNCIAPLAK	EKYENSIK.NISNASCTTNCIAPLAK.MIHDNFGI	K	M	17	2	2591.1	1833.91	1833.9	917.961	917.956	1833.87	917.943	0.0256	0.8796	10.9123	2.9e-06	36.48	35.791	0.9961	2	0	12	28	0	11C(57.0215),7C(57.0215)	NA	6	0	FALSE	tr|sPep_3787|sPep_3787	sPep_3787	sPep_3787	GAPDHP23	GAPDHP23 lncORF 1		tr|sPep_3788|sPep_3788
CNHPP_HCC_LC_profiling_L029_P_F1.36980.36980.2	interact-CNHPP_HCC_LC_profiling_L029_P_F1.pep.xml	IDDGNEFGVAIQEK		WIQHIIPK.IDDGNEFGVAIQEK.VIERVNAV	K	V	14	2	2506.97	1535.74	1535.74	768.876	768.876	1533.73	767.873	2.0074	0.8806	6.4463	0.268399	19.476	16.153	0.9786	2	0	132	145	949968000		NA	6	0	TRUE	tr|sPep_25617|sPep_25617	sPep_25617	sPep_25617	PSME2P1	PSME2P1 lncORF 1
CNHPP_HCC_LC_profiling_L029_P_F5.25840.25840.2	interact-CNHPP_HCC_LC_profiling_L029_P_F5.pep.xml	NISNASCTTNCIAPLAK	NISNASCTTNCIAPLAK	EKYENSIK.NISNASCTTNCIAPLAK.MIHDNFGI	K	M	17	2	2593.43	1833.9	1833.9	917.956	917.956	1833.87	917.943	0.0251	0.9282	9.1924	2.47e-06	31.477	31.419	0.9992	2	0	12	28	0	11C(57.0215),7C(57.0215)	NA	6	0	FALSE	tr|sPep_3787|sPep_3787	sPep_3787	sPep_3787	GAPDHP23	GAPDHP23 lncORF 1		tr|sPep_3788|sPep_3788
CNHPP_HCC_LC_profiling_L029_P_F5.26450.26450.2	interact-CNHPP_HCC_LC_profiling_L029_P_F5.pep.xml	NISNASCTTNCIAPLAK	NISNASCTTNCIAPLAK	EKYENSIK.NISNASCTTNCIAPLAK.MIHDNFGI	K	M	17	2	2631.55	1833.9	1833.9	917.958	917.956	1833.87	917.943	0.0258	0.7878	10.4135	1.53e-06	32.288	31.348	0.9959	2	0	12	28	0	11C(57.0215),7C(57.0215)	NA	6	0	FALSE	tr|sPep_3787|sPep_3787	sPep_3787	sPep_3787	GAPDHP23	GAPDHP23 lncORF 1		tr|sPep_3788|sPep_3788
CNHPP_HCC_LC_profiling_L029_T_F1.49317.49317.2	interact-CNHPP_HCC_LC_profiling_L029_T_F1.pep.xml	IDDGNEFGVAIQEK		WIQHIIPK.IDDGNEFGVAIQEK.VIERVNAV	K	V	14	2	3056.15	1533.73	1533.73	767.872	767.871	1533.73	767.873	-0.0026	0.8301	7.8314	0.0881192	16.893	15.528	0.9492	2	0	132	145	0		NA	6	0	TRUE	tr|sPep_25617|sPep_25617	sPep_25617	sPep_25617	PSME2P1	PSME2P1 lncORF 1
CNHPP_HCC_LC_profiling_L029_T_F2.50913.50913.2	interact-CNHPP_HCC_LC_profiling_L029_T_F2.pep.xml	SIYQEKFDDENFILK		RHKGTGGK.SIYQEKFDDENFILK.HTGPGIIS	K	H	15	2	3485.75	1887.93	1887.93	944.971	944.97	1887.93	944.97	0.0009	0.6509	2.4653	0.00116089	25.735	14.75	0.9872	2	1	17	31	40238244		NA	6	0	TRUE	tr|sPep_25500|sPep_25500	sPep_25500	sPep_25500	PPIAP79	PPIAP79 lncORF 1
CNHPP_HCC_LC_profiling_L029_T_F5.25479.25479.2	interact-CNHPP_HCC_LC_profiling_L029_T_F5.pep.xml	NISNASCTTNCIAPLAK	NISNASCTTNCIAPLAK	EKYENSIK.NISNASCTTNCIAPLAK.MIHDNFGI	K	M	17	2	2423.7	1833.92	1833.91	917.966	917.961	1833.87	917.943	0.0357	0.7986	6.693	1.9e-06	36.327	31.146	0.9822	2	0	12	28	0	11C(57.0215),7C(57.0215)	NA	6	0	FALSE	tr|sPep_3787|sPep_3787	sPep_3787	sPep_3787	GAPDHP23	GAPDHP23 lncORF 1		tr|sPep_3788|sPep_3788
CNHPP_HCC_LC_profiling_L029_T_F5.27284.27284.2	interact-CNHPP_HCC_LC_profiling_L029_T_F5.pep.xml	NISNASCTTNCIAPLAK	NISNASCTTNCIAPLAK	EKYENSIK.NISNASCTTNCIAPLAK.MIHDNFGI	K	M	17	2	2542.87	1833.9	1833.9	917.956	917.955	1833.87	917.943	0.0246	0.7651	9.3566	0.000825164	23.061	18.407	0.9362	2	0	12	28	0	11C(57.0215),7C(57.0215)	NA	6	0	FALSE	tr|sPep_3787|sPep_3787	sPep_3787	sPep_3787	GAPDHP23	GAPDHP23 lncORF 1		tr|sPep_3788|sPep_3788
CNHPP_HCC_LC_profiling_L029_T_F5.27612.27612.2	interact-CNHPP_HCC_LC_profiling_L029_T_F5.pep.xml	NISNASCTTNCIAPLAK	NISNASCTTNCIAPLAK	EKYENSIK.NISNASCTTNCIAPLAK.MIHDNFGI	K	M	17	2	2562.24	1833.9	1833.9	917.957	917.955	1833.87	917.943	0.0245	0.9073	9.9029	4.82e-07	34.663	34.147	0.999	2	0	12	28	0	11C(57.0215),7C(57.0215)	NA	6	0	FALSE	tr|sPep_3787|sPep_3787	sPep_3787	sPep_3787	GAPDHP23	GAPDHP23 lncORF 1		tr|sPep_3788|sPep_3788
CNHPP_HCC_LC_profiling_L029_T_F5.27923.27923.2	interact-CNHPP_HCC_LC_profiling_L029_T_F5.pep.xml	NISNASCTTNCIAPLAK	NISNASCTTNCIAPLAK	EKYENSIK.NISNASCTTNCIAPLAK.MIHDNFGI	K	M	17	2	2581.94	1833.9	1833.9	917.956	917.955	1833.87	917.943	0.0245	0.8835	10.4259	1.44e-06	36.944	36.791	0.9998	2	0	12	28	0	11C(57.0215),7C(57.0215)	NA	6	0	FALSE	tr|sPep_3787|sPep_3787	sPep_3787	sPep_3787	GAPDHP23	GAPDHP23 lncORF 1		tr|sPep_3788|sPep_3788
CNHPP_HCC_LC_profiling_L029_T_F6.44384.44384.3	interact-CNHPP_HCC_LC_profiling_L029_T_F6.pep.xml	HTGPGILSMANAGPGTNVSQFFICTAK	HTGPGILSM[147]ANAGPGTNVSQFFICTAK	DDENFIIK.HTGPGILSMANAGPGTNVSQFFICTAK.TEWIDGKH	K	T	27	3	3934.08	2792.3	2792.29	931.773	931.771	2791.34	931.455	0.9482	0.8782	14.01	1.87e-05	31.121	31.051	0.978	2	0	32	58	0	24C(57.0215),9M(15.9949)	NA	6	0	TRUE	tr|sPep_25500|sPep_25500	sPep_25500	sPep_25500	PPIAP79	PPIAP79 lncORF 1
CNHPP_HCC_LC_profiling_L030_P_F4.58507.58507.3	interact-CNHPP_HCC_LC_profiling_L030_P_F4.pep.xml	LYYVTLDFEQEMATAASSSSLEK		IVCDIKEK.LYYVTLDFEQEMATAASSSSLEK.SYEISDGQ	K	S	23	3	4238.14	2583.26	2583.24	862.094	862.087	2582.21	861.744	1.028	0.9405	18.9479	0.213763	16.032	12.783	0.9307	2	0	64	86	0		NA	6	0	FALSE	tr|sPep_400|sPep_400	sPep_400	sPep_400	ACTBP4	ACTBP4 lncORF 1		tr|sPep_401|sPep_401
CNHPP_HCC_LC_profiling_L030_P_F4.61232.61232.2	interact-CNHPP_HCC_LC_profiling_L030_P_F4.pep.xml	PCYIALDFEQEMATGASSSSLEK	PCYIALDFEQEMATGASSSSLEK	IVHDIKEK.PCYIALDFEQEMATGASSSSLEK.SYKIPDSQ	K	S	23	2	4394.85	2534.15	2534.14	1268.08	1268.08	2533.14	1267.57	1.0095	0.591	16.5136	0.00139251	21.213	11.651	0.9071	2	0	98	120	0	2C(57.0215)	NA	6	0	TRUE	tr|sPep_393|sPep_393	sPep_393	sPep_393	ACTBP11	ACTBP11 lncORF 3
CNHPP_HCC_LC_profiling_L030_T_F1.65522.65522.2	interact-CNHPP_HCC_LC_profiling_L030_T_F1.pep.xml	DFLAGGVAAAISKMAVVPIQR		DATVSFAK.DFLAGGVAAAISKMAVVPIQR.VKIIIQVQ	K	V	21	2	4145.43	2114.18	2114.17	1058.1	1058.09	2113.17	1057.59	1.0004	0.8654	29.7213	0.0151351	21.79	15.791	0.923	2	1	11	31	0		NA	6	0	TRUE	tr|sPep_26265|sPep_26265	sPep_26265	sPep_26265	SLC25A5P2	SLC25A5P2 lncORF 2
CNHPP_HCC_LC_profiling_L030_T_F2.67155.67155.3	interact-CNHPP_HCC_LC_profiling_L030_T_F2.pep.xml	LCYVALEFEQEMASAASSSSLEK	LCYVALEFEQEMASAASSSSLEK	MCDIKEK.LCYVALEFEQEMASAASSSSLEK.SYEIPDDQ	K	S	23	3	4384.31	2549.18	2549.16	850.732	850.729	2549.17	850.729	-0.0029	0.8364	4.9765	0.0606045	19.188	18.792	0.9364	2	0	8	30	136127580	2C(57.0215)	NA	6	0	TRUE	tr|sPep_405|sPep_405	sPep_405	sPep_405	ACTBP8	ACTBP8 lncORF 2
CNHPP_HCC_LC_profiling_L030_T_F3.64984.64984.4	interact-CNHPP_HCC_LC_profiling_L030_T_F3.pep.xml	VLHDNFGIVKGLMTTVHAITATQK	VLHDNFGIVKGLM[147]TTVHAITATQK	NCIAPRAK.VLHDNFGIVKGLMTTVHAITATQK.TVDGPSRK	K	T	24	4	4393.85	2609.41	2609.39	653.36	653.356	2609.4	653.357	-0.0051	0.8149	31.0749	0.00191276	21.764	11.628	0.9917	2	1	211	234	0	13M(15.9949)	NA	6	0	FALSE	tr|sPep_3467|sPep_3467	sPep_3467	sPep_3467	ENSG00000293174	ENSG00000293174 lncORF 1	GAPDHP72	tr|sPep_3468|sPep_3468, tr|sPep_3835|sPep_3835, tr|sPep_3836|sPep_3836
CNHPP_HCC_LC_profiling_L030_T_F4.59869.59869.3	interact-CNHPP_HCC_LC_profiling_L030_T_F4.pep.xml	LYYVTLDFEQEMATAASSSSLEK		IVCDIKEK.LYYVTLDFEQEMATAASSSSLEK.SYEISDGQ	K	S	23	3	4270.83	2582.2	2582.19	861.741	861.736	2582.21	861.744	-0.0241	0.9216	15.9223	0.0921676	15.871	11.803	0.9069	2	0	64	86	0		NA	6	0	FALSE	tr|sPep_400|sPep_400	sPep_400	sPep_400	ACTBP4	ACTBP4 lncORF 1		tr|sPep_401|sPep_401
CNHPP_HCC_LC_profiling_L030_T_F5.29898.29898.2	interact-CNHPP_HCC_LC_profiling_L030_T_F5.pep.xml	NISNASCTTNCIAPLAK	NISNASCTTNCIAPLAK	EKYENSIK.NISNASCTTNCIAPLAK.MIHDNFGI	K	M	17	2	2722.43	1833.9	1833.9	917.959	917.956	1833.87	917.943	0.025	0.9111	14.9444	6.07e-07	35.853	35.231	0.9877	2	0	12	28	0	11C(57.0215),7C(57.0215)	NA	6	0	FALSE	tr|sPep_3787|sPep_3787	sPep_3787	sPep_3787	GAPDHP23	GAPDHP23 lncORF 1		tr|sPep_3788|sPep_3788
CNHPP_HCC_LC_profiling_L030_T_F6.47624.47624.3	interact-CNHPP_HCC_LC_profiling_L030_T_F6.pep.xml	HTGPGILSMANAGPGTNVSQFFICTAK	HTGPGILSM[147]ANAGPGTNVSQFFICTAK	DDENFIIK.HTGPGILSMANAGPGTNVSQFFICTAK.TEWIDGKH	K	T	27	3	3919.82	2793.3	2793.29	932.106	932.105	2791.34	931.455	1.9521	0.8814	12.011	0.00580999	24.784	16.375	0.8792	2	0	32	58	0	24C(57.0215),9M(15.9949)	NA	6	0	TRUE	tr|sPep_25500|sPep_25500	sPep_25500	sPep_25500	PPIAP79	PPIAP79 lncORF 1
CNHPP_HCC_LC_profiling_L030_T_F6.53400.53400.4	interact-CNHPP_HCC_LC_profiling_L030_T_F6.pep.xml	VLHDNFGIVKGLMTTVHAITATQK	VLHDNFGIVKGLM[147]TTVHAITATQK	NCIAPRAK.VLHDNFGIVKGLMTTVHAITATQK.TVDGPSRK	K	T	24	4	4231.2	2609.44	2609.43	653.367	653.365	2609.4	653.357	0.031	0.8074	20.6248	2.75e-06	37.187	14.738	1	2	1	211	234	0	13M(15.9949)	NA	6	0	FALSE	tr|sPep_3467|sPep_3467	sPep_3467	sPep_3467	ENSG00000293174	ENSG00000293174 lncORF 1	GAPDHP72	tr|sPep_3468|sPep_3468, tr|sPep_3835|sPep_3835, tr|sPep_3836|sPep_3836
CNHPP_HCC_LC_profiling_L031_P_F3.46843.46843.2	interact-CNHPP_HCC_LC_profiling_L031_P_F3.pep.xml	SIYQEKFDDENFILK		RHKGTGGK.SIYQEKFDDENFILK.HTGPGIIS	K	H	15	2	3583.91	1887.92	1887.93	944.97	944.971	1887.93	944.97	0.0011	0.68	2.6306	0.0132049	18.534	13.694	0.9247	2	1	17	31	10443213		NA	6	0	TRUE	tr|sPep_25500|sPep_25500	sPep_25500	sPep_25500	PPIAP79	PPIAP79 lncORF 1
CNHPP_HCC_LC_profiling_L031_P_F5.41922.41922.2	interact-CNHPP_HCC_LC_profiling_L031_P_F5.pep.xml	DLYANTVLSGGTNMYPGITDR		KCDVDNHK.DLYANTVLSGGTNMYPGITDR.MQKEITTI	K	M	21	2	3646.82	2257.07	2257.07	1129.54	1129.54	2257.07	1129.54	0.0004	0.712	9.6007	0.0414324	17.976	14.81	0.8903	2	0	84	104	2.51734e+06		NA	6	0	TRUE	tr|sPep_405|sPep_405	sPep_405	sPep_405	ACTBP8	ACTBP8 lncORF 2
CNHPP_HCC_LC_profiling_L031_T_F4.61974.61974.4	interact-CNHPP_HCC_LC_profiling_L031_T_F4.pep.xml	LCYVALEFEQEMASAASSSSLEK	LCYVALEFEQEMASAASSSSLEK	MCDIKEK.LCYVALEFEQEMASAASSSSLEK.SYEIPDDQ	K	S	23	4	4516.84	2549.16	2549.17	638.297	638.299	2549.17	638.299	-0.0002	0.7295	3.2382	0.00606439	20.762	18.863	0.9938	2	0	8	30	2.96638e+06	2C(57.0215)	NA	6	0	TRUE	tr|sPep_405|sPep_405	sPep_405	sPep_405	ACTBP8	ACTBP8 lncORF 2
CNHPP_HCC_LC_profiling_L031_T_F5.43655.43655.2	interact-CNHPP_HCC_LC_profiling_L031_T_F5.pep.xml	DLYANTVLSGGTNMYPGITDR		KCDVDNHK.DLYANTVLSGGTNMYPGITDR.MQKEITTI	K	M	21	2	3639.2	2257.07	2257.07	1129.54	1129.54	2257.07	1129.54	-0.0004	0.7592	9.6752	0.000393632	22.438	12.185	0.9995	2	0	84	104	8.14764e+06		NA	6	0	TRUE	tr|sPep_405|sPep_405	sPep_405	sPep_405	ACTBP8	ACTBP8 lncORF 2
CNHPP_HCC_LC_profiling_L031_T_F5.43739.43739.2	interact-CNHPP_HCC_LC_profiling_L031_T_F5.pep.xml	DLYANTVLSGGTNMYPGITDR		KCDVDNHK.DLYANTVLSGGTNMYPGITDR.MQKEITTI	K	M	21	2	3644.35	2258.06	2258.07	1130.04	1130.04	2257.07	1129.54	1.0036	0.7516	9.5404	0.012275	20.117	13.842	0.9875	2	0	84	104	6597889		NA	6	0	TRUE	tr|sPep_405|sPep_405	sPep_405	sPep_405	ACTBP8	ACTBP8 lncORF 2
CNHPP_HCC_LC_profiling_L031_T_F6.25492.25492.2	interact-CNHPP_HCC_LC_profiling_L031_T_F6.pep.xml	NISNASCTTNCIAPLAK	NISNASCTTNCIAPLAK	EKYENSIK.NISNASCTTNCIAPLAK.MIHDNFGI	K	M	17	2	2755.04	1833.9	1833.9	917.956	917.956	1833.87	917.943	0.0253	0.8975	14.3686	3.04e-06	31.865	30.464	0.9917	2	0	12	28	0	11C(57.0215),7C(57.0215)	NA	6	0	FALSE	tr|sPep_3787|sPep_3787	sPep_3787	sPep_3787	GAPDHP23	GAPDHP23 lncORF 1		tr|sPep_3788|sPep_3788
CNHPP_HCC_LC_profiling_L031_T_F6.55302.55302.3	interact-CNHPP_HCC_LC_profiling_L031_T_F6.pep.xml	LCYVALEFEQEMASAASSSSLEK	LCYVALEFEQEMASAASSSSLEK	MCDIKEK.LCYVALEFEQEMASAASSSSLEK.SYEIPDDQ	K	S	23	3	4516.59	2549.17	2549.17	850.73	850.729	2549.17	850.729	0	0.8145	2.2943	0.00846402	20.531	18.541	0.9912	2	0	8	30	0	2C(57.0215)	NA	6	0	TRUE	tr|sPep_405|sPep_405	sPep_405	sPep_405	ACTBP8	ACTBP8 lncORF 2
CNHPP_HCC_LC_profiling_L032_P_F1.61735.61735.3	interact-CNHPP_HCC_LC_profiling_L032_P_F1.pep.xml	HTSPGILSMSNAGPNTNGSQFFICTAK	HTSPGILSM[147]SNAGPNTNGSQFFICTAK	DDKNFTIK.HTSPGILSMSNAGPNTNGSQFFICTAK.TSVVGWQA	K	T	27	3	4086.68	2852.35	2852.34	951.792	951.789	2852.32	951.781	0.0222	0.7589	25.22	0.00274462	24.713	15.53	0.9901	2	0	32	58	15414483	24C(57.0215),9M(15.9949)	NA	6	0	TRUE	tr|sPep_1798|sPep_1798	sPep_1798	sPep_1798	ENSG00000213587	ENSG00000213587 lncORF 1
CNHPP_HCC_LC_profiling_L032_P_F3.45909.45909.2	interact-CNHPP_HCC_LC_profiling_L032_P_F3.pep.xml	SIYQEKFDDENFILK		RHKGTGGK.SIYQEKFDDENFILK.HTGPGIIS	K	H	15	2	3428.5	1887.94	1887.93	944.976	944.971	1887.93	944.97	0.002	0.7211	2.537	0.000391632	30.242	17.964	0.9853	2	1	17	31	12966652		NA	6	0	TRUE	tr|sPep_25500|sPep_25500	sPep_25500	sPep_25500	PPIAP79	PPIAP79 lncORF 1
CNHPP_HCC_LC_profiling_L032_P_F3.62914.62914.4	interact-CNHPP_HCC_LC_profiling_L032_P_F3.pep.xml	VLHDNFGIVKGLMTTVHAITATQK	VLHDNFGIVKGLM[147]TTVHAITATQK	NCIAPRAK.VLHDNFGIVKGLMTTVHAITATQK.TVDGPSRK	K	T	24	4	4405.53	2609.37	2609.38	653.35	653.353	2609.4	653.357	-0.0183	0.796	31.9021	2.09e-06	34.447	13.19	1	2	1	211	234	0	13M(15.9949)	NA	6	0	FALSE	tr|sPep_3467|sPep_3467	sPep_3467	sPep_3467	ENSG00000293174	ENSG00000293174 lncORF 1	GAPDHP72	tr|sPep_3468|sPep_3468, tr|sPep_3835|sPep_3835, tr|sPep_3836|sPep_3836
CNHPP_HCC_LC_profiling_L032_P_F3.63750.63750.4	interact-CNHPP_HCC_LC_profiling_L032_P_F3.pep.xml	VLHDNFGIVKGLMTTVHAITATQK	VLHDNFGIVKGLM[147]TTVHAITATQK	NCIAPRAK.VLHDNFGIVKGLMTTVHAITATQK.TVDGPSRK	K	T	24	4	4453.73	2610.39	2610.37	653.605	653.599	2609.4	653.357	0.9663	0.7234	36.0671	1.33e-08	37.162	36.637	0.9969	2	1	211	234	0	13M(15.9949)	NA	6	0	FALSE	tr|sPep_3467|sPep_3467	sPep_3467	sPep_3467	ENSG00000293174	ENSG00000293174 lncORF 1	GAPDHP72	tr|sPep_3468|sPep_3468, tr|sPep_3835|sPep_3835, tr|sPep_3836|sPep_3836
CNHPP_HCC_LC_profiling_L032_P_F4.45842.45842.2	interact-CNHPP_HCC_LC_profiling_L032_P_F4.pep.xml	DLYANTVLSGGTNMYPGITDR		KCDVDNHK.DLYANTVLSGGTNMYPGITDR.MQKEITTI	K	M	21	2	3621.09	2258.08	2258.07	1130.05	1130.04	2257.07	1129.54	1.0014	0.7774	8.4383	0.000588681	23.145	13.477	0.9975	2	0	84	104	0		NA	6	0	TRUE	tr|sPep_405|sPep_405	sPep_405	sPep_405	ACTBP8	ACTBP8 lncORF 2
CNHPP_HCC_LC_profiling_L032_P_F5.27599.27599.3	interact-CNHPP_HCC_LC_profiling_L032_P_F5.pep.xml	NISNASCTTNCIAPLAK	NISNASCTTNCIAPLAK	EKYENSIK.NISNASCTTNCIAPLAK.MIHDNFGI	K	M	17	3	2702.94	1833.91	1833.9	612.309	612.307	1833.87	612.298	0.029	0.8606	14.5817	1.9e-05	26.961	26.889	0.966	2	0	12	28	0	11C(57.0215),7C(57.0215)	NA	6	0	FALSE	tr|sPep_3787|sPep_3787	sPep_3787	sPep_3787	GAPDHP23	GAPDHP23 lncORF 1		tr|sPep_3788|sPep_3788
CNHPP_HCC_LC_profiling_L032_P_F5.44851.44851.2	interact-CNHPP_HCC_LC_profiling_L032_P_F5.pep.xml	LPLAVVGSDIITEVNGK		RVKKIKDR.LPLAVVGSDIITEVNGK.RVRGRQYP	R	R	17	2	3747.18	1723.98	1723.97	862.997	862.993	1723.97	862.993	-0.0011	0.8294	26.5362	0.0015939	22.625	11.007	0.989	2	0	65	81	5076613		NA	6	0	TRUE	tr|sPep_26202|sPep_26202	sPep_26202	sPep_26202	SEPTIN7P8	SEPTIN7P8 lncORF 1
CNHPP_HCC_LC_profiling_L032_T_F3.46101.46101.2	interact-CNHPP_HCC_LC_profiling_L032_T_F3.pep.xml	SIYQEKFDDENFILK		RHKGTGGK.SIYQEKFDDENFILK.HTGPGIIS	K	H	15	2	3453.35	1887.94	1887.93	944.975	944.971	1887.93	944.97	0.0014	0.643	2.5046	0.0135733	23.489	16.385	0.9496	2	1	17	31	22089088		NA	6	0	TRUE	tr|sPep_25500|sPep_25500	sPep_25500	sPep_25500	PPIAP79	PPIAP79 lncORF 1
CNHPP_HCC_LC_profiling_L032_T_F3.62561.62561.4	interact-CNHPP_HCC_LC_profiling_L032_T_F3.pep.xml	VLHDNFGIVKGLMTTVHAITATQK	VLHDNFGIVKGLM[147]TTVHAITATQK	NCIAPRAK.VLHDNFGIVKGLMTTVHAITATQK.TVDGPSRK	K	T	24	4	4397.7	2610.36	2610.35	653.597	653.595	2609.4	653.357	0.9519	0.7282	31.3862	7.04e-06	28.099	26.472	0.935	2	1	211	234	0	13M(15.9949)	NA	6	0	FALSE	tr|sPep_3467|sPep_3467	sPep_3467	sPep_3467	ENSG00000293174	ENSG00000293174 lncORF 1	GAPDHP72	tr|sPep_3468|sPep_3468, tr|sPep_3835|sPep_3835, tr|sPep_3836|sPep_3836
CNHPP_HCC_LC_profiling_L032_T_F4.46460.46460.2	interact-CNHPP_HCC_LC_profiling_L032_T_F4.pep.xml	DLYANTVLSGGTNMYPGITDR		KCDVDNHK.DLYANTVLSGGTNMYPGITDR.MQKEITTI	K	M	21	2	3618.59	2257.07	2257.07	1129.54	1129.54	2257.07	1129.54	-0.0007	0.7719	8.9425	0.00961666	19.477	11.639	0.9951	2	0	84	104	856940		NA	6	0	TRUE	tr|sPep_405|sPep_405	sPep_405	sPep_405	ACTBP8	ACTBP8 lncORF 2
CNHPP_HCC_LC_profiling_L032_T_F4.53225.53225.3	interact-CNHPP_HCC_LC_profiling_L032_T_F4.pep.xml	GFEVIYMSEPIDEYCVQQLK	GFEVIYM[147]SEPIDEYCVQQLK	FVEQEWKK.GFEVIYMSEPIDEYCVQQLK.EFDGKSII	K	E	20	3	4008.27	2463.14	2463.13	822.054	822.05	2463.13	822.052	-0.0058	0.9732	7.6278	3.69e-05	28.087	26.994	0.9996	2	0	415	434	73800620	15C(57.0215),7M(15.9949)	NA	6	0	TRUE	tr|sPep_4266|sPep_4266	sPep_4266	sPep_4266	HSP90AB4P	HSP90AB4P lncORF 2
CNHPP_HCC_LC_profiling_L032_T_F4.61106.61106.3	interact-CNHPP_HCC_LC_profiling_L032_T_F4.pep.xml	LYYVTLDFEQEMATAASSSSLEK		IVCDIKEK.LYYVTLDFEQEMATAASSSSLEK.SYEISDGQ	K	S	23	3	4448.37	2583.21	2583.19	862.076	862.071	2582.21	861.744	0.9816	0.9311	2.4078	0.111393	20.497	15.145	0.992	2	0	64	86	2177356		NA	6	0	FALSE	tr|sPep_400|sPep_400	sPep_400	sPep_400	ACTBP4	ACTBP4 lncORF 1		tr|sPep_401|sPep_401
CNHPP_HCC_LC_profiling_L032_T_F5.26379.26379.2	interact-CNHPP_HCC_LC_profiling_L032_T_F5.pep.xml	NISNASCTTNCIAPLAK	NISNASCTTNCIAPLAK	EKYENSIK.NISNASCTTNCIAPLAK.MIHDNFGI	K	M	17	2	2627.53	1833.91	1833.9	917.96	917.956	1833.87	917.943	0.0266	0.8355	11.3533	3.25e-05	27.237	24.932	0.9961	2	0	12	28	0	11C(57.0215),7C(57.0215)	NA	6	0	FALSE	tr|sPep_3787|sPep_3787	sPep_3787	sPep_3787	GAPDHP23	GAPDHP23 lncORF 1		tr|sPep_3788|sPep_3788
CNHPP_HCC_LC_profiling_L032_T_F5.27406.27406.2	interact-CNHPP_HCC_LC_profiling_L032_T_F5.pep.xml	NISNASCTTNCIAPLAK	NISNASCTTNCIAPLAK	EKYENSIK.NISNASCTTNCIAPLAK.MIHDNFGI	K	M	17	2	2692.18	1833.9	1833.9	917.959	917.955	1833.87	917.943	0.0244	0.728	13.1252	0.000380537	24.779	17.282	0.9597	2	0	12	28	0	11C(57.0215),7C(57.0215)	NA	6	0	FALSE	tr|sPep_3787|sPep_3787	sPep_3787	sPep_3787	GAPDHP23	GAPDHP23 lncORF 1		tr|sPep_3788|sPep_3788
CNHPP_HCC_LC_profiling_L033_P_F1.56818.56818.4	interact-CNHPP_HCC_LC_profiling_L033_P_F1.pep.xml	HTGPGILSMANAGPGTNVSQFFICTAK	HTGPGILSM[147]ANAGPGTNVSQFFICTAK	DDENFIIK.HTGPGILSMANAGPGTNVSQFFICTAK.TEWIDGKH	K	T	27	4	3672.69	2791.31	2791.3	698.835	698.833	2791.34	698.843	-0.0385	0.8323	15.384	0.00226047	23.462	23.084	0.9042	2	0	32	58	0	24C(57.0215),9M(15.9949)	NA	6	0	TRUE	tr|sPep_25500|sPep_25500	sPep_25500	sPep_25500	PPIAP79	PPIAP79 lncORF 1
CNHPP_HCC_LC_profiling_L033_P_F1.69952.69952.3	interact-CNHPP_HCC_LC_profiling_L033_P_F1.pep.xml	VELNSLMADETISTMPILILGNK	VELNSLM[147]ADETISTMPILILGNK	HSCIIESK.VELNSLMADETISTMPILILGNK.IDRTDTIS	K	I	23	3	4430.76	2518.34	2518.33	840.453	840.452	2517.31	840.11	1.0266	0.8277	3.5949	0.0325397	18.299	18.299	0.9075	2	0	70	92	3.38182e+06	7M(15.9949)	NA	6	0	FALSE	tr|sPep_16204|sPep_16204	sPep_16204	sPep_16204	NONHSAG038772.2	NONHSAG038772.2 lncORF 1	SAR1AP3	tr|sPep_16205|sPep_16205, tr|sPep_26127|sPep_26127, tr|sPep_26128|sPep_26128
CNHPP_HCC_LC_profiling_L033_P_F5.27153.27153.2	interact-CNHPP_HCC_LC_profiling_L033_P_F5.pep.xml	NISNASCTTNCIAPLAK	NISNASCTTNCIAPLAK	EKYENSIK.NISNASCTTNCIAPLAK.MIHDNFGI	K	M	17	2	2373.03	1833.9	1833.9	917.957	917.956	1833.87	917.943	0.0256	0.8928	12.4898	1.32e-06	39.361	38.344	0.9786	2	0	12	28	0	11C(57.0215),7C(57.0215)	NA	6	0	FALSE	tr|sPep_3787|sPep_3787	sPep_3787	sPep_3787	GAPDHP23	GAPDHP23 lncORF 1		tr|sPep_3788|sPep_3788
CNHPP_HCC_LC_profiling_L033_P_F5.45282.45282.2	interact-CNHPP_HCC_LC_profiling_L033_P_F5.pep.xml	DLYANTVLSGGTNMYPGITDR		KCDVDNHK.DLYANTVLSGGTNMYPGITDR.MQKEITTI	K	M	21	2	3430.71	2257.07	2257.07	1129.54	1129.54	2257.07	1129.54	0.0004	0.8116	5.5287	0.000609334	23.597	13.488	0.9888	2	0	84	104	5639635		NA	6	0	TRUE	tr|sPep_405|sPep_405	sPep_405	sPep_405	ACTBP8	ACTBP8 lncORF 2
CNHPP_HCC_LC_profiling_L033_T_F1.61708.61708.3	interact-CNHPP_HCC_LC_profiling_L033_T_F1.pep.xml	HTGPGVLPMANAGPNTNGSQFFICTAK	HTGPGVLPM[147]ANAGPNTNGSQFFICTAK	EDENFIIK.HTGPGVLPMANAGPNTNGSQFFICTAK.TEWIDGKH	K	T	27	3	3798.33	2804.31	2804.31	935.776	935.776	2802.32	935.115	1.9834	0.7414	20.1763	3.85e-05	30.603	14.264	0.9997	2	0	32	58	0	24C(57.0215),9M(15.9949)	NA	6	0	TRUE	tr|sPep_25485|sPep_25485	sPep_25485	sPep_25485	PPIAP43	PPIAP43 lncORF 1
CNHPP_HCC_LC_profiling_L033_T_F3.64202.64202.4	interact-CNHPP_HCC_LC_profiling_L033_T_F3.pep.xml	VLHDNFGIVKGLMTTVHAITATQK	VLHDNFGIVKGLM[147]TTVHAITATQK	NCIAPRAK.VLHDNFGIVKGLMTTVHAITATQK.TVDGPSRK	K	T	24	4	4269.59	2609.38	2609.35	653.351	653.346	2609.4	653.357	-0.0466	0.7468	32.1278	0.000488417	24.042	13.121	0.9426	2	1	211	234	0	13M(15.9949)	NA	6	0	FALSE	tr|sPep_3467|sPep_3467	sPep_3467	sPep_3467	ENSG00000293174	ENSG00000293174 lncORF 1	GAPDHP72	tr|sPep_3468|sPep_3468, tr|sPep_3835|sPep_3835, tr|sPep_3836|sPep_3836
CNHPP_HCC_LC_profiling_L033_T_F3.66221.66221.3	interact-CNHPP_HCC_LC_profiling_L033_T_F3.pep.xml	VLHDNFGIVKGLMTTVHAITATQK		NCIAPRAK.VLHDNFGIVKGLMTTVHAITATQK.TVDGPSRK	K	T	24	3	4399.58	2593.47	2593.42	865.496	865.481	2593.41	865.476	0.0168	0.8476	26.3458	0.0612003	18.63	13.233	0.936	2	1	211	234	0		NA	6	0	FALSE	tr|sPep_3467|sPep_3467	sPep_3467	sPep_3467	ENSG00000293174	ENSG00000293174 lncORF 1	GAPDHP72	tr|sPep_3468|sPep_3468, tr|sPep_3835|sPep_3835, tr|sPep_3836|sPep_3836
CNHPP_HCC_LC_profiling_L033_T_F3.66406.66406.3	interact-CNHPP_HCC_LC_profiling_L033_T_F3.pep.xml	VLHDNFGIVKGLMTTVHAITATQK		NCIAPRAK.VLHDNFGIVKGLMTTVHAITATQK.TVDGPSRK	K	T	24	3	4412.66	2593.43	2593.42	865.486	865.481	2593.41	865.476	0.0161	0.8267	27.7384	1.31e-05	30.606	13.144	1	2	1	211	234	0		NA	6	0	FALSE	tr|sPep_3467|sPep_3467	sPep_3467	sPep_3467	ENSG00000293174	ENSG00000293174 lncORF 1	GAPDHP72	tr|sPep_3468|sPep_3468, tr|sPep_3835|sPep_3835, tr|sPep_3836|sPep_3836
CNHPP_HCC_LC_profiling_L033_T_F4.48445.48445.2	interact-CNHPP_HCC_LC_profiling_L033_T_F4.pep.xml	DLYANTVLSGGTNMYPGITDR		KCDVDNHK.DLYANTVLSGGTNMYPGITDR.MQKEITTI	K	M	21	2	3474.45	2257.08	2257.06	1129.55	1129.54	2257.07	1129.54	-0.0075	0.7816	6.5095	0.0176686	22.515	15.106	0.9949	2	0	84	104	3.50518e+06		NA	6	0	TRUE	tr|sPep_405|sPep_405	sPep_405	sPep_405	ACTBP8	ACTBP8 lncORF 2
CNHPP_HCC_LC_profiling_L033_T_F4.48508.48508.2	interact-CNHPP_HCC_LC_profiling_L033_T_F4.pep.xml	DLYANTVLSGGTNMYPGITDR		KCDVDNHK.DLYANTVLSGGTNMYPGITDR.MQKEITTI	K	M	21	2	3478.29	2258.09	2258.07	1130.05	1130.04	2257.07	1129.54	1	0.6933	6.0983	0.00320575	20.196	11.741	0.9965	2	0	84	104	3.50518e+06		NA	6	0	TRUE	tr|sPep_405|sPep_405	sPep_405	sPep_405	ACTBP8	ACTBP8 lncORF 2
CNHPP_HCC_LC_profiling_L033_T_F4.51310.51310.3	interact-CNHPP_HCC_LC_profiling_L033_T_F4.pep.xml	LYYVTLDFEQEMATAASSSSLEK		IVCDIKEK.LYYVTLDFEQEMATAASSSSLEK.SYEISDGQ	K	S	23	3	3640.66	2582.2	2582.18	861.741	861.735	2582.21	861.744	-0.0263	0.8844	40.7491	0.0119865	18.791	11.958	0.9251	2	0	64	86	0		NA	6	0	FALSE	tr|sPep_400|sPep_400	sPep_400	sPep_400	ACTBP4	ACTBP4 lncORF 1		tr|sPep_401|sPep_401
CNHPP_HCC_LC_profiling_L034_P_F1.60549.60549.3	interact-CNHPP_HCC_LC_profiling_L034_P_F1.pep.xml	HTGPGVLPMANAGPNTNGSQFFICTAK	HTGPGVLPM[147]ANAGPNTNGSQFFICTAK	EDENFIIK.HTGPGVLPMANAGPNTNGSQFFICTAK.TEWIDGKH	K	T	27	3	3992.67	2804.3	2804.31	935.776	935.776	2802.32	935.115	1.9846	0.7427	18.0591	0.0007006	24.117	13.514	0.9776	2	0	32	58	0	24C(57.0215),9M(15.9949)	NA	6	0	TRUE	tr|sPep_25485|sPep_25485	sPep_25485	sPep_25485	PPIAP43	PPIAP43 lncORF 1
CNHPP_HCC_LC_profiling_L034_P_F4.56088.56088.3	interact-CNHPP_HCC_LC_profiling_L034_P_F4.pep.xml	GFEVIYMSEPIDEYCVQQLK	GFEVIYMSEPIDEYCVQQLK	FVEQEWKK.GFEVIYMSEPIDEYCVQQLK.EFDGKSII	K	E	20	3	4216.74	2447.14	2447.14	816.719	816.72	2447.14	816.72	-0.0012	0.8917	4.2391	0.0263661	19.734	19.154	0.9956	2	0	415	434	310923970	15C(57.0215)	NA	6	0	TRUE	tr|sPep_4266|sPep_4266	sPep_4266	sPep_4266	HSP90AB4P	HSP90AB4P lncORF 2
CNHPP_HCC_LC_profiling_L034_P_F5.26744.26744.2	interact-CNHPP_HCC_LC_profiling_L034_P_F5.pep.xml	NISNASCTTNCIAPLAK	NISNASCTTNCIAPLAK	EKYENSIK.NISNASCTTNCIAPLAK.MIHDNFGI	K	M	17	2	2587.98	1833.89	1833.9	917.953	917.955	1833.87	917.943	0.0242	0.7876	9.7259	1.05e-05	27.283	20.98	0.9638	2	0	12	28	0	11C(57.0215),7C(57.0215)	NA	6	0	FALSE	tr|sPep_3787|sPep_3787	sPep_3787	sPep_3787	GAPDHP23	GAPDHP23 lncORF 1		tr|sPep_3788|sPep_3788
CNHPP_HCC_LC_profiling_L034_T_F1.61950.61950.3	interact-CNHPP_HCC_LC_profiling_L034_T_F1.pep.xml	HTGPGVLPMANAGPNTNGSQFFICTAK	HTGPGVLPM[147]ANAGPNTNGSQFFICTAK	EDENFIIK.HTGPGVLPMANAGPNTNGSQFFICTAK.TEWIDGKH	K	T	27	3	3994.22	2803.3	2803.31	935.441	935.444	2802.32	935.115	0.9877	0.7353	18.6918	7.55e-05	29.149	13.602	0.9999	2	0	32	58	0	24C(57.0215),9M(15.9949)	NA	6	0	TRUE	tr|sPep_25485|sPep_25485	sPep_25485	sPep_25485	PPIAP43	PPIAP43 lncORF 1
CNHPP_HCC_LC_profiling_L034_T_F4.59106.59106.2	interact-CNHPP_HCC_LC_profiling_L034_T_F4.pep.xml	LCYVALEFEQEMASAASSSSLEK	LCYVALEFEQEM[147]ASAASSSSLEK	MCDIKEK.LCYVALEFEQEMASAASSSSLEK.SYEIPDDQ	K	S	23	2	4382.93	2565.15	2565.16	1283.58	1283.59	2565.16	1283.59	-0.0004	0.7258	14.1337	0.000822925	24.621	22.8	0.9779	2	0	8	30	6.58146e+06	12M(15.9949),2C(57.0215)	NA	6	0	TRUE	tr|sPep_405|sPep_405	sPep_405	sPep_405	ACTBP8	ACTBP8 lncORF 2
CNHPP_HCC_LC_profiling_L034_T_F5.27194.27194.2	interact-CNHPP_HCC_LC_profiling_L034_T_F5.pep.xml	NISNASCTTNCIAPLAK	NISNASCTTNCIAPLAK	EKYENSIK.NISNASCTTNCIAPLAK.MIHDNFGI	K	M	17	2	2618.14	1833.9	1833.9	917.955	917.955	1833.87	917.943	0.0249	0.8977	10.5823	1.42e-06	40.323	40.204	0.9949	2	0	12	28	0	11C(57.0215),7C(57.0215)	NA	6	0	FALSE	tr|sPep_3787|sPep_3787	sPep_3787	sPep_3787	GAPDHP23	GAPDHP23 lncORF 1		tr|sPep_3788|sPep_3788
CNHPP_HCC_LC_profiling_L035_P_F3.57596.57596.4	interact-CNHPP_HCC_LC_profiling_L035_P_F3.pep.xml	VLHDNFGIVKGLMTTVHAITATQK	VLHDNFGIVKGLM[147]TTVHAITATQK	NCIAPRAK.VLHDNFGIVKGLMTTVHAITATQK.TVDGPSRK	K	T	24	4	4477.21	2610.37	2610.35	653.6	653.595	2609.4	653.357	0.9523	0.8452	38.133	8.06e-06	27.815	26.19	0.957	2	1	211	234	0	13M(15.9949)	NA	6	0	FALSE	tr|sPep_3467|sPep_3467	sPep_3467	sPep_3467	ENSG00000293174	ENSG00000293174 lncORF 1	GAPDHP72	tr|sPep_3468|sPep_3468, tr|sPep_3835|sPep_3835, tr|sPep_3836|sPep_3836
CNHPP_HCC_LC_profiling_L035_P_F3.58032.58032.4	interact-CNHPP_HCC_LC_profiling_L035_P_F3.pep.xml	VLHDNFGIVKGLMTTVHAITATQK	VLHDNFGIVKGLM[147]TTVHAITATQK	NCIAPRAK.VLHDNFGIVKGLMTTVHAITATQK.TVDGPSRK	K	T	24	4	4507.63	2610.38	2610.35	653.603	653.595	2609.4	653.357	0.9521	0.7592	40.4288	5.37e-06	27.567	25.954	0.9475	2	1	211	234	0	13M(15.9949)	NA	6	0	FALSE	tr|sPep_3467|sPep_3467	sPep_3467	sPep_3467	ENSG00000293174	ENSG00000293174 lncORF 1	GAPDHP72	tr|sPep_3468|sPep_3468, tr|sPep_3835|sPep_3835, tr|sPep_3836|sPep_3836
CNHPP_HCC_LC_profiling_L035_P_F5.43619.43619.3	interact-CNHPP_HCC_LC_profiling_L035_P_F5.pep.xml	HTGPGILSMANAGPGTNVSQFFICTAK	HTGPGILSM[147]ANAGPGTNVSQFFICTAK	DDENFIIK.HTGPGILSMANAGPGTNVSQFFICTAK.TEWIDGKH	K	T	27	3	3929.73	2792.3	2792.29	931.774	931.771	2791.34	931.455	0.9502	0.8458	10.6243	0.000994383	24.639	24.33	0.9399	2	0	32	58	0	24C(57.0215),9M(15.9949)	NA	6	0	TRUE	tr|sPep_25500|sPep_25500	sPep_25500	sPep_25500	PPIAP79	PPIAP79 lncORF 1
CNHPP_HCC_LC_profiling_L035_T_F3.50008.50008.2	interact-CNHPP_HCC_LC_profiling_L035_T_F3.pep.xml	LCYVALEFEQEMASAASSSSLEK	LCYVALEFEQEM[147]ASAASSSSLEK	MCDIKEK.LCYVALEFEQEMASAASSSSLEK.SYEIPDDQ	K	S	23	2	3891.02	2566.17	2566.16	1284.09	1284.09	2565.16	1283.59	1.0012	0.8057	15.268	3.13e-06	28.278	28.007	0.998	2	0	8	30	0	12M(15.9949),2C(57.0215)	NA	6	0	TRUE	tr|sPep_405|sPep_405	sPep_405	sPep_405	ACTBP8	ACTBP8 lncORF 2
CNHPP_HCC_LC_profiling_L035_T_F3.60200.60200.4	interact-CNHPP_HCC_LC_profiling_L035_T_F3.pep.xml	VLHDNFGIVKGLMTTVHAITATQK	VLHDNFGIVKGLM[147]TTVHAITATQK	NCIAPRAK.VLHDNFGIVKGLMTTVHAITATQK.TVDGPSRK	K	T	24	4	4523.31	2609.4	2609.38	653.358	653.353	2609.4	653.357	-0.0163	0.7936	42.4677	9.99e-06	30.166	14.244	0.9994	2	1	211	234	0	13M(15.9949)	NA	6	0	FALSE	tr|sPep_3467|sPep_3467	sPep_3467	sPep_3467	ENSG00000293174	ENSG00000293174 lncORF 1	GAPDHP72	tr|sPep_3468|sPep_3468, tr|sPep_3835|sPep_3835, tr|sPep_3836|sPep_3836
CNHPP_HCC_LC_profiling_L035_T_F4.53139.53139.3	interact-CNHPP_HCC_LC_profiling_L035_T_F4.pep.xml	LYYVTLDFEQEMATAASSSSLEK		IVCDIKEK.LYYVTLDFEQEMATAASSSSLEK.SYEISDGQ	K	S	23	3	4112.45	2583.25	2583.24	862.092	862.089	2582.21	861.744	1.0354	0.9062	26.9557	0.0208328	19.303	12.749	0.9409	2	0	64	86	0		NA	6	0	FALSE	tr|sPep_400|sPep_400	sPep_400	sPep_400	ACTBP4	ACTBP4 lncORF 1		tr|sPep_401|sPep_401
CNHPP_HCC_LC_profiling_L035_T_F4.55352.55352.3	interact-CNHPP_HCC_LC_profiling_L035_T_F4.pep.xml	LYYVTLDFEQEMATAASSSSLEK		IVCDIKEK.LYYVTLDFEQEMATAASSSSLEK.SYEISDGQ	K	S	23	3	4236.83	2583.25	2583.24	862.089	862.086	2582.21	861.744	1.0273	0.8916	18.0098	0.00276603	22.753	13.582	0.9965	2	0	64	86	0		NA	6	0	FALSE	tr|sPep_400|sPep_400	sPep_400	sPep_400	ACTBP4	ACTBP4 lncORF 1		tr|sPep_401|sPep_401
CNHPP_HCC_LC_profiling_L035_T_F4.57572.57572.3	interact-CNHPP_HCC_LC_profiling_L035_T_F4.pep.xml	LCYVALEFEQEMASAASSSSLEK	LCYVALEFEQEMASAASSSSLEK	MCDIKEK.LCYVALEFEQEMASAASSSSLEK.SYEIPDDQ	K	S	23	3	4376.74	2549.18	2549.16	850.733	850.729	2549.17	850.729	-0.0014	0.8643	7.0947	0.000658693	24.933	21.153	0.9999	2	0	8	30	16124066000	2C(57.0215)	NA	6	0	TRUE	tr|sPep_405|sPep_405	sPep_405	sPep_405	ACTBP8	ACTBP8 lncORF 2
CNHPP_HCC_LC_profiling_L035_T_F4.60366.60366.3	interact-CNHPP_HCC_LC_profiling_L035_T_F4.pep.xml	LCYITLDFEQEMATAASSSSLEK	LCYITLDFEQEM[147]ATAASSSSLEK	IMIDIKEK.LCYITLDFEQEMATAASSSSLEK.	K	S	23	3	4553.98	2609.21	2609.19	870.744	870.739	2609.19	870.736	0.0063	0.8594	28.1673	0.00122378	24.213	24.213	0.9936	2	0	54	76	7401947	12M(15.9949),2C(57.0215)	NA	6	0	FALSE	tr|sPep_389|sPep_389	sPep_389	sPep_389	ACTBP1	ACTBP1 lncORF 1		tr|sPep_390|sPep_390
CNHPP_HCC_LC_profiling_L035_T_F4.60513.60513.3	interact-CNHPP_HCC_LC_profiling_L035_T_F4.pep.xml	LCYITLDFEQEMATAASSSSLEK	LCYITLDFEQEMATAASSSSLEK	IMIDIKEK.LCYITLDFEQEMATAASSSSLEK.	K	S	23	3	4565.6	2593.19	2593.18	865.404	865.402	2593.19	865.405	-0.01	0.7503	8.6335	0.0046199	21.254	21.254	0.9396	2	0	54	76	0	2C(57.0215)	NA	6	0	FALSE	tr|sPep_389|sPep_389	sPep_389	sPep_389	ACTBP1	ACTBP1 lncORF 1		tr|sPep_390|sPep_390
CNHPP_HCC_LC_profiling_L035_T_F5.21291.21291.2	interact-CNHPP_HCC_LC_profiling_L035_T_F5.pep.xml	NISNASCTTNCIAPLAK	NISNASCTTNCIAPLAK	EKYENSIK.NISNASCTTNCIAPLAK.MIHDNFGI	K	M	17	2	2336.06	1833.9	1833.9	917.957	917.956	1833.87	917.943	0.025	0.8487	5.6382	0.000329002	25.423	24.963	0.9916	2	0	12	28	0	11C(57.0215),7C(57.0215)	NA	6	0	FALSE	tr|sPep_3787|sPep_3787	sPep_3787	sPep_3787	GAPDHP23	GAPDHP23 lncORF 1		tr|sPep_3788|sPep_3788
CNHPP_HCC_LC_profiling_L035_T_F5.51358.51358.3	interact-CNHPP_HCC_LC_profiling_L035_T_F5.pep.xml	PSHSVDTHTAEVNCLSFSPYSEFILATGSADK	PSHSVDTHTAEVNCLSFSPYSEFILATGSADK	TRSNNTSK.PSHSVDTHTAEVNCLSFSPYSEFILATGSADK.TVAIWDIR	K	T	32	3	4166.69	3467.61	3467.61	1156.88	1156.88	3466.6	1156.54	1.0063	0.8323	5.2371	0.214751	17.617	14.827	0.9883	2	0	230	261	6421901	14C(57.0215)	NA	6	0	TRUE	tr|sPep_25747|sPep_25747	sPep_25747	sPep_25747	RBBP4P1	RBBP4P1 lncORF 1
CNHPP_HCC_LC_profiling_L036_P_F1.56306.56306.3	interact-CNHPP_HCC_LC_profiling_L036_P_F1.pep.xml	HTGPGILSMANAGPGTNVSQFFICTAK	HTGPGILSM[147]ANAGPGTNVSQFFICTAK	DDENFIIK.HTGPGILSMANAGPGTNVSQFFICTAK.TEWIDGKH	K	T	27	3	3930.09	2791.33	2791.31	931.451	931.442	2791.34	931.455	-0.0368	0.8211	11.1231	0.000105766	28.342	27.186	0.9942	2	0	32	58	0	24C(57.0215),9M(15.9949)	NA	6	0	TRUE	tr|sPep_25500|sPep_25500	sPep_25500	sPep_25500	PPIAP79	PPIAP79 lncORF 1
CNHPP_HCC_LC_profiling_L036_P_F5.42927.42927.2	interact-CNHPP_HCC_LC_profiling_L036_P_F5.pep.xml	DLYANTVLSGGTNMYPGITDR		KCDVDNHK.DLYANTVLSGGTNMYPGITDR.MQKEITTI	K	M	21	2	3576.07	2257.06	2257.07	1129.54	1129.54	2257.07	1129.54	0.0002	0.7856	7.9721	0.00557047	17.119	11.569	0.9745	2	0	84	104	4.31817e+06		NA	6	0	TRUE	tr|sPep_405|sPep_405	sPep_405	sPep_405	ACTBP8	ACTBP8 lncORF 2
CNHPP_HCC_LC_profiling_L036_P_F5.42941.42941.2	interact-CNHPP_HCC_LC_profiling_L036_P_F5.pep.xml	DLYANTVLSGGTNMYPGITDR		KCDVDNHK.DLYANTVLSGGTNMYPGITDR.MQKEITTI	K	M	21	2	3576.87	2257.08	2257.07	1129.55	1129.54	2257.07	1129.54	0.0002	0.9105	7.9495	0.00015428	25.198	12.077	0.9999	2	0	84	104	4.43594e+06		NA	6	0	TRUE	tr|sPep_405|sPep_405	sPep_405	sPep_405	ACTBP8	ACTBP8 lncORF 2
CNHPP_HCC_LC_profiling_L036_T_F3.43856.43856.2	interact-CNHPP_HCC_LC_profiling_L036_T_F3.pep.xml	SIYQEKFDDENFILK		RHKGTGGK.SIYQEKFDDENFILK.HTGPGIIS	K	H	15	2	3412.17	1887.93	1887.93	944.974	944.97	1887.93	944.97	-0.0001	0.7353	2.4479	0.0195631	23.311	16.09	0.9801	2	1	17	31	23794708		NA	6	0	TRUE	tr|sPep_25500|sPep_25500	sPep_25500	sPep_25500	PPIAP79	PPIAP79 lncORF 1
CNHPP_HCC_LC_profiling_L036_T_F3.43894.43894.3	interact-CNHPP_HCC_LC_profiling_L036_T_F3.pep.xml	SIYQEKFDDENFILK		RHKGTGGK.SIYQEKFDDENFILK.HTGPGIIS	K	H	15	3	3414.33	1887.93	1887.92	630.317	630.316	1887.93	630.316	-0.0002	0.7306	2.3797	0.028774	18.365	15.038	0.9937	2	1	17	31	37390856		NA	6	0	TRUE	tr|sPep_25500|sPep_25500	sPep_25500	sPep_25500	PPIAP79	PPIAP79 lncORF 1
CNHPP_HCC_LC_profiling_L036_T_F5.30207.30207.2	interact-CNHPP_HCC_LC_profiling_L036_T_F5.pep.xml	NISNASCTTNCIAPLAK	NISNASCTTNCIAPLAK	EKYENSIK.NISNASCTTNCIAPLAK.MIHDNFGI	K	M	17	2	2730.28	1834.89	1834.88	918.45	918.447	1833.87	917.943	1.0084	0.7285	16.828	0.0251813	19.606	14.346	0.9367	2	0	12	28	0	11C(57.0215),7C(57.0215)	NA	6	0	FALSE	tr|sPep_3787|sPep_3787	sPep_3787	sPep_3787	GAPDHP23	GAPDHP23 lncORF 1		tr|sPep_3788|sPep_3788
CNHPP_HCC_LC_profiling_L036_T_F5.55959.55959.3	interact-CNHPP_HCC_LC_profiling_L036_T_F5.pep.xml	LYYVTLDFEQEMATAASSSSLEK		IVCDIKEK.LYYVTLDFEQEMATAASSSSLEK.SYEISDGQ	K	S	23	3	4226.21	2583.2	2583.19	862.074	862.07	2582.21	861.744	0.9797	0.9398	17.511	0.00269215	23.467	15.198	0.9956	2	0	64	86	0		NA	6	0	FALSE	tr|sPep_400|sPep_400	sPep_400	sPep_400	ACTBP4	ACTBP4 lncORF 1		tr|sPep_401|sPep_401
CNHPP_HCC_LC_profiling_L036_T_F6.44593.44593.3	interact-CNHPP_HCC_LC_profiling_L036_T_F6.pep.xml	HTGPGILSMANAGPGTNVSQFFICTAK	HTGPGILSM[147]ANAGPGTNVSQFFICTAK	DDENFIIK.HTGPGILSMANAGPGTNVSQFFICTAK.TEWIDGKH	K	T	27	3	3930.66	2792.3	2792.29	931.774	931.771	2791.34	931.455	0.9497	0.8575	11.4923	0.000284334	27.76	26.72	0.9299	2	0	32	58	0	24C(57.0215),9M(15.9949)	NA	6	0	TRUE	tr|sPep_25500|sPep_25500	sPep_25500	sPep_25500	PPIAP79	PPIAP79 lncORF 1
CNHPP_HCC_LC_profiling_L037_P_F1.58122.58122.4	interact-CNHPP_HCC_LC_profiling_L037_P_F1.pep.xml	HTGPGILSMANAGPGTNVSQFFICTAK	HTGPGILSM[147]ANAGPGTNVSQFFICTAK	DDENFIIK.HTGPGILSMANAGPGTNVSQFFICTAK.TEWIDGKH	K	T	27	4	3853.08	2791.31	2791.3	698.836	698.833	2791.34	698.843	-0.0371	0.8674	14.4724	0.00166815	23.416	23.406	0.9699	2	0	32	58	0	24C(57.0215),9M(15.9949)	NA	6	0	TRUE	tr|sPep_25500|sPep_25500	sPep_25500	sPep_25500	PPIAP79	PPIAP79 lncORF 1
CNHPP_HCC_LC_profiling_L037_P_F3.63564.63564.4	interact-CNHPP_HCC_LC_profiling_L037_P_F3.pep.xml	VLHDNFGIVKGLMTTVHAITATQK	VLHDNFGIVKGLM[147]TTVHAITATQK	NCIAPRAK.VLHDNFGIVKGLMTTVHAITATQK.TVDGPSRK	K	T	24	4	4389.52	2609.4	2609.39	653.358	653.356	2609.4	653.357	-0.007	0.7509	31.8943	0.00456589	21.225	12.331	0.9447	2	1	211	234	0	13M(15.9949)	NA	6	0	FALSE	tr|sPep_3467|sPep_3467	sPep_3467	sPep_3467	ENSG00000293174	ENSG00000293174 lncORF 1	GAPDHP72	tr|sPep_3468|sPep_3468, tr|sPep_3835|sPep_3835, tr|sPep_3836|sPep_3836
CNHPP_HCC_LC_profiling_L037_P_F4.50979.50979.2	interact-CNHPP_HCC_LC_profiling_L037_P_F4.pep.xml	LCYVALEFEQEMASAASSSSLEK	LCYVALEFEQEM[147]ASAASSSSLEK	MCDIKEK.LCYVALEFEQEMASAASSSSLEK.SYEIPDDQ	K	S	23	2	3860.88	2565.17	2565.16	1283.59	1283.59	2565.16	1283.59	-0.0012	0.7862	15.3515	0.00280712	20.251	20.164	0.9747	2	0	8	30	1.89142e+06	12M(15.9949),2C(57.0215)	NA	6	0	TRUE	tr|sPep_405|sPep_405	sPep_405	sPep_405	ACTBP8	ACTBP8 lncORF 2
CNHPP_HCC_LC_profiling_L037_P_F4.55680.55680.3	interact-CNHPP_HCC_LC_profiling_L037_P_F4.pep.xml	LCYVALEFEQEMASAASSSSLEK	LCYVALEFEQEM[147]ASAASSSSLEK	MCDIKEK.LCYVALEFEQEMASAASSSSLEK.SYEIPDDQ	K	S	23	3	4127.78	2565.17	2565.16	856.065	856.061	2565.16	856.061	0.0007	0.9461	2.0491	2.13364	15.284	14.203	0.9741	2	0	8	30	61694560	12M(15.9949),2C(57.0215)	NA	6	0	TRUE	tr|sPep_405|sPep_405	sPep_405	sPep_405	ACTBP8	ACTBP8 lncORF 2
CNHPP_HCC_LC_profiling_L037_P_F4.58963.58963.3	interact-CNHPP_HCC_LC_profiling_L037_P_F4.pep.xml	LYYVTLDFEQEMATAASSSSLEK		IVCDIKEK.LYYVTLDFEQEMATAASSSSLEK.SYEISDGQ	K	S	23	3	4311.02	2584.18	2584.17	862.402	862.397	2582.21	861.744	1.9592	0.9136	10.2633	0.0282063	18.403	11.848	0.9251	2	0	64	86	0		NA	6	0	FALSE	tr|sPep_400|sPep_400	sPep_400	sPep_400	ACTBP4	ACTBP4 lncORF 1		tr|sPep_401|sPep_401
CNHPP_HCC_LC_profiling_L037_P_F5.43009.43009.2	interact-CNHPP_HCC_LC_profiling_L037_P_F5.pep.xml	DLYANTVLSGGTNMYPGITDR		KCDVDNHK.DLYANTVLSGGTNMYPGITDR.MQKEITTI	K	M	21	2	3588.98	2258.08	2258.07	1130.05	1130.04	2257.07	1129.54	1.0056	0.7873	9.2293	0.0577854	17.838	13.746	0.9485	2	0	84	104	0		NA	6	0	TRUE	tr|sPep_405|sPep_405	sPep_405	sPep_405	ACTBP8	ACTBP8 lncORF 2
CNHPP_HCC_LC_profiling_L037_P_F5.58083.58083.3	interact-CNHPP_HCC_LC_profiling_L037_P_F5.pep.xml	LCYVALEFEQEMASAASSSSLEK	LCYVALEFEQEMASAASSSSLEK	MCDIKEK.LCYVALEFEQEMASAASSSSLEK.SYEIPDDQ	K	S	23	3	4454.65	2550.17	2550.17	851.065	851.063	2549.17	850.729	1.0004	0.8509	0.0836	0.139852	17.427	16.517	0.9682	2	0	8	30	0	2C(57.0215)	NA	6	0	TRUE	tr|sPep_405|sPep_405	sPep_405	sPep_405	ACTBP8	ACTBP8 lncORF 2
CNHPP_HCC_LC_profiling_L037_P_F6.52295.52295.3	interact-CNHPP_HCC_LC_profiling_L037_P_F6.pep.xml	LCYVALEFEQEMASAASSSSLEK	LCYVALEFEQEMASAASSSSLEK	MCDIKEK.LCYVALEFEQEMASAASSSSLEK.SYEIPDDQ	K	S	23	3	4390.27	2549.17	2549.16	850.729	850.729	2549.17	850.729	-0.0026	0.8818	3.6475	0.0198401	20.537	18.472	0.9686	2	0	8	30	0	2C(57.0215)	NA	6	0	TRUE	tr|sPep_405|sPep_405	sPep_405	sPep_405	ACTBP8	ACTBP8 lncORF 2
CNHPP_HCC_LC_profiling_L037_T_F4.53911.53911.2	interact-CNHPP_HCC_LC_profiling_L037_T_F4.pep.xml	GFEVIYMSEPIDEYCVQQLK	GFEVIYM[147]SEPIDEYCVQQLK	FVEQEWKK.GFEVIYMSEPIDEYCVQQLK.EFDGKSII	K	E	20	2	3993.27	2464.14	2464.14	1233.08	1233.08	2463.13	1232.57	1.0022	0.9361	6.9978	0.00576799	20.622	20.164	0.9955	2	0	415	434	29905580	15C(57.0215),7M(15.9949)	NA	6	0	TRUE	tr|sPep_4266|sPep_4266	sPep_4266	sPep_4266	HSP90AB4P	HSP90AB4P lncORF 2
CNHPP_HCC_LC_profiling_L037_T_F4.57900.57900.3	interact-CNHPP_HCC_LC_profiling_L037_T_F4.pep.xml	LYYVTLDFEQEMATAASSSSLEK		IVCDIKEK.LYYVTLDFEQEMATAASSSSLEK.SYEISDGQ	K	S	23	3	4215.83	2583.17	2583.16	862.065	862.062	2582.21	861.744	0.9531	0.9093	19.6745	0.00366654	23.807	14.982	0.9812	2	0	64	86	0		NA	6	0	FALSE	tr|sPep_400|sPep_400	sPep_400	sPep_400	ACTBP4	ACTBP4 lncORF 1		tr|sPep_401|sPep_401
CNHPP_HCC_LC_profiling_L038_P_F2.61442.61442.4	interact-CNHPP_HCC_LC_profiling_L038_P_F2.pep.xml	VLHDNFGIVKGLMTTVHAITATQK	VLHDNFGIVKGLM[147]TTVHAITATQK	NCIAPRAK.VLHDNFGIVKGLMTTVHAITATQK.TVDGPSRK	K	T	24	4	4237.4	2610.37	2610.35	653.599	653.596	2609.4	653.357	0.9531	0.7486	20.1367	7.09e-06	31.954	31.62	0.9141	2	1	211	234	0	13M(15.9949)	NA	6	0	FALSE	tr|sPep_3467|sPep_3467	sPep_3467	sPep_3467	ENSG00000293174	ENSG00000293174 lncORF 1	GAPDHP72	tr|sPep_3468|sPep_3468, tr|sPep_3835|sPep_3835, tr|sPep_3836|sPep_3836
CNHPP_HCC_LC_profiling_L038_P_F3.60448.60448.4	interact-CNHPP_HCC_LC_profiling_L038_P_F3.pep.xml	VLHDNFGIVKGLMTTVHAITATQK	VLHDNFGIVKGLM[147]TTVHAITATQK	NCIAPRAK.VLHDNFGIVKGLMTTVHAITATQK.TVDGPSRK	K	T	24	4	4391.69	2609.4	2609.39	653.357	653.356	2609.4	653.357	-0.0063	0.8601	31.2744	3.43e-05	27.165	11.623	0.9995	2	1	211	234	0	13M(15.9949)	NA	6	0	FALSE	tr|sPep_3467|sPep_3467	sPep_3467	sPep_3467	ENSG00000293174	ENSG00000293174 lncORF 1	GAPDHP72	tr|sPep_3468|sPep_3468, tr|sPep_3835|sPep_3835, tr|sPep_3836|sPep_3836
CNHPP_HCC_LC_profiling_L038_P_F4.54700.54700.3	interact-CNHPP_HCC_LC_profiling_L038_P_F4.pep.xml	GFEVIYMSEPIDEYCVQQLK	GFEVIYM[147]SEPIDEYCVQQLK	FVEQEWKK.GFEVIYMSEPIDEYCVQQLK.EFDGKSII	K	E	20	3	4096.09	2463.15	2463.12	822.056	822.048	2463.13	822.052	-0.0109	0.8068	0.5899	1.41422	13.944	12.415	0.9077	2	0	415	434	1.76158e+06	15C(57.0215),7M(15.9949)	NA	6	0	TRUE	tr|sPep_4266|sPep_4266	sPep_4266	sPep_4266	HSP90AB4P	HSP90AB4P lncORF 2
CNHPP_HCC_LC_profiling_L038_P_F4.57700.57700.3	interact-CNHPP_HCC_LC_profiling_L038_P_F4.pep.xml	LYYVTLDFEQEMATAASSSSLEK		IVCDIKEK.LYYVTLDFEQEMATAASSSSLEK.SYEISDGQ	K	S	23	3	4266.15	2582.19	2582.18	861.736	861.735	2582.21	861.744	-0.0275	0.84	16.2361	0.088959	18.94	14.799	0.9559	2	0	64	86	0		NA	6	0	FALSE	tr|sPep_400|sPep_400	sPep_400	sPep_400	ACTBP4	ACTBP4 lncORF 1		tr|sPep_401|sPep_401
CNHPP_HCC_LC_profiling_L038_P_F5.27667.27667.2	interact-CNHPP_HCC_LC_profiling_L038_P_F5.pep.xml	NISNASCTTNCIAPLAK	NISNASCTTNCIAPLAK	EKYENSIK.NISNASCTTNCIAPLAK.MIHDNFGI	K	M	17	2	2594.26	1834.9	1834.9	918.458	918.458	1833.87	917.943	1.0296	0.8667	11.4318	0.000190435	27.965	27.398	0.9234	2	0	12	28	0	11C(57.0215),7C(57.0215)	NA	6	0	FALSE	tr|sPep_3787|sPep_3787	sPep_3787	sPep_3787	GAPDHP23	GAPDHP23 lncORF 1		tr|sPep_3788|sPep_3788
CNHPP_HCC_LC_profiling_L038_T_F4.47135.47135.2	interact-CNHPP_HCC_LC_profiling_L038_T_F4.pep.xml	DLYANTVLSGGTNMYPGITDR		KCDVDNHK.DLYANTVLSGGTNMYPGITDR.MQKEITTI	K	M	21	2	3603.62	2257.07	2257.07	1129.54	1129.54	2257.07	1129.54	-0.0017	0.7684	8.63	0.000276704	25.458	14.773	0.9989	2	0	84	104	3942685		NA	6	0	TRUE	tr|sPep_405|sPep_405	sPep_405	sPep_405	ACTBP8	ACTBP8 lncORF 2
CNHPP_HCC_LC_profiling_L038_T_F4.59696.59696.3	interact-CNHPP_HCC_LC_profiling_L038_T_F4.pep.xml	LYYVTLDFEQEMATAASSSSLEK		IVCDIKEK.LYYVTLDFEQEMATAASSSSLEK.SYEISDGQ	K	S	23	3	4327.57	2583.2	2583.2	862.075	862.073	2582.21	861.744	0.989	0.9175	9.7176	0.000201986	25.698	13.02	0.9998	2	0	64	86	0		NA	6	0	FALSE	tr|sPep_400|sPep_400	sPep_400	sPep_400	ACTBP4	ACTBP4 lncORF 1		tr|sPep_401|sPep_401
CNHPP_HCC_LC_profiling_L039_P_F1.60053.60053.3	interact-CNHPP_HCC_LC_profiling_L039_P_F1.pep.xml	HTGPGVLPMANAGPNTNGSQFFICTAK	HTGPGVLPM[147]ANAGPNTNGSQFFICTAK	EDENFIIK.HTGPGVLPMANAGPNTNGSQFFICTAK.TEWIDGKH	K	T	27	3	3929.62	2803.3	2803.31	935.442	935.442	2802.32	935.115	0.9838	0.6631	19.1033	0.00640642	21.638	13.865	0.9221	2	0	32	58	0	24C(57.0215),9M(15.9949)	NA	6	0	TRUE	tr|sPep_25485|sPep_25485	sPep_25485	sPep_25485	PPIAP43	PPIAP43 lncORF 1
CNHPP_HCC_LC_profiling_L039_P_F3.46791.46791.2	interact-CNHPP_HCC_LC_profiling_L039_P_F3.pep.xml	SIYQEKFDDENFILK		RHKGTGGK.SIYQEKFDDENFILK.HTGPGIIS	K	H	15	2	3423.09	1887.93	1887.93	944.971	944.97	1887.93	944.97	0.0009	0.7106	2.1236	0.0441869	19.946	18.123	0.9503	2	1	17	31	16325802		NA	6	0	TRUE	tr|sPep_25500|sPep_25500	sPep_25500	sPep_25500	PPIAP79	PPIAP79 lncORF 1
CNHPP_HCC_LC_profiling_L039_P_F4.54610.54610.2	interact-CNHPP_HCC_LC_profiling_L039_P_F4.pep.xml	GFEVIYMSEPIDEYCVQQLK	GFEVIYM[147]SEPIDEYCVQQLK	FVEQEWKK.GFEVIYMSEPIDEYCVQQLK.EFDGKSII	K	E	20	2	4074.86	2464.13	2464.13	1233.07	1233.07	2463.13	1232.57	1.0007	0.7716	3.4389	0.121747	19.531	18.811	0.9312	2	0	415	434	0	15C(57.0215),7M(15.9949)	NA	6	0	TRUE	tr|sPep_4266|sPep_4266	sPep_4266	sPep_4266	HSP90AB4P	HSP90AB4P lncORF 2
CNHPP_HCC_LC_profiling_L039_P_F4.59107.59107.3	interact-CNHPP_HCC_LC_profiling_L039_P_F4.pep.xml	LYYVTLDFEQEMATAASSSSLEK		IVCDIKEK.LYYVTLDFEQEMATAASSSSLEK.SYEISDGQ	K	S	23	3	4328.43	2583.17	2583.17	862.065	862.063	2582.21	861.744	0.9572	0.9353	10.3824	0.0153523	19.465	15.053	0.9339	2	0	64	86	0		NA	6	0	FALSE	tr|sPep_400|sPep_400	sPep_400	sPep_400	ACTBP4	ACTBP4 lncORF 1		tr|sPep_401|sPep_401
CNHPP_HCC_LC_profiling_L039_P_F5.43032.43032.2	interact-CNHPP_HCC_LC_profiling_L039_P_F5.pep.xml	DLYANTVLSGGTNMYPGITDR		KCDVDNHK.DLYANTVLSGGTNMYPGITDR.MQKEITTI	K	M	21	2	3590.79	2257.08	2257.07	1129.55	1129.54	2257.07	1129.54	0.0009	0.7787	8.4828	0.00137324	23.862	14.316	0.9954	2	0	84	104	2.10252e+06		NA	6	0	TRUE	tr|sPep_405|sPep_405	sPep_405	sPep_405	ACTBP8	ACTBP8 lncORF 2
CNHPP_HCC_LC_profiling_L039_T_F1.37537.37537.2	interact-CNHPP_HCC_LC_profiling_L039_T_F1.pep.xml	IDDGNEFGVAIQEK		WIQHIIPK.IDDGNEFGVAIQEK.VIERVNAV	K	V	14	2	2494.97	1534.75	1534.73	768.381	768.375	1533.73	767.873	1.004	0.9246	6.5263	0.017464	24.43	23.149	0.9991	2	0	132	145	0		NA	6	0	TRUE	tr|sPep_25617|sPep_25617	sPep_25617	sPep_25617	PSME2P1	PSME2P1 lncORF 1
CNHPP_HCC_LC_profiling_L039_T_F2.64196.64196.4	interact-CNHPP_HCC_LC_profiling_L039_T_F2.pep.xml	VLHDNFGIVKGLMTTVHAITATQK	VLHDNFGIVKGLM[147]TTVHAITATQK	NCIAPRAK.VLHDNFGIVKGLMTTVHAITATQK.TVDGPSRK	K	T	24	4	4265.09	2610.35	2610.36	653.595	653.598	2609.4	653.357	0.9614	0.7128	21.9196	5.56e-06	26.647	25.214	0.9582	2	1	211	234	0	13M(15.9949)	NA	6	0	FALSE	tr|sPep_3467|sPep_3467	sPep_3467	sPep_3467	ENSG00000293174	ENSG00000293174 lncORF 1	GAPDHP72	tr|sPep_3468|sPep_3468, tr|sPep_3835|sPep_3835, tr|sPep_3836|sPep_3836
CNHPP_HCC_LC_profiling_L039_T_F4.43068.43068.2	interact-CNHPP_HCC_LC_profiling_L039_T_F4.pep.xml	LCYITLDFEQEMATAASSSSLEK	LCYITLDFEQEM[147]ATAASSSSLEK	IMIDIKEK.LCYITLDFEQEMATAASSSSLEK.	K	S	23	2	3292.86	2609.2	2609.19	1305.61	1305.6	2609.19	1305.6	0.0065	0.8619	36.3307	0.00042716	25.582	25.582	0.9594	2	0	54	76	0	12M(15.9949),2C(57.0215)	NA	6	0	FALSE	tr|sPep_389|sPep_389	sPep_389	sPep_389	ACTBP1	ACTBP1 lncORF 1		tr|sPep_390|sPep_390
CNHPP_HCC_LC_profiling_L039_T_F4.48342.48342.2	interact-CNHPP_HCC_LC_profiling_L039_T_F4.pep.xml	DLYANTVLSGGTNMYPGITDR		KCDVDNHK.DLYANTVLSGGTNMYPGITDR.MQKEITTI	K	M	21	2	3614.07	2257.07	2257.07	1129.54	1129.54	2257.07	1129.54	-0.0014	0.7485	8.8346	0.0473707	18.49	13.246	0.9447	2	0	84	104	1.55197e+06		NA	6	0	TRUE	tr|sPep_405|sPep_405	sPep_405	sPep_405	ACTBP8	ACTBP8 lncORF 2
CNHPP_HCC_LC_profiling_L039_T_F4.59264.59264.3	interact-CNHPP_HCC_LC_profiling_L039_T_F4.pep.xml	LYYVTLDFEQEMATAASSSSLEK		IVCDIKEK.LYYVTLDFEQEMATAASSSSLEK.SYEISDGQ	K	S	23	3	4243.21	2584.24	2584.24	862.421	862.42	2582.21	861.744	2.0278	0.8769	18.3228	0.0109926	20.971	14.76	0.9697	2	0	64	86	0		NA	6	0	FALSE	tr|sPep_400|sPep_400	sPep_400	sPep_400	ACTBP4	ACTBP4 lncORF 1		tr|sPep_401|sPep_401
CNHPP_HCC_LC_profiling_L039_T_F4.59806.59806.3	interact-CNHPP_HCC_LC_profiling_L039_T_F4.pep.xml	EKLCYITLDFEQEMATAASSSSLEK	EKLCYITLDFEQEMATAASSSSLEK	REIMIDIK.EKLCYITLDFEQEMATAASSSSLEK.	K	S	25	3	4274.42	2850.32	2850.31	951.114	951.109	2850.33	951.117	-0.0241	0.9195	7.829	0.0165099	20.493	13.194	0.9943	2	1	52	76	0	4C(57.0215)	NA	6	0	FALSE	tr|sPep_389|sPep_389	sPep_389	sPep_389	ACTBP1	ACTBP1 lncORF 1		tr|sPep_390|sPep_390
CNHPP_HCC_LC_profiling_L039_T_F4.63591.63591.3	interact-CNHPP_HCC_LC_profiling_L039_T_F4.pep.xml	LYYVTLDFEQEMATAASSSSLEK		IVCDIKEK.LYYVTLDFEQEMATAASSSSLEK.SYEISDGQ	K	S	23	3	4495.6	2582.22	2582.23	861.748	861.749	2582.21	861.744	0.0158	0.8936	1.8506	0.000175559	27.4	14.891	0.9999	2	0	64	86	0		NA	6	0	FALSE	tr|sPep_400|sPep_400	sPep_400	sPep_400	ACTBP4	ACTBP4 lncORF 1		tr|sPep_401|sPep_401
CNHPP_HCC_LC_profiling_L039_T_F4.64459.64459.2	interact-CNHPP_HCC_LC_profiling_L039_T_F4.pep.xml	LCYVALEFEQEMASAASSSSLEK	LCYVALEFEQEM[147]ASAASSSSLEK	MCDIKEK.LCYVALEFEQEMASAASSSSLEK.SYEIPDDQ	K	S	23	2	4547.32	2565.16	2565.16	1283.59	1283.59	2565.16	1283.59	-0.0022	0.7779	30.3662	0.000491764	24.849	21.155	0.9793	2	0	8	30	7.27477e+06	12M(15.9949),2C(57.0215)	NA	6	0	TRUE	tr|sPep_405|sPep_405	sPep_405	sPep_405	ACTBP8	ACTBP8 lncORF 2
CNHPP_HCC_LC_profiling_L039_T_F5.44541.44541.2	interact-CNHPP_HCC_LC_profiling_L039_T_F5.pep.xml	DLYANTVLSGGTNMYPGITDR		KCDVDNHK.DLYANTVLSGGTNMYPGITDR.MQKEITTI	K	M	21	2	3605.1	2257.07	2257.07	1129.54	1129.54	2257.07	1129.54	0.0002	0.8095	8.6819	0.0041566	18.815	13.706	0.9702	2	0	84	104	4.04835e+06		NA	6	0	TRUE	tr|sPep_405|sPep_405	sPep_405	sPep_405	ACTBP8	ACTBP8 lncORF 2
CNHPP_HCC_LC_profiling_L039_T_F6.24918.24918.2	interact-CNHPP_HCC_LC_profiling_L039_T_F6.pep.xml	NISNASCTTNCIAPLAK	NISNASCTTNCIAPLAK	EKYENSIK.NISNASCTTNCIAPLAK.MIHDNFGI	K	M	17	2	2706.52	1833.9	1833.9	917.957	917.957	1833.87	917.943	0.0272	0.8588	13.8601	1.69e-05	32.359	31.856	0.9881	2	0	12	28	0	11C(57.0215),7C(57.0215)	NA	6	0	FALSE	tr|sPep_3787|sPep_3787	sPep_3787	sPep_3787	GAPDHP23	GAPDHP23 lncORF 1		tr|sPep_3788|sPep_3788
CNHPP_HCC_LC_profiling_L039_T_F6.44616.44616.3	interact-CNHPP_HCC_LC_profiling_L039_T_F6.pep.xml	HTGPGILSMANAGPGTNVSQFFICTAK	HTGPGILSM[147]ANAGPGTNVSQFFICTAK	DDENFIIK.HTGPGILSMANAGPGTNVSQFFICTAK.TEWIDGKH	K	T	27	3	3930.86	2792.3	2792.29	931.772	931.771	2791.34	931.455	0.9484	0.8221	12.7624	3.71e-06	33.458	33.075	0.969	2	0	32	58	0	24C(57.0215),9M(15.9949)	NA	6	0	TRUE	tr|sPep_25500|sPep_25500	sPep_25500	sPep_25500	PPIAP79	PPIAP79 lncORF 1
CNHPP_HCC_LC_profiling_L040_P_F5.57105.57105.3	interact-CNHPP_HCC_LC_profiling_L040_P_F5.pep.xml	LCYVALEFEQEMASAASSSSLEK	LCYVALEFEQEM[147]ASAASSSSLEK	MCDIKEK.LCYVALEFEQEMASAASSSSLEK.SYEIPDDQ	K	S	23	3	4409.53	2565.17	2565.16	856.065	856.061	2565.16	856.061	0.0007	0.9346	20.3926	0.00406192	24.203	20.885	0.9962	2	0	8	30	3255857	12M(15.9949),2C(57.0215)	NA	6	0	TRUE	tr|sPep_405|sPep_405	sPep_405	sPep_405	ACTBP8	ACTBP8 lncORF 2
CNHPP_HCC_LC_profiling_L040_P_F6.42106.42106.2	interact-CNHPP_HCC_LC_profiling_L040_P_F6.pep.xml	LPLAVVGSDIITEVNGK		RVKKIKDR.LPLAVVGSDIITEVNGK.RVRGRQYP	R	R	17	2	3727.98	1723.97	1723.97	862.993	862.993	1723.97	862.993	-0.0006	0.8859	25.6496	0.00874017	22.368	14.521	0.9345	2	0	65	81	0		NA	6	0	TRUE	tr|sPep_26202|sPep_26202	sPep_26202	sPep_26202	SEPTIN7P8	SEPTIN7P8 lncORF 1
CNHPP_HCC_LC_profiling_L040_P_F6.45816.45816.3	interact-CNHPP_HCC_LC_profiling_L040_P_F6.pep.xml	HTGPGILSMANAGPGTNVSQFFICTAK	HTGPGILSM[147]ANAGPGTNVSQFFICTAK	DDENFIIK.HTGPGILSMANAGPGTNVSQFFICTAK.TEWIDGKH	K	T	27	3	3947.73	2792.29	2792.29	931.771	931.771	2791.34	931.455	0.9494	0.8673	11.0138	0.00096923	25.863	25.532	0.9131	2	0	32	58	0	24C(57.0215),9M(15.9949)	NA	6	0	TRUE	tr|sPep_25500|sPep_25500	sPep_25500	sPep_25500	PPIAP79	PPIAP79 lncORF 1
CNHPP_HCC_LC_profiling_L040_P_F6.46361.46361.3	interact-CNHPP_HCC_LC_profiling_L040_P_F6.pep.xml	VIISAPSADPPMFTMGVNHEKYDNSLK	VIISAPSADPPM[147]FTMGVNHEKYDNSLK	HIQWGAKR.VIISAPSADPPMFTMGVNHEKYDNSLK.IISNAT	R	I	27	3	3978.19	2976.45	2976.45	993.158	993.158	2976.44	993.153	0.017	0.6941	18.9341	0.00133456	23.037	21.041	0.9768	2	1	119	145	29435344	12M(15.9949)	NA	6	0	TRUE	tr|sPep_3818|sPep_3818	sPep_3818	sPep_3818	GAPDHP63	GAPDHP63 lncORF 1
CNHPP_HCC_LC_profiling_L040_T_F3.47173.47173.3	interact-CNHPP_HCC_LC_profiling_L040_T_F3.pep.xml	SIYQEKFDDENFILK		RHKGTGGK.SIYQEKFDDENFILK.HTGPGIIS	K	H	15	3	3436.67	1887.93	1887.93	630.316	630.316	1887.93	630.316	0	0.7045	2.3094	0.101417	15.526	11.514	0.9859	2	1	17	31	37792704		NA	6	0	TRUE	tr|sPep_25500|sPep_25500	sPep_25500	sPep_25500	PPIAP79	PPIAP79 lncORF 1
CNHPP_HCC_LC_profiling_L040_T_F3.47175.47175.2	interact-CNHPP_HCC_LC_profiling_L040_T_F3.pep.xml	SIYQEKFDDENFILK		RHKGTGGK.SIYQEKFDDENFILK.HTGPGIIS	K	H	15	2	3436.77	1887.93	1887.92	944.971	944.97	1887.93	944.97	-0.0007	0.7081	2.3056	0.0888391	20.861	16.324	0.9299	2	1	17	31	19864348		NA	6	0	TRUE	tr|sPep_25500|sPep_25500	sPep_25500	sPep_25500	PPIAP79	PPIAP79 lncORF 1
CNHPP_HCC_LC_profiling_L040_T_F6.45632.45632.3	interact-CNHPP_HCC_LC_profiling_L040_T_F6.pep.xml	HTGPGILSMANAGPGTNVSQFFICTAK	HTGPGILSM[147]ANAGPGTNVSQFFICTAK	DDENFIIK.HTGPGILSMANAGPGTNVSQFFICTAK.TEWIDGKH	K	T	27	3	3913.98	2792.29	2792.29	931.772	931.771	2791.34	931.455	0.9504	0.8368	13.1477	5.89e-06	35.297	35.288	0.9988	2	0	32	58	0	24C(57.0215),9M(15.9949)	NA	6	0	TRUE	tr|sPep_25500|sPep_25500	sPep_25500	sPep_25500	PPIAP79	PPIAP79 lncORF 1
CNHPP_HCC_LC_profiling_L041_P_F4.48141.48141.2	interact-CNHPP_HCC_LC_profiling_L041_P_F4.pep.xml	DLYANTVLSGGTNMYPGITDR		KCDVDNHK.DLYANTVLSGGTNMYPGITDR.MQKEITTI	K	M	21	2	3608.99	2257.06	2257.06	1129.54	1129.54	2257.07	1129.54	-0.0078	0.8363	8.5277	0.0115905	19.599	12.906	0.9673	2	0	84	104	0		NA	6	0	TRUE	tr|sPep_405|sPep_405	sPep_405	sPep_405	ACTBP8	ACTBP8 lncORF 2
CNHPP_HCC_LC_profiling_L041_P_F5.25369.25369.2	interact-CNHPP_HCC_LC_profiling_L041_P_F5.pep.xml	NISNASCTTNCIAPLAK	NISNASCTTNCIAPLAK	EKYENSIK.NISNASCTTNCIAPLAK.MIHDNFGI	K	M	17	2	2336.77	1833.9	1833.9	917.956	917.955	1833.87	917.943	0.0238	0.7615	5.1332	1.69e-05	31.469	28.786	0.9909	2	0	12	28	0	11C(57.0215),7C(57.0215)	NA	6	0	FALSE	tr|sPep_3787|sPep_3787	sPep_3787	sPep_3787	GAPDHP23	GAPDHP23 lncORF 1		tr|sPep_3788|sPep_3788
CNHPP_HCC_LC_profiling_L041_P_F6.43312.43312.3	interact-CNHPP_HCC_LC_profiling_L041_P_F6.pep.xml	HTGPGILSMANAGPGTNVSQFFICTAK	HTGPGILSM[147]ANAGPGTNVSQFFICTAK	DDENFIIK.HTGPGILSMANAGPGTNVSQFFICTAK.TEWIDGKH	K	T	27	3	3914.47	2792.29	2792.29	931.771	931.771	2791.34	931.455	0.9492	0.8549	11.9012	3.64e-08	40.989	35.263	0.9981	2	0	32	58	0	24C(57.0215),9M(15.9949)	NA	6	0	TRUE	tr|sPep_25500|sPep_25500	sPep_25500	sPep_25500	PPIAP79	PPIAP79 lncORF 1
CNHPP_HCC_LC_profiling_L041_T_F3.48760.48760.2	interact-CNHPP_HCC_LC_profiling_L041_T_F3.pep.xml	SIYQEKFDDENFILK		RHKGTGGK.SIYQEKFDDENFILK.HTGPGIIS	K	H	15	2	3416.44	1887.93	1887.93	944.971	944.97	1887.93	944.97	0.0009	0.7186	2.1714	0.000538993	32.262	24.067	0.9956	2	1	17	31	43012580		NA	6	0	TRUE	tr|sPep_25500|sPep_25500	sPep_25500	sPep_25500	PPIAP79	PPIAP79 lncORF 1
CNHPP_HCC_LC_profiling_L041_T_F4.49598.49598.2	interact-CNHPP_HCC_LC_profiling_L041_T_F4.pep.xml	DLYANTVLSGGTNMYPGITDR		KCDVDNHK.DLYANTVLSGGTNMYPGITDR.MQKEITTI	K	M	21	2	3614.43	2257.06	2257.07	1129.54	1129.54	2257.07	1129.54	-0.0017	0.771	8.4667	0.000334538	26.695	14.539	0.9986	2	0	84	104	11772588		NA	6	0	TRUE	tr|sPep_405|sPep_405	sPep_405	sPep_405	ACTBP8	ACTBP8 lncORF 2
CNHPP_HCC_LC_profiling_L041_T_F4.61320.61320.3	interact-CNHPP_HCC_LC_profiling_L041_T_F4.pep.xml	EKLCYITLDFEQEMATAASSSSLEK	EKLCYITLDFEQEMATAASSSSLEK	REIMIDIK.EKLCYITLDFEQEMATAASSSSLEK.	K	S	25	3	4275.17	2850.31	2850.32	951.112	951.113	2850.33	951.117	-0.0119	0.9228	7.6429	0.015441	19.862	19.862	0.9901	2	1	52	76	4931532	4C(57.0215)	NA	6	0	FALSE	tr|sPep_389|sPep_389	sPep_389	sPep_389	ACTBP1	ACTBP1 lncORF 1		tr|sPep_390|sPep_390
CNHPP_HCC_LC_profiling_L041_T_F6.44933.44933.2	interact-CNHPP_HCC_LC_profiling_L041_T_F6.pep.xml	LPLAVVGSDIITEVNGK		RVKKIKDR.LPLAVVGSDIITEVNGK.RVRGRQYP	R	R	17	2	3755.51	1723.97	1723.97	862.994	862.993	1723.97	862.993	0.0002	0.9202	26.0613	0.000847265	24.412	16.316	0.9548	2	0	65	81	30888762		NA	6	0	TRUE	tr|sPep_26202|sPep_26202	sPep_26202	sPep_26202	SEPTIN7P8	SEPTIN7P8 lncORF 1
CNHPP_HCC_LC_profiling_L042_P_F3.66577.66577.4	interact-CNHPP_HCC_LC_profiling_L042_P_F3.pep.xml	VLHDNFGIVKGLMTTVHAITATQK	VLHDNFGIVKGLM[147]TTVHAITATQK	NCIAPRAK.VLHDNFGIVKGLMTTVHAITATQK.TVDGPSRK	K	T	24	4	4463.72	2609.39	2609.38	653.354	653.353	2609.4	653.357	-0.0166	0.8007	36.6797	0.000231032	25.918	13.15	0.9935	2	1	211	234	0	13M(15.9949)	NA	6	0	FALSE	tr|sPep_3467|sPep_3467	sPep_3467	sPep_3467	ENSG00000293174	ENSG00000293174 lncORF 1	GAPDHP72	tr|sPep_3468|sPep_3468, tr|sPep_3835|sPep_3835, tr|sPep_3836|sPep_3836
CNHPP_HCC_LC_profiling_L042_P_F5.28729.28729.2	interact-CNHPP_HCC_LC_profiling_L042_P_F5.pep.xml	IVGSAFCTTNCLAPLAK	IVGSAFCTTNCLAPLAK	EKYDNNIK.IVGSAFCTTNCLAPLAK.VIHDNFGI	K	V	17	2	2816.34	1822.89	1822.89	912.454	912.455	1821.91	911.963	0.983	0.734	13.3784	0.00158929	20.709	13.261	0.9609	2	0	17	33	0	11C(57.0215),7C(57.0215)	NA	6	0	FALSE	tr|sPep_3780|sPep_3780	sPep_3780	sPep_3780	GAPDHP1	GAPDHP1 lncORF 3		tr|sPep_3779|sPep_3779
CNHPP_HCC_LC_profiling_L042_P_F5.44255.44255.2	interact-CNHPP_HCC_LC_profiling_L042_P_F5.pep.xml	LPLAVVGSDIITEVNGK		RVKKIKDR.LPLAVVGSDIITEVNGK.RVRGRQYP	R	R	17	2	3757.86	1723.97	1723.97	862.995	862.994	1723.97	862.993	0.0006	0.9143	26.6627	0.00179562	24.844	13.193	0.997	2	0	65	81	38731530		NA	6	0	TRUE	tr|sPep_26202|sPep_26202	sPep_26202	sPep_26202	SEPTIN7P8	SEPTIN7P8 lncORF 1
CNHPP_HCC_LC_profiling_L042_P_F5.45675.45675.2	interact-CNHPP_HCC_LC_profiling_L042_P_F5.pep.xml	LPLAVVGSDIITEVNGK		RVKKIKDR.LPLAVVGSDIITEVNGK.RVRGRQYP	R	R	17	2	3842.66	1723.97	1723.97	862.994	862.994	1723.97	862.993	0.0006	0.9166	23.7077	0.00426238	23.614	14.767	0.9808	2	0	65	81	18859214		NA	6	0	TRUE	tr|sPep_26202|sPep_26202	sPep_26202	sPep_26202	SEPTIN7P8	SEPTIN7P8 lncORF 1
CNHPP_HCC_LC_profiling_L042_T_F1.62440.62440.3	interact-CNHPP_HCC_LC_profiling_L042_T_F1.pep.xml	HTGPGVLPMANAGPNTNGSQFFICTAK	HTGPGVLPM[147]ANAGPNTNGSQFFICTAK	EDENFIIK.HTGPGVLPMANAGPNTNGSQFFICTAK.TEWIDGKH	K	T	27	3	3971.33	2803.3	2803.31	935.442	935.443	2802.32	935.115	0.9841	0.7801	19.4729	0.000658185	23.962	11.985	0.9966	2	0	32	58	0	24C(57.0215),9M(15.9949)	NA	6	0	TRUE	tr|sPep_25485|sPep_25485	sPep_25485	sPep_25485	PPIAP43	PPIAP43 lncORF 1
CNHPP_HCC_LC_profiling_L042_T_F4.30287.30287.2	interact-CNHPP_HCC_LC_profiling_L042_T_F4.pep.xml	NISNASCTTNCIAPLAK	NISNASCTTNCIAPLAK	EKYENSIK.NISNASCTTNCIAPLAK.MIHDNFGI	K	M	17	2	2519.15	1834.88	1834.88	918.447	918.447	1833.87	917.943	1.0079	0.739	9.5749	0.00771194	21.037	12.987	0.986	2	0	12	28	0	11C(57.0215),7C(57.0215)	NA	6	0	FALSE	tr|sPep_3787|sPep_3787	sPep_3787	sPep_3787	GAPDHP23	GAPDHP23 lncORF 1		tr|sPep_3788|sPep_3788
CNHPP_HCC_LC_profiling_L042_T_F4.49055.49055.2	interact-CNHPP_HCC_LC_profiling_L042_T_F4.pep.xml	DLYANTVLSGGTNMYPGITDR		KCDVDNHK.DLYANTVLSGGTNMYPGITDR.MQKEITTI	K	M	21	2	3626.26	2257.07	2257.07	1129.54	1129.54	2257.07	1129.54	-0.0019	0.815	8.5608	0.00870209	21.604	13.643	0.9946	2	0	84	104	9513885		NA	6	0	TRUE	tr|sPep_405|sPep_405	sPep_405	sPep_405	ACTBP8	ACTBP8 lncORF 2
CNHPP_HCC_LC_profiling_L042_T_F5.29198.29198.3	interact-CNHPP_HCC_LC_profiling_L042_T_F5.pep.xml	NISNASCTTNCIAPLAK	NISNASCTTNCIAPLAK	EKYENSIK.NISNASCTTNCIAPLAK.MIHDNFGI	K	M	17	3	2708.76	1833.9	1833.89	612.306	612.306	1833.87	612.298	0.0236	0.8692	14.5841	4.03e-06	25.405	25.329	0.9914	2	0	12	28	0	11C(57.0215),7C(57.0215)	NA	6	0	FALSE	tr|sPep_3787|sPep_3787	sPep_3787	sPep_3787	GAPDHP23	GAPDHP23 lncORF 1		tr|sPep_3788|sPep_3788
CNHPP_HCC_LC_profiling_L042_T_F5.48145.48145.2	interact-CNHPP_HCC_LC_profiling_L042_T_F5.pep.xml	LPLAVVGSDIITEVNGK		RVKKIKDR.LPLAVVGSDIITEVNGK.RVRGRQYP	R	R	17	2	3842.3	1723.97	1723.97	862.993	862.994	1723.97	862.993	0.0013	0.8897	24.2162	0.00598449	24.275	15.312	0.958	2	0	65	81	28101796		NA	6	0	TRUE	tr|sPep_26202|sPep_26202	sPep_26202	sPep_26202	SEPTIN7P8	SEPTIN7P8 lncORF 1
CNHPP_HCC_LC_profiling_L042_T_F6.46428.46428.3	interact-CNHPP_HCC_LC_profiling_L042_T_F6.pep.xml	VIISAPSADPPMFTMGVNHEKYDNSLK	VIISAPSADPPM[147]FTMGVNHEKYDNSLK	HIQWGAKR.VIISAPSADPPMFTMGVNHEKYDNSLK.IISNAT	R	I	27	3	4015.67	2976.45	2976.45	993.157	993.157	2976.44	993.153	0.0141	0.8482	19.6543	0.0109221	21.954	21.954	0.9959	2	1	119	145	60850704	12M(15.9949)	NA	6	0	TRUE	tr|sPep_3818|sPep_3818	sPep_3818	sPep_3818	GAPDHP63	GAPDHP63 lncORF 1
CNHPP_HCC_LC_profiling_L043P_5per_F4_R1.53589.53589.3	interact-CNHPP_HCC_LC_profiling_L043P_5per_F4_R1.pep.xml	PCYIALDFEQEMATGASSSSLEK	PCYIALDFEQEMATGASSSSLEK	IVHDIKEK.PCYIALDFEQEMATGASSSSLEK.SYKIPDSQ	K	S	23	3	4278.57	2534.15	2534.16	845.725	845.726	2533.14	845.386	1.0219	0.6293	13.5831	0.000111416	27.361	12.639	0.9992	2	0	98	120	0	2C(57.0215)	NA	6	0	TRUE	tr|sPep_393|sPep_393	sPep_393	sPep_393	ACTBP11	ACTBP11 lncORF 3
CNHPP_HCC_LC_profiling_L043P_5per_F4_R1.53620.53620.3	interact-CNHPP_HCC_LC_profiling_L043P_5per_F4_R1.pep.xml	PCYIALDFEQEMATGASSSSLEK	PCYIALDFEQEMATGASSSSLEK	IVHDIKEK.PCYIALDFEQEMATGASSSSLEK.SYKIPDSQ	K	S	23	3	4280.52	2534.17	2534.16	845.732	845.726	2533.14	845.386	1.0224	0.6292	13.709	0.000624901	23.932	12.244	0.9945	2	0	98	120	20899260	2C(57.0215)	NA	6	0	TRUE	tr|sPep_393|sPep_393	sPep_393	sPep_393	ACTBP11	ACTBP11 lncORF 3
CNHPP_HCC_LC_profiling_L043P_5per_F4_R1.53685.53685.2	interact-CNHPP_HCC_LC_profiling_L043P_5per_F4_R1.pep.xml	PCYIALDFEQEMATGASSSSLEK	PCYIALDFEQEMATGASSSSLEK	IVHDIKEK.PCYIALDFEQEMATGASSSSLEK.SYKIPDSQ	K	S	23	2	4284.6	2534.16	2534.15	1268.09	1268.08	2533.14	1267.57	1.0141	0.478	14.0722	6.99e-05	29.126	15.113	0.9838	2	0	98	120	0	2C(57.0215)	NA	6	0	TRUE	tr|sPep_393|sPep_393	sPep_393	sPep_393	ACTBP11	ACTBP11 lncORF 3
CNHPP_HCC_LC_profiling_L043T_5per_F3_R1.62744.62744.4	interact-CNHPP_HCC_LC_profiling_L043T_5per_F3_R1.pep.xml	VLHDNFGIVKGLMTTVHAITATQK	VLHDNFGIVKGLM[147]TTVHAITATQK	NCIAPRAK.VLHDNFGIVKGLMTTVHAITATQK.TVDGPSRK	K	T	24	4	4350.66	2609.39	2609.39	653.355	653.354	2609.4	653.357	-0.0129	0.6254	34.9709	5.01e-05	26.824	13.358	0.9776	2	1	211	234	0	13M(15.9949)	NA	6	0	FALSE	tr|sPep_3467|sPep_3467	sPep_3467	sPep_3467	ENSG00000293174	ENSG00000293174 lncORF 1	GAPDHP72	tr|sPep_3468|sPep_3468, tr|sPep_3835|sPep_3835, tr|sPep_3836|sPep_3836
CNHPP_HCC_LC_profiling_L043T_5per_F4_R1.57569.57569.2	interact-CNHPP_HCC_LC_profiling_L043T_5per_F4_R1.pep.xml	GFEVIYMSEPIDEYCVQQLK	GFEVIYM[147]SEPIDEYCVQQLK	FVEQEWKK.GFEVIYMSEPIDEYCVQQLK.EFDGKSII	K	E	20	2	3977.13	2464.15	2464.13	1233.08	1233.07	2463.13	1232.57	1.0007	0.7771	2.4473	5.62e-06	28.728	26.405	0.9998	2	0	415	434	0	15C(57.0215),7M(15.9949)	NA	6	0	TRUE	tr|sPep_4266|sPep_4266	sPep_4266	sPep_4266	HSP90AB4P	HSP90AB4P lncORF 2
CNHPP_HCC_LC_profiling_L043T_5per_F6_R1.27963.27963.2	interact-CNHPP_HCC_LC_profiling_L043T_5per_F6_R1.pep.xml	LCYVALEFEQEMASAASSSSLEK	LCYVALEFEQEM[147]ASAASSSSLEK	MCDIKEK.LCYVALEFEQEMASAASSSSLEK.SYEIPDDQ	K	S	23	2	4267.75	2565.15	2565.16	1283.58	1283.59	2565.16	1283.59	-0.0053	0.8798	18.7776	0.00447539	19.742	16.632	0.9815	2	0	8	30	45834950	12M(15.9949),2C(57.0215)	NA	6	0	TRUE	tr|sPep_405|sPep_405	sPep_405	sPep_405	ACTBP8	ACTBP8 lncORF 2
CNHPP_HCC_LC_profiling_L044P_5per_F1_R1.67152.67152.3	interact-CNHPP_HCC_LC_profiling_L044P_5per_F1_R1.pep.xml	VELNSLMADETISTMPILILGNK	VELNSLMADETISTM[147]PILILGNK	HSCIIESK.VELNSLMADETISTMPILILGNK.IDRTDTIS	K	I	23	3	4473.47	2518.33	2518.33	840.452	840.451	2517.31	840.11	1.0241	0.8103	6.9333	0.0967924	20.444	16.996	0.941	2	0	70	92	0	15M(15.9949)	NA	6	0	FALSE	tr|sPep_16204|sPep_16204	sPep_16204	sPep_16204	NONHSAG038772.2	NONHSAG038772.2 lncORF 1	SAR1AP3	tr|sPep_16205|sPep_16205, tr|sPep_26127|sPep_26127, tr|sPep_26128|sPep_26128
CNHPP_HCC_LC_profiling_L044P_5per_F2_R1.61703.61703.2	interact-CNHPP_HCC_LC_profiling_L044P_5per_F2_R1.pep.xml	DDDIAALVIDNSSGMCK	n[43]DDDIAALVIDNSSGMCK	.DDDIAALVIDNSSGMCK.AGFTGDDD	M	A	17	2	4238.73	1864.8	1864.8	933.407	933.407	1864.82	933.416	-0.019	0.7802	1.2503	0.00158686	21.873	15.39	0.9748	2	0	2	18	0	N-term(42.0106),16C(57.0215)	NA	6	0	TRUE	tr|sPep_394|sPep_394	sPep_394	sPep_394	ACTBP11	ACTBP11 lncORF 4
CNHPP_HCC_LC_profiling_L044P_5per_F3_R1.62352.62352.4	interact-CNHPP_HCC_LC_profiling_L044P_5per_F3_R1.pep.xml	VLHDNFGIVKGLMTTVHAITATQK	VLHDNFGIVKGLM[147]TTVHAITATQK	NCIAPRAK.VLHDNFGIVKGLMTTVHAITATQK.TVDGPSRK	K	T	24	4	4330.89	2609.41	2609.4	653.359	653.357	2609.4	653.357	-0.0026	0.6992	34.502	7.58e-06	32.597	13.815	0.9998	2	1	211	234	0	13M(15.9949)	NA	6	0	FALSE	tr|sPep_3467|sPep_3467	sPep_3467	sPep_3467	ENSG00000293174	ENSG00000293174 lncORF 1	GAPDHP72	tr|sPep_3468|sPep_3468, tr|sPep_3835|sPep_3835, tr|sPep_3836|sPep_3836
CNHPP_HCC_LC_profiling_L044T_5per_F2_R1.32368.32368.3	interact-CNHPP_HCC_LC_profiling_L044T_5per_F2_R1.pep.xml	LVQDVANNTNEETGDGPTTATVLAR		KYKNIGAK.LVQDVANNTNEETGDGPTTATVLAR.SIAKEGIE	K	S	25	3	2322.24	2585.22	2585.23	862.747	862.75	2585.26	862.76	-0.03	0.7641	3.187	0.00171779	23.207	12.144	0.9985	2	0	88	112	16414322		NA	6	0	FALSE	tr|sPep_4303|sPep_4303	sPep_4303	sPep_4303	HSPD1P4	HSPD1P4 lncORF 1		tr|sPep_4304|sPep_4304
CNHPP_HCC_LC_profiling_L044T_5per_F3_R1.34584.34584.3	interact-CNHPP_HCC_LC_profiling_L044T_5per_F3_R1.pep.xml	GYEQHAYDGKDYIALNEDLR		GPDGPFIR.GYEQHAYDGKDYIALNEDLR.SWTAADMA	R	S	20	3	2602.01	2370.1	2370.1	791.04	791.039	2369.09	790.705	1.0039	0.8663	1.2944	0.00283266	22.164	12.373	0.9982	2	1	136	155	2.98544e+06		NA	6	0	TRUE	tr|sPep_4111|sPep_4111	sPep_4111	sPep_4111	HLA-H	HLA-H lncORF 2
CNHPP_HCC_LC_profiling_L044T_5per_F3_R1.62014.62014.4	interact-CNHPP_HCC_LC_profiling_L044T_5per_F3_R1.pep.xml	VLHDNFGIVKGLMTTVHAITATQK	VLHDNFGIVKGLM[147]TTVHAITATQK	NCIAPRAK.VLHDNFGIVKGLMTTVHAITATQK.TVDGPSRK	K	T	24	4	4275.46	2609.39	2609.39	653.356	653.355	2609.4	653.357	-0.0109	0.7199	28.3545	2.15e-05	27.885	13.148	0.9966	2	1	211	234	0	13M(15.9949)	NA	6	0	FALSE	tr|sPep_3467|sPep_3467	sPep_3467	sPep_3467	ENSG00000293174	ENSG00000293174 lncORF 1	GAPDHP72	tr|sPep_3468|sPep_3468, tr|sPep_3835|sPep_3835, tr|sPep_3836|sPep_3836
CNHPP_HCC_LC_profiling_L044T_5per_F3_R1.65488.65488.4	interact-CNHPP_HCC_LC_profiling_L044T_5per_F3_R1.pep.xml	VLHDNFGIVKGLMTTVHAITATQK		NCIAPRAK.VLHDNFGIVKGLMTTVHAITATQK.TVDGPSRK	K	T	24	4	4512.76	2593.45	2593.44	649.369	649.367	2593.41	649.359	0.0358	0.6624	36.2785	0.000136724	24.391	10.379	0.9717	2	1	211	234	0		NA	6	0	FALSE	tr|sPep_3467|sPep_3467	sPep_3467	sPep_3467	ENSG00000293174	ENSG00000293174 lncORF 1	GAPDHP72	tr|sPep_3468|sPep_3468, tr|sPep_3835|sPep_3835, tr|sPep_3836|sPep_3836
CNHPP_HCC_LC_profiling_L044T_5per_F4_R1.45769.45769.2	interact-CNHPP_HCC_LC_profiling_L044T_5per_F4_R1.pep.xml	DLYANTVLSGGTNMYPGITDR		KCDVDNHK.DLYANTVLSGGTNMYPGITDR.MQKEITTI	K	M	21	2	3481.34	2257.06	2257.07	1129.54	1129.54	2257.07	1129.54	-0.0002	0.653	7.6765	0.128456	15.324	11.544	0.9062	2	0	84	104	0		NA	6	0	TRUE	tr|sPep_405|sPep_405	sPep_405	sPep_405	ACTBP8	ACTBP8 lncORF 2
CNHPP_HCC_LC_profiling_L044T_5per_F4_R1.62415.62415.3	interact-CNHPP_HCC_LC_profiling_L044T_5per_F4_R1.pep.xml	LCYVALEFEQEMASAASSSSLEK	LCYVALEFEQEMASAASSSSLEK	MCDIKEK.LCYVALEFEQEMASAASSSSLEK.SYEIPDDQ	K	S	23	3	4559.03	2549.18	2549.16	850.732	850.729	2549.17	850.729	-0.0014	0.6979	23.3442	0.0123321	17.24	15.802	0.9176	2	0	8	30	1.52446e+06	2C(57.0215)	NA	6	0	TRUE	tr|sPep_405|sPep_405	sPep_405	sPep_405	ACTBP8	ACTBP8 lncORF 2
CNHPP_HCC_LC_profiling_L044T_5per_F5_R1.43601.43601.2	interact-CNHPP_HCC_LC_profiling_L044T_5per_F5_R1.pep.xml	DLYANTVLSGGTNMYPGITDR		KCDVDNHK.DLYANTVLSGGTNMYPGITDR.MQKEITTI	K	M	21	2	3489.85	2257.08	2257.07	1129.55	1129.54	2257.07	1129.54	-0.0004	0.6574	7.1793	0.00159243	22.127	15.708	0.9939	2	0	84	104	3.84748e+06		NA	6	0	TRUE	tr|sPep_405|sPep_405	sPep_405	sPep_405	ACTBP8	ACTBP8 lncORF 2
CNHPP_HCC_LC_profiling_L045P_5per_F5_R1.50538.50538.2	interact-CNHPP_HCC_LC_profiling_L045P_5per_F5_R1.pep.xml	GFEVIYMSEPIDEYCVQQLK	GFEVIYM[147]SEPIDEYCVQQLK	FVEQEWKK.GFEVIYMSEPIDEYCVQQLK.EFDGKSII	K	E	20	2	3786.03	2463.14	2463.13	1232.58	1232.57	2463.13	1232.57	0.0009	0.7995	10.0637	0.0437856	19.366	19.347	0.9105	2	0	415	434	1.09473e+06	15C(57.0215),7M(15.9949)	NA	6	0	TRUE	tr|sPep_4266|sPep_4266	sPep_4266	sPep_4266	HSP90AB4P	HSP90AB4P lncORF 2
CNHPP_HCC_LC_profiling_L045P_5per_F5_R1.52453.52453.2	interact-CNHPP_HCC_LC_profiling_L045P_5per_F5_R1.pep.xml	GFEVIYMSEPIDEYCVQQLK	GFEVIYM[147]SEPIDEYCVQQLK	FVEQEWKK.GFEVIYMSEPIDEYCVQQLK.EFDGKSII	K	E	20	2	3908.51	2464.15	2464.14	1233.08	1233.08	2463.13	1232.57	1.0036	0.8384	5.6962	0.053662	18.426	18.399	0.9245	2	0	415	434	3.70145e+06	15C(57.0215),7M(15.9949)	NA	6	0	TRUE	tr|sPep_4266|sPep_4266	sPep_4266	sPep_4266	HSP90AB4P	HSP90AB4P lncORF 2
CNHPP_HCC_LC_profiling_L045P_5per_F6_R1.28784.28784.2	interact-CNHPP_HCC_LC_profiling_L045P_5per_F6_R1.pep.xml	NISNASCTTNCIAPLAK	NISNASCTTNCIAPLAK	EKYENSIK.NISNASCTTNCIAPLAK.MIHDNFGI	K	M	17	2	2476.41	1833.9	1833.89	917.957	917.955	1833.87	917.943	0.0231	0.8147	12.8004	5.62e-05	32.133	31.291	0.997	2	0	12	28	0	11C(57.0215),7C(57.0215)	NA	6	0	FALSE	tr|sPep_3787|sPep_3787	sPep_3787	sPep_3787	GAPDHP23	GAPDHP23 lncORF 1		tr|sPep_3788|sPep_3788
CNHPP_HCC_LC_profiling_L045P_5per_F6_R1.40442.40442.3	interact-CNHPP_HCC_LC_profiling_L045P_5per_F6_R1.pep.xml	VIISAPSADPPMFTMGVNHEK	VIISAPSADPPM[147]FTMGVNHEK	HIQWGAKR.VIISAPSADPPMFTMGVNHEK.YDNSIKII	R	Y	21	3	3211.2	2256.12	2256.11	753.046	753.044	2256.09	753.038	0.018	0.6502	5.3225	0.00439746	22.053	19.68	0.9535	2	0	119	139	5.00206e+06	12M(15.9949)	NA	6	0	TRUE	tr|sPep_3818|sPep_3818	sPep_3818	sPep_3818	GAPDHP63	GAPDHP63 lncORF 1
CNHPP_HCC_LC_profiling_L045T_5per_F5_R1.53578.53578.2	interact-CNHPP_HCC_LC_profiling_L045T_5per_F5_R1.pep.xml	GFEVIYMSEPIDEYCVQQLK	GFEVIYM[147]SEPIDEYCVQQLK	FVEQEWKK.GFEVIYMSEPIDEYCVQQLK.EFDGKSII	K	E	20	2	3905.76	2463.14	2463.13	1232.58	1232.57	2463.13	1232.57	-0.0002	0.8417	6.8425	0.000621507	23.393	23.364	0.9976	2	0	415	434	0	15C(57.0215),7M(15.9949)	NA	6	0	TRUE	tr|sPep_4266|sPep_4266	sPep_4266	sPep_4266	HSP90AB4P	HSP90AB4P lncORF 2
CNHPP_HCC_LC_profiling_L045T_5per_F6_R1.43416.43416.2	interact-CNHPP_HCC_LC_profiling_L045T_5per_F6_R1.pep.xml	DLYANTVLSGGTNMYPGITDR		KCDVDNHK.DLYANTVLSGGTNMYPGITDR.MQKEITTI	K	M	21	2	3452.03	2257.08	2257.07	1129.54	1129.54	2257.07	1129.54	0.0009	0.7465	7.4331	0.0300764	17.978	13.215	0.9369	2	0	84	104	10248842		NA	6	0	TRUE	tr|sPep_405|sPep_405	sPep_405	sPep_405	ACTBP8	ACTBP8 lncORF 2
CNHPP_HCC_LC_profiling_L045T_5per_F6_R1.48045.48045.3	interact-CNHPP_HCC_LC_profiling_L045T_5per_F6_R1.pep.xml	HTGPGILSMANAGPGTNVSQFFICTAK	HTGPGILSM[147]ANAGPGTNVSQFFICTAK	DDENFIIK.HTGPGILSMANAGPGTNVSQFFICTAK.TEWIDGKH	K	T	27	3	3731.8	2792.3	2792.29	931.773	931.771	2791.34	931.455	0.9484	0.8509	12.1463	3.67e-06	34.323	31.093	0.9924	2	0	32	58	0	24C(57.0215),9M(15.9949)	NA	6	0	TRUE	tr|sPep_25500|sPep_25500	sPep_25500	sPep_25500	PPIAP79	PPIAP79 lncORF 1
CNHPP_HCC_LC_profiling_L046P_5per_F6_R1.49811.49811.2	interact-CNHPP_HCC_LC_profiling_L046P_5per_F6_R1.pep.xml	LPLAVVGSDIITEVNGK		RVKKIKDR.LPLAVVGSDIITEVNGK.RVRGRQYP	R	R	17	2	3690.63	1723.98	1723.97	862.996	862.992	1723.97	862.993	-0.0017	0.8489	23.7866	0.0369658	21.153	14.336	0.9132	2	0	65	81	0		NA	6	0	TRUE	tr|sPep_26202|sPep_26202	sPep_26202	sPep_26202	SEPTIN7P8	SEPTIN7P8 lncORF 1
CNHPP_HCC_LC_profiling_L046T_5per_F1_R1.58750.58750.3	interact-CNHPP_HCC_LC_profiling_L046T_5per_F1_R1.pep.xml	HTGPGVLPMANAGPNTNGSQFFICTAK	HTGPGVLPM[147]ANAGPNTNGSQFFICTAK	EDENFIIK.HTGPGVLPMANAGPNTNGSQFFICTAK.TEWIDGKH	K	T	27	3	3805.28	2803.32	2803.3	935.446	935.442	2802.32	935.115	0.9829	0.7364	19.3349	0.000466209	27.172	16.596	0.9992	2	0	32	58	0	24C(57.0215),9M(15.9949)	NA	6	0	TRUE	tr|sPep_25485|sPep_25485	sPep_25485	sPep_25485	PPIAP43	PPIAP43 lncORF 1
CNHPP_HCC_LC_profiling_L046T_5per_F1_R1.63859.63859.3	interact-CNHPP_HCC_LC_profiling_L046T_5per_F1_R1.pep.xml	CPEALFQPCFLGMESCGIHKTTFNSIVK	CPEALFQPCFLGMESCGIHKTTFNSIVK	TIGNERFR.CPEALFQPCFLGMESCGIHKTTFNSIVK.SDVDIRKD	R	S	28	3	4106.23	3271.59	3271.58	1091.54	1091.53	3270.53	1091.19	1.0434	0.9288	5.2366	1.22077	16.205	14.396	0.8443	2	1	301	328	598825	16C(57.0215),1C(57.0215),9C(57.0215)	NA	6	0	FALSE	tr|sPep_25465|sPep_25465	sPep_25465	sPep_25465	POTEKP	POTEKP lncORF 2		tr|sPep_25464|sPep_25464, tr|sPep_25466|sPep_25466
CNHPP_HCC_LC_profiling_L046T_5per_F3_R1.65767.65767.3	interact-CNHPP_HCC_LC_profiling_L046T_5per_F3_R1.pep.xml	VLHDNFGIVKGLMTTVHAITATQK		NCIAPRAK.VLHDNFGIVKGLMTTVHAITATQK.TVDGPSRK	K	T	24	3	4434.07	2593.4	2593.4	865.473	865.474	2593.41	865.476	-0.0053	0.8467	27.1442	1.19e-06	35.914	13.843	1	2	1	211	234	0		NA	6	0	FALSE	tr|sPep_3467|sPep_3467	sPep_3467	sPep_3467	ENSG00000293174	ENSG00000293174 lncORF 1	GAPDHP72	tr|sPep_3468|sPep_3468, tr|sPep_3835|sPep_3835, tr|sPep_3836|sPep_3836
CNHPP_HCC_LC_profiling_L046T_5per_F5_R1.28711.28711.2	interact-CNHPP_HCC_LC_profiling_L046T_5per_F5_R1.pep.xml	NISNASCTTNCIAPLAK	NISNASCTTNCIAPLAK	EKYENSIK.NISNASCTTNCIAPLAK.MIHDNFGI	K	M	17	2	2237.32	1833.9	1833.9	917.957	917.956	1833.87	917.943	0.026	0.6938	5.6621	0.00090326	26.637	24.171	0.8365	2	0	12	28	0	11C(57.0215),7C(57.0215)	NA	6	0	FALSE	tr|sPep_3787|sPep_3787	sPep_3787	sPep_3787	GAPDHP23	GAPDHP23 lncORF 1		tr|sPep_3788|sPep_3788
CNHPP_HCC_LC_profiling_L046T_5per_F5_R1.48732.48732.2	interact-CNHPP_HCC_LC_profiling_L046T_5per_F5_R1.pep.xml	DLYANTVLSGGTNMYPGITDR		KCDVDNHK.DLYANTVLSGGTNMYPGITDR.MQKEITTI	K	M	21	2	3471.03	2257.07	2257.07	1129.54	1129.54	2257.07	1129.54	0.0004	0.6914	7.7503	0.0658995	18.465	13.51	0.9733	2	0	84	104	3.18267e+06		NA	6	0	TRUE	tr|sPep_405|sPep_405	sPep_405	sPep_405	ACTBP8	ACTBP8 lncORF 2
CNHPP_HCC_LC_profiling_L046T_5per_F5_R1.56254.56254.2	interact-CNHPP_HCC_LC_profiling_L046T_5per_F5_R1.pep.xml	GFEVIYMSEPIDEYCVQQLK	GFEVIYM[147]SEPIDEYCVQQLK	FVEQEWKK.GFEVIYMSEPIDEYCVQQLK.EFDGKSII	K	E	20	2	3933.89	2463.14	2463.13	1232.58	1232.57	2463.13	1232.57	0.0004	0.7519	5.289	0.0393328	18.427	16.738	0.9342	2	0	415	434	0	15C(57.0215),7M(15.9949)	NA	6	0	TRUE	tr|sPep_4266|sPep_4266	sPep_4266	sPep_4266	HSP90AB4P	HSP90AB4P lncORF 2
CNHPP_HCC_LC_profiling_L046T_5per_F6_R1.50806.50806.2	interact-CNHPP_HCC_LC_profiling_L046T_5per_F6_R1.pep.xml	LPLAVVGSDIITEVNGK		RVKKIKDR.LPLAVVGSDIITEVNGK.RVRGRQYP	R	R	17	2	3693.54	1723.97	1723.97	862.993	862.993	1723.97	862.993	0.0003	0.8281	23.5757	0.00129083	23.657	12.309	0.9737	2	0	65	81	7575735		NA	6	0	TRUE	tr|sPep_26202|sPep_26202	sPep_26202	sPep_26202	SEPTIN7P8	SEPTIN7P8 lncORF 1
CNHPP_HCC_LC_profiling_L047P_5per_F1_R1.55960.55960.3	interact-CNHPP_HCC_LC_profiling_L047P_5per_F1_R1.pep.xml	HTGPGILSMANAGPGTNVSQFFICTAK	HTGPGILSM[147]ANAGPGTNVSQFFICTAK	DDENFIIK.HTGPGILSMANAGPGTNVSQFFICTAK.TEWIDGKH	K	T	27	3	3806.82	2791.29	2791.29	931.439	931.439	2791.34	931.455	-0.0478	0.8398	11.7711	0.000272112	24.114	22.015	0.9836	2	0	32	58	0	24C(57.0215),9M(15.9949)	NA	6	0	TRUE	tr|sPep_25500|sPep_25500	sPep_25500	sPep_25500	PPIAP79	PPIAP79 lncORF 1
CNHPP_HCC_LC_profiling_L047P_5per_F1_R1.56351.56351.3	interact-CNHPP_HCC_LC_profiling_L047P_5per_F1_R1.pep.xml	HTGPGILSMANAGPGTNVSQFFICTAK	HTGPGILSM[147]ANAGPGTNVSQFFICTAK	DDENFIIK.HTGPGILSMANAGPGTNVSQFFICTAK.TEWIDGKH	K	T	27	3	3831.05	2792.29	2792.29	931.77	931.772	2791.34	931.455	0.9523	0.8235	11.3421	0.00056513	22.522	19.973	0.8781	2	0	32	58	0	24C(57.0215),9M(15.9949)	NA	6	0	TRUE	tr|sPep_25500|sPep_25500	sPep_25500	sPep_25500	PPIAP79	PPIAP79 lncORF 1
CNHPP_HCC_LC_profiling_L047P_5per_F5_R1.54768.54768.3	interact-CNHPP_HCC_LC_profiling_L047P_5per_F5_R1.pep.xml	LCYITLDFEQEMATAASSSSLEK	LCYITLDFEQEMATAASSSSLEK	IMIDIKEK.LCYITLDFEQEMATAASSSSLEK.	K	S	23	3	3885.9	2593.18	2593.17	865.401	865.398	2593.19	865.405	-0.0195	0.8999	34.3106	0.00563254	22.238	18.556	0.9938	2	0	54	76	4.2047e+06	2C(57.0215)	NA	6	0	FALSE	tr|sPep_389|sPep_389	sPep_389	sPep_389	ACTBP1	ACTBP1 lncORF 1		tr|sPep_390|sPep_390
CNHPP_HCC_LC_profiling_L047P_5per_F5_R1.54935.54935.2	interact-CNHPP_HCC_LC_profiling_L047P_5per_F5_R1.pep.xml	GFEVIYMSEPIDEYCVQQLK	GFEVIYM[147]SEPIDEYCVQQLK	FVEQEWKK.GFEVIYMSEPIDEYCVQQLK.EFDGKSII	K	E	20	2	3896.97	2463.13	2463.13	1232.57	1232.57	2463.13	1232.57	0.0004	0.7463	6.4728	0.0783724	16.856	16.728	0.9543	2	0	415	434	4.22712e+06	15C(57.0215),7M(15.9949)	NA	6	0	TRUE	tr|sPep_4266|sPep_4266	sPep_4266	sPep_4266	HSP90AB4P	HSP90AB4P lncORF 2
CNHPP_HCC_LC_profiling_L047P_5per_F5_R1.63610.63610.3	interact-CNHPP_HCC_LC_profiling_L047P_5per_F5_R1.pep.xml	EKLCYITLDFEQEMATAASSSSLEK	EKLCYITLDFEQEMATAASSSSLEK	REIMIDIK.EKLCYITLDFEQEMATAASSSSLEK.	K	S	25	3	4473.41	2850.32	2850.31	951.114	951.111	2850.33	951.117	-0.0188	0.821	18.0158	0.087495	15.16	15.16	0.8756	2	1	52	76	0	4C(57.0215)	NA	6	0	FALSE	tr|sPep_389|sPep_389	sPep_389	sPep_389	ACTBP1	ACTBP1 lncORF 1		tr|sPep_390|sPep_390
CNHPP_HCC_LC_profiling_L047T_5per_F1_R1.58238.58238.3	interact-CNHPP_HCC_LC_profiling_L047T_5per_F1_R1.pep.xml	HTGPGILSMANAGPGTNVSQFFICTAK	HTGPGILSM[147]ANAGPGTNVSQFFICTAK	DDENFIIK.HTGPGILSMANAGPGTNVSQFFICTAK.TEWIDGKH	K	T	27	3	3820.2	2792.29	2792.31	931.772	931.777	2791.34	931.455	0.9655	0.8116	11.2316	0.000269647	28.754	28.617	0.9795	2	0	32	58	0	24C(57.0215),9M(15.9949)	NA	6	0	TRUE	tr|sPep_25500|sPep_25500	sPep_25500	sPep_25500	PPIAP79	PPIAP79 lncORF 1
CNHPP_HCC_LC_profiling_L047T_5per_F1_R1.58542.58542.3	interact-CNHPP_HCC_LC_profiling_L047T_5per_F1_R1.pep.xml	HTGPGILSMANAGPGTNVSQFFICTAK	HTGPGILSM[147]ANAGPGTNVSQFFICTAK	DDENFIIK.HTGPGILSMANAGPGTNVSQFFICTAK.TEWIDGKH	K	T	27	3	3840.19	2792.29	2792.3	931.77	931.775	2791.34	931.455	0.9621	0.8454	10.9527	2.89e-06	33.175	32.722	0.9991	2	0	32	58	0	24C(57.0215),9M(15.9949)	NA	6	0	TRUE	tr|sPep_25500|sPep_25500	sPep_25500	sPep_25500	PPIAP79	PPIAP79 lncORF 1
CNHPP_HCC_LC_profiling_L047T_5per_F2_R1.69969.69969.3	interact-CNHPP_HCC_LC_profiling_L047T_5per_F2_R1.pep.xml	VELNSLMADETISTMPILILGNK	VELNSLM[147]ADETISTMPILILGNK	HSCIIESK.VELNSLMADETISTMPILILGNK.IDRTDTIS	K	I	23	3	4468.83	2518.34	2518.31	840.454	840.445	2517.31	840.11	1.0065	0.8445	0.8407	0.492208	18.597	16.437	0.9476	2	0	70	92	1.39432e+06	7M(15.9949)	NA	6	0	FALSE	tr|sPep_16204|sPep_16204	sPep_16204	sPep_16204	NONHSAG038772.2	NONHSAG038772.2 lncORF 1	SAR1AP3	tr|sPep_16205|sPep_16205, tr|sPep_26127|sPep_26127, tr|sPep_26128|sPep_26128
CNHPP_HCC_LC_profiling_L047T_5per_F3_R1.33138.33138.3	interact-CNHPP_HCC_LC_profiling_L047T_5per_F3_R1.pep.xml	LVQDVANNTNEETGDGPTTATVLAR		KYKNIGAK.LVQDVANNTNEETGDGPTTATVLAR.SIAKEGIE	K	S	25	3	2291.21	2585.23	2585.22	862.749	862.749	2585.26	862.76	-0.0327	0.6797	3.152	0.0425065	20.055	14.572	0.9148	2	0	88	112	0		NA	6	0	FALSE	tr|sPep_4303|sPep_4303	sPep_4303	sPep_4303	HSPD1P4	HSPD1P4 lncORF 1		tr|sPep_4304|sPep_4304
CNHPP_HCC_LC_profiling_L047T_5per_F5_R1.45152.45152.2	interact-CNHPP_HCC_LC_profiling_L047T_5per_F5_R1.pep.xml	IEGEIIVCAAYAHELPK	IEGEIIVCAAYAHELPK	IYQIAYAR.IEGEIIVCAAYAHELPK.YDVKVGIT	R	Y	17	2	3142.03	1911.99	1911.99	957.003	957.001	1911.98	956.995	0.0116	0.8726	6.6395	0.102139	16.434	12.588	0.9378	2	0	19	35	1228258300	8C(57.0215)	NA	6	0	TRUE	tr|sPep_25954|sPep_25954	sPep_25954	sPep_25954	RPL5P22	RPL5P22 lncORF 1
CNHPP_HCC_LC_profiling_L047T_5per_F5_R1.45168.45168.2	interact-CNHPP_HCC_LC_profiling_L047T_5per_F5_R1.pep.xml	IEGEIIVCAAYAHELPK	IEGEIIVCAAYAHELPK	IYQIAYAR.IEGEIIVCAAYAHELPK.YDVKVGIT	R	Y	17	2	3142.97	1911.99	1911.99	957.002	957.001	1911.98	956.995	0.0116	0.8456	6.6394	0.00964894	20.813	13.864	0.9927	2	0	19	35	1217474400	8C(57.0215)	NA	6	0	TRUE	tr|sPep_25954|sPep_25954	sPep_25954	sPep_25954	RPL5P22	RPL5P22 lncORF 1
CNHPP_HCC_LC_profiling_L047T_5per_F5_R1.57245.57245.3	interact-CNHPP_HCC_LC_profiling_L047T_5per_F5_R1.pep.xml	GFEVIYMSEPIDEYCVQQLK	GFEVIYM[147]SEPIDEYCVQQLK	FVEQEWKK.GFEVIYMSEPIDEYCVQQLK.EFDGKSII	K	E	20	3	3894.84	2463.14	2463.13	822.052	822.051	2463.13	822.052	-0.0024	0.935	6.5344	0.000182763	27.079	25.575	0.9996	2	0	415	434	0	15C(57.0215),7M(15.9949)	NA	6	0	TRUE	tr|sPep_4266|sPep_4266	sPep_4266	sPep_4266	HSP90AB4P	HSP90AB4P lncORF 2
CNHPP_HCC_LC_profiling_L047T_5per_F6_R1.47147.47147.2	interact-CNHPP_HCC_LC_profiling_L047T_5per_F6_R1.pep.xml	DLYANTVLSGGTNMYPGITDR		KCDVDNHK.DLYANTVLSGGTNMYPGITDR.MQKEITTI	K	M	21	2	3450.36	2257.07	2257.07	1129.54	1129.54	2257.07	1129.54	-0.0012	0.7487	7.8069	0.00136314	20.971	15.97	0.9854	2	0	84	104	13185374		NA	6	0	TRUE	tr|sPep_405|sPep_405	sPep_405	sPep_405	ACTBP8	ACTBP8 lncORF 2
CNHPP_HCC_LC_profiling_L047T_5per_F6_R1.47236.47236.2	interact-CNHPP_HCC_LC_profiling_L047T_5per_F6_R1.pep.xml	DLYANTVLSGGTNMYPGITDR		KCDVDNHK.DLYANTVLSGGTNMYPGITDR.MQKEITTI	K	M	21	2	3455.64	2258.07	2258.07	1130.04	1130.04	2257.07	1129.54	1.0014	0.7569	7.6307	0.0137016	17.512	10.771	0.9914	2	0	84	104	13185374		NA	6	0	TRUE	tr|sPep_405|sPep_405	sPep_405	sPep_405	ACTBP8	ACTBP8 lncORF 2
CNHPP_HCC_LC_profiling_L048P_5per_F1_R1.56373.56373.3	interact-CNHPP_HCC_LC_profiling_L048P_5per_F1_R1.pep.xml	HTGPGILSMANAGPGTNVSQFFICTAK	HTGPGILSM[147]ANAGPGTNVSQFFICTAK	DDENFIIK.HTGPGILSMANAGPGTNVSQFFICTAK.TEWIDGKH	K	T	27	3	3748.12	2792.31	2792.31	931.777	931.777	2791.34	931.455	0.967	0.8416	11.5302	7.85e-05	29.325	26.338	0.9954	2	0	32	58	0	24C(57.0215),9M(15.9949)	NA	6	0	TRUE	tr|sPep_25500|sPep_25500	sPep_25500	sPep_25500	PPIAP79	PPIAP79 lncORF 1
CNHPP_HCC_LC_profiling_L048P_5per_F2_R1.30302.30302.2	interact-CNHPP_HCC_LC_profiling_L048P_5per_F2_R1.pep.xml	IDDGNEFGVAIQEK		WIQHIIPK.IDDGNEFGVAIQEK.VIERVNAV	K	V	14	2	2426.31	1533.74	1533.73	767.876	767.874	1533.73	767.873	0.0023	0.869	5.674	0.124465	13.91	13.232	0.9477	2	0	132	145	370169860		NA	6	0	TRUE	tr|sPep_25617|sPep_25617	sPep_25617	sPep_25617	PSME2P1	PSME2P1 lncORF 1
CNHPP_HCC_LC_profiling_L048P_5per_F6_R1.21781.21781.3	interact-CNHPP_HCC_LC_profiling_L048P_5per_F6_R1.pep.xml	NISNASCTTNCIAPLAK	NISNASCTTNCIAPLAK	EKYENSIK.NISNASCTTNCIAPLAK.MIHDNFGI	K	M	17	3	2548.4	1833.89	1833.89	612.304	612.306	1833.87	612.298	0.0236	0.9575	11.2521	2.68e-06	33.552	31.555	0.9946	2	0	12	28	0	11C(57.0215),7C(57.0215)	NA	6	0	FALSE	tr|sPep_3787|sPep_3787	sPep_3787	sPep_3787	GAPDHP23	GAPDHP23 lncORF 1		tr|sPep_3788|sPep_3788
CNHPP_HCC_LC_profiling_L048P_5per_F6_R1.52471.52471.3	interact-CNHPP_HCC_LC_profiling_L048P_5per_F6_R1.pep.xml	VLHDNFGIVKGLMTTVHAITATQK		NCIAPRAK.VLHDNFGIVKGLMTTVHAITATQK.TVDGPSRK	K	T	24	3	4464.56	2593.41	2593.42	865.476	865.48	2593.41	865.476	0.0119	0.8615	28.6933	0.000221961	28.831	19.104	0.9978	2	1	211	234	0		NA	6	0	FALSE	tr|sPep_3467|sPep_3467	sPep_3467	sPep_3467	ENSG00000293174	ENSG00000293174 lncORF 1	GAPDHP72	tr|sPep_3468|sPep_3468, tr|sPep_3835|sPep_3835, tr|sPep_3836|sPep_3836
CNHPP_HCC_LC_profiling_L048T_5per_F1_R1.58253.58253.3	interact-CNHPP_HCC_LC_profiling_L048T_5per_F1_R1.pep.xml	HTGPGILSMANAGPGTNVSQFFICTAK	HTGPGILSM[147]ANAGPGTNVSQFFICTAK	DDENFIIK.HTGPGILSMANAGPGTNVSQFFICTAK.TEWIDGKH	K	T	27	3	3756.89	2792.3	2792.3	931.774	931.774	2791.34	931.455	0.9572	0.8413	12.1909	0.000103118	27.525	26.703	0.9887	2	0	32	58	0	24C(57.0215),9M(15.9949)	NA	6	0	TRUE	tr|sPep_25500|sPep_25500	sPep_25500	sPep_25500	PPIAP79	PPIAP79 lncORF 1
CNHPP_HCC_LC_profiling_L048T_5per_F4_R1.44700.44700.2	interact-CNHPP_HCC_LC_profiling_L048T_5per_F4_R1.pep.xml	IEGEIIVCAAYAHELPK	IEGEIIVCAAYAHELPK	IYQIAYAR.IEGEIIVCAAYAHELPK.YDVKVGIT	R	Y	17	2	3142.1	1911.99	1911.99	957.001	957.003	1911.98	956.995	0.0146	0.8264	6.0185	0.00470224	21.048	13.812	0.9971	2	0	19	35	116814290	8C(57.0215)	NA	6	0	TRUE	tr|sPep_25954|sPep_25954	sPep_25954	sPep_25954	RPL5P22	RPL5P22 lncORF 1
CNHPP_HCC_LC_profiling_L048T_5per_F4_R1.51644.51644.3	interact-CNHPP_HCC_LC_profiling_L048T_5per_F4_R1.pep.xml	GDYYRYLTEVTAGDDKIGIVDQSQQAYQEAFEISK		KVFYIKMK.GDYYRYLTEVTAGDDKIGIVDQSQQAYQEAFEISK.KEMQPTHP	K	K	35	3	3542.74	3999.86	3999.87	1334.3	1334.3	3999.9	1334.31	-0.0334	0.6506	34.6378	2.13e-05	23.148	11.145	0.9557	2	2	102	136	1688112		NA	6	0	TRUE	tr|sPep_27463|sPep_27463	sPep_27463	sPep_27463	YWHAZP2	YWHAZP2 lncORF 1
CNHPP_HCC_LC_profiling_L049T_5per_F1_R2.57042.57042.3	interact-CNHPP_HCC_LC_profiling_L049T_5per_F1_R2.pep.xml	GFEVIYMSEPIDEYCVQQLK	GFEVIYMSEPIDEYCVQQLK	FVEQEWKK.GFEVIYMSEPIDEYCVQQLK.EFDGKSII	K	E	20	3	4157.23	2447.14	2447.13	816.722	816.717	2447.14	816.72	-0.0085	0.6467	0.2437	0.026649	16.925	15.175	0.972	2	0	415	434	467203	15C(57.0215)	NA	6	0	TRUE	tr|sPep_4266|sPep_4266	sPep_4266	sPep_4266	HSP90AB4P	HSP90AB4P lncORF 2
CNHPP_HCC_LC_profiling_L049T_5per_F5_R1.50300.50300.2	interact-CNHPP_HCC_LC_profiling_L049T_5per_F5_R1.pep.xml	LPLAVVGSDIITEVNGK		RVKKIKDR.LPLAVVGSDIITEVNGK.RVRGRQYP	R	R	17	2	3736.13	1723.98	1723.97	862.997	862.994	1723.97	862.993	0.0009	0.8379	24.8538	0.0160882	19.036	13.273	0.9857	2	0	65	81	4699422		NA	6	0	TRUE	tr|sPep_26202|sPep_26202	sPep_26202	sPep_26202	SEPTIN7P8	SEPTIN7P8 lncORF 1
CNHPP_HCC_LC_profiling_L050P_5per_F4_R1.60212.60212.3	interact-CNHPP_HCC_LC_profiling_L050P_5per_F4_R1.pep.xml	LYYVTLDFEQEMATAASSSSLEK		IVCDIKEK.LYYVTLDFEQEMATAASSSSLEK.SYEISDGQ	K	S	23	3	4206.59	2584.22	2584.21	862.414	862.409	2582.21	861.744	1.9965	0.884	15.0342	0.00679982	23.48	14.707	0.9921	2	0	64	86	0		NA	6	0	FALSE	tr|sPep_400|sPep_400	sPep_400	sPep_400	ACTBP4	ACTBP4 lncORF 1		tr|sPep_401|sPep_401
CNHPP_HCC_LC_profiling_L050T_5per_F2_R1.58851.58851.3	interact-CNHPP_HCC_LC_profiling_L050T_5per_F2_R1.pep.xml	HTGPGVLPMANAGPNTNGSQFFICTAK	HTGPGVLPM[147]ANAGPNTNGSQFFICTAK	EDENFIIK.HTGPGVLPMANAGPNTNGSQFFICTAK.TEWIDGKH	K	T	27	3	3893	2803.31	2803.31	935.443	935.443	2802.32	935.115	0.9865	0.6528	18.8898	0.000580751	24.933	14.672	0.9915	2	0	32	58	0	24C(57.0215),9M(15.9949)	NA	6	0	TRUE	tr|sPep_25485|sPep_25485	sPep_25485	sPep_25485	PPIAP43	PPIAP43 lncORF 1
CNHPP_HCC_LC_profiling_L050T_5per_F4_R1.43813.43813.2	interact-CNHPP_HCC_LC_profiling_L050T_5per_F4_R1.pep.xml	IEGEIIVCAAYAHELPK	IEGEIIVCAAYAHELPK	IYQIAYAR.IEGEIIVCAAYAHELPK.YDVKVGIT	R	Y	17	2	3176.92	1912	1911.99	957.009	957	1911.98	956.995	0.0101	0.8162	5.2627	0.0201785	18.4	14.136	0.9807	2	0	19	35	3343206000	8C(57.0215)	NA	6	0	TRUE	tr|sPep_25954|sPep_25954	sPep_25954	sPep_25954	RPL5P22	RPL5P22 lncORF 1
CNHPP_HCC_LC_profiling_L050T_5per_F4_R1.43830.43830.2	interact-CNHPP_HCC_LC_profiling_L050T_5per_F4_R1.pep.xml	IEGEIIVCAAYAHELPK	IEGEIIVCAAYAHELPK	IYQIAYAR.IEGEIIVCAAYAHELPK.YDVKVGIT	R	Y	17	2	3177.95	1912.01	1911.99	957.01	957.001	1911.98	956.995	0.0102	0.8472	5.2619	0.00274865	21.054	13.587	0.9978	2	0	19	35	3343919900	8C(57.0215)	NA	6	0	TRUE	tr|sPep_25954|sPep_25954	sPep_25954	sPep_25954	RPL5P22	RPL5P22 lncORF 1
CNHPP_HCC_LC_profiling_L050T_5per_F4_R1.43846.43846.2	interact-CNHPP_HCC_LC_profiling_L050T_5per_F4_R1.pep.xml	IEGEIIVCAAYAHELPK	IEGEIIVCAAYAHELPK	IYQIAYAR.IEGEIIVCAAYAHELPK.YDVKVGIT	R	Y	17	2	3178.89	1912	1911.99	957.008	957	1911.98	956.995	0.0101	0.8384	5.2612	0.00113513	23.522	13.592	0.9991	2	0	19	35	3341750300	8C(57.0215)	NA	6	0	TRUE	tr|sPep_25954|sPep_25954	sPep_25954	sPep_25954	RPL5P22	RPL5P22 lncORF 1
CNHPP_HCC_LC_profiling_L050T_5per_F4_R1.43866.43866.2	interact-CNHPP_HCC_LC_profiling_L050T_5per_F4_R1.pep.xml	IEGEIIVCAAYAHELPK	IEGEIIVCAAYAHELPK	IYQIAYAR.IEGEIIVCAAYAHELPK.YDVKVGIT	R	Y	17	2	3180.03	1912	1911.99	957.007	957.001	1911.98	956.995	0.0102	0.843	5.2604	0.00119962	21.032	11.667	0.9986	2	0	19	35	3338759700	8C(57.0215)	NA	6	0	TRUE	tr|sPep_25954|sPep_25954	sPep_25954	sPep_25954	RPL5P22	RPL5P22 lncORF 1
CNHPP_HCC_LC_profiling_L050T_5per_F4_R1.43933.43933.2	interact-CNHPP_HCC_LC_profiling_L050T_5per_F4_R1.pep.xml	IEGEIIVCAAYAHELPK	IEGEIIVCAAYAHELPK	IYQIAYAR.IEGEIIVCAAYAHELPK.YDVKVGIT	R	Y	17	2	3183.61	1912	1911.99	957.005	957.001	1911.98	956.995	0.0102	0.8319	5.2587	0.00926293	20.97	13.597	0.9972	2	0	19	35	3226473000	8C(57.0215)	NA	6	0	TRUE	tr|sPep_25954|sPep_25954	sPep_25954	sPep_25954	RPL5P22	RPL5P22 lncORF 1
CNHPP_HCC_LC_profiling_L050T_5per_F4_R1.61549.61549.3	interact-CNHPP_HCC_LC_profiling_L050T_5per_F4_R1.pep.xml	LCYVALEFEQEMASAASSSSLEK	LCYVALEFEQEM[147]ASAASSSSLEK	MCDIKEK.LCYVALEFEQEMASAASSSSLEK.SYEIPDDQ	K	S	23	3	4246.9	2567.17	2567.18	856.731	856.733	2565.16	856.061	2.0148	0.8164	13.1816	0.00222393	24.268	20.8	0.997	2	0	8	30	117636890	12M(15.9949),2C(57.0215)	NA	6	0	TRUE	tr|sPep_405|sPep_405	sPep_405	sPep_405	ACTBP8	ACTBP8 lncORF 2
CNHPP_HCC_LC_profiling_L050T_5per_F5_R1.32416.32416.2	interact-CNHPP_HCC_LC_profiling_L050T_5per_F5_R1.pep.xml	NISNASCTTNCIAPLAK	NISNASCTTNCIAPLAK	EKYENSIK.NISNASCTTNCIAPLAK.MIHDNFGI	K	M	17	2	2643.16	1833.9	1833.89	917.959	917.955	1833.87	917.943	0.0231	0.9033	14.5993	4.36e-06	32.364	30.39	0.9947	2	0	12	28	0	11C(57.0215),7C(57.0215)	NA	6	0	FALSE	tr|sPep_3787|sPep_3787	sPep_3787	sPep_3787	GAPDHP23	GAPDHP23 lncORF 1		tr|sPep_3788|sPep_3788
CNHPP_HCC_LC_profiling_L051P_5per_F3_R1.60000.60000.3	interact-CNHPP_HCC_LC_profiling_L051P_5per_F3_R1.pep.xml	VLHDNFGIVKGLMTTVHAITATQK		NCIAPRAK.VLHDNFGIVKGLMTTVHAITATQK.TVDGPSRK	K	T	24	3	4507.87	2593.43	2593.42	865.485	865.48	2593.41	865.476	0.0127	0.7691	30.0587	3.05e-05	28.37	13.247	0.9998	2	1	211	234	0		NA	6	0	FALSE	tr|sPep_3467|sPep_3467	sPep_3467	sPep_3467	ENSG00000293174	ENSG00000293174 lncORF 1	GAPDHP72	tr|sPep_3468|sPep_3468, tr|sPep_3835|sPep_3835, tr|sPep_3836|sPep_3836
CNHPP_HCC_LC_profiling_L051P_5per_F5_R1.48655.48655.3	interact-CNHPP_HCC_LC_profiling_L051P_5per_F5_R1.pep.xml	LYYVTLDFEQEMATAASSSSLEK		IVCDIKEK.LYYVTLDFEQEMATAASSSSLEK.SYEISDGQ	K	S	23	3	3716.65	2582.18	2582.18	861.733	861.735	2582.21	861.744	-0.0278	0.9064	41.2783	0.000440032	27.565	14.125	0.9995	2	0	64	86	0		NA	6	0	FALSE	tr|sPep_400|sPep_400	sPep_400	sPep_400	ACTBP4	ACTBP4 lncORF 1		tr|sPep_401|sPep_401
CNHPP_HCC_LC_profiling_L051P_5per_F5_R1.51961.51961.2	interact-CNHPP_HCC_LC_profiling_L051P_5per_F5_R1.pep.xml	GFEVIYMSEPIDEYCVQQLK	GFEVIYM[147]SEPIDEYCVQQLK	FVEQEWKK.GFEVIYMSEPIDEYCVQQLK.EFDGKSII	K	E	20	2	3933.93	2464.13	2464.14	1233.07	1233.08	2463.13	1232.57	1.0036	0.8693	6.7961	0.0660978	16.648	16.617	0.9878	2	0	415	434	0	15C(57.0215),7M(15.9949)	NA	6	0	TRUE	tr|sPep_4266|sPep_4266	sPep_4266	sPep_4266	HSP90AB4P	HSP90AB4P lncORF 2
CNHPP_HCC_LC_profiling_L051T_5per_F2_R1.58632.58632.3	interact-CNHPP_HCC_LC_profiling_L051T_5per_F2_R1.pep.xml	HTGPGILSMANAGPGTNVSQFFICTAK	HTGPGILSM[147]ANAGPGTNVSQFFICTAK	DDENFIIK.HTGPGILSMANAGPGTNVSQFFICTAK.TEWIDGKH	K	T	27	3	3703.56	2792.3	2792.3	931.775	931.775	2791.34	931.455	0.9619	0.8567	12.1564	6.62e-06	29.393	27.092	0.9891	2	0	32	58	0	24C(57.0215),9M(15.9949)	NA	6	0	TRUE	tr|sPep_25500|sPep_25500	sPep_25500	sPep_25500	PPIAP79	PPIAP79 lncORF 1
CNHPP_HCC_LC_profiling_L051T_5per_F5_R1.56649.56649.3	interact-CNHPP_HCC_LC_profiling_L051T_5per_F5_R1.pep.xml	GFEVIYMSEPIDEYCVQQLK	GFEVIYMSEPIDEYCVQQLK	FVEQEWKK.GFEVIYMSEPIDEYCVQQLK.EFDGKSII	K	E	20	3	4062.22	2447.12	2447.14	816.715	816.721	2447.14	816.72	0.0034	0.8396	4.5382	0.0425203	20.671	18.792	0.9878	2	0	415	434	4.38677e+06	15C(57.0215)	NA	6	0	TRUE	tr|sPep_4266|sPep_4266	sPep_4266	sPep_4266	HSP90AB4P	HSP90AB4P lncORF 2
CNHPP_HCC_LC_profiling_L051T_5per_F6_R1.60446.60446.4	interact-CNHPP_HCC_LC_profiling_L051T_5per_F6_R1.pep.xml	VLHDNFGIVKGLMTTVHAITATQK		NCIAPRAK.VLHDNFGIVKGLMTTVHAITATQK.TVDGPSRK	K	T	24	4	4477.22	2593.35	2593.37	649.344	649.35	2593.41	649.359	-0.0363	0.7262	31.3993	0.000716465	25.298	14.251	0.8934	2	1	211	234	0		NA	6	0	FALSE	tr|sPep_3467|sPep_3467	sPep_3467	sPep_3467	ENSG00000293174	ENSG00000293174 lncORF 1	GAPDHP72	tr|sPep_3468|sPep_3468, tr|sPep_3835|sPep_3835, tr|sPep_3836|sPep_3836
CNHPP_HCC_LC_profiling_L052P_5per_F1_R1.55507.55507.3	interact-CNHPP_HCC_LC_profiling_L052P_5per_F1_R1.pep.xml	HTGPGILSMANAGPGTNVSQFFICTAK	HTGPGILSM[147]ANAGPGTNVSQFFICTAK	DDENFIIK.HTGPGILSMANAGPGTNVSQFFICTAK.TEWIDGKH	K	T	27	3	3726.69	2791.3	2791.31	931.441	931.443	2791.34	931.455	-0.0358	0.7683	13.2488	5.88e-06	33.819	33.214	0.9923	2	0	32	58	0	24C(57.0215),9M(15.9949)	NA	6	0	TRUE	tr|sPep_25500|sPep_25500	sPep_25500	sPep_25500	PPIAP79	PPIAP79 lncORF 1
CNHPP_HCC_LC_profiling_L052P_5per_F2_R1.30902.30902.2	interact-CNHPP_HCC_LC_profiling_L052P_5per_F2_R1.pep.xml	IDDGNEFGVAIQEK		WIQHIIPK.IDDGNEFGVAIQEK.VIERVNAV	K	V	14	2	2480.51	1533.73	1533.73	767.874	767.874	1533.73	767.873	0.0033	0.8594	5.8682	0.197659	16.851	16.193	0.9836	2	0	132	145	561852600		NA	6	0	TRUE	tr|sPep_25617|sPep_25617	sPep_25617	sPep_25617	PSME2P1	PSME2P1 lncORF 1
CNHPP_HCC_LC_profiling_L052T_5per_F1_R1.58472.58472.3	interact-CNHPP_HCC_LC_profiling_L052T_5per_F1_R1.pep.xml	HTGPGILSMANAGPGTNVSQFFICTAK	HTGPGILSM[147]ANAGPGTNVSQFFICTAK	DDENFIIK.HTGPGILSMANAGPGTNVSQFFICTAK.TEWIDGKH	K	T	27	3	3753.38	2792.29	2792.31	931.77	931.777	2791.34	931.455	0.9658	0.8487	12.7932	3.73e-08	40.207	35.01	1	2	0	32	58	0	24C(57.0215),9M(15.9949)	NA	6	0	TRUE	tr|sPep_25500|sPep_25500	sPep_25500	sPep_25500	PPIAP79	PPIAP79 lncORF 1
CNHPP_HCC_LC_profiling_L052T_5per_F4_R1.61725.61725.3	interact-CNHPP_HCC_LC_profiling_L052T_5per_F4_R1.pep.xml	LCYVALEFEQEMASAASSSSLEK	LCYVALEFEQEM[147]ASAASSSSLEK	MCDIKEK.LCYVALEFEQEMASAASSSSLEK.SYEIPDDQ	K	S	23	3	4173.06	2565.16	2565.17	856.06	856.063	2565.16	856.061	0.0061	0.798	5.4198	0.000273441	26.442	26.243	0.9974	2	0	8	30	0	12M(15.9949),2C(57.0215)	NA	6	0	TRUE	tr|sPep_405|sPep_405	sPep_405	sPep_405	ACTBP8	ACTBP8 lncORF 2
CNHPP_HCC_LC_profiling_L052T_5per_F5_R1.32379.32379.3	interact-CNHPP_HCC_LC_profiling_L052T_5per_F5_R1.pep.xml	AAENHQGTLTEYCGTLMSLPTK	AAENHQGTLTEYCGTLMSLPTK	PKWFDGQR.AAENHQGTLTEYCGTLMSLPTK.ISRCPHII	R	I	22	3	3207.48	2422.13	2422.13	808.385	808.385	2421.13	808.051	1.0024	0.8822	2.3832	0.000136607	25.248	10.26	0.9999	2	0	87	108	14129353	13C(57.0215)	NA	6	0	TRUE	tr|sPep_6066|sPep_6066	sPep_6066	sPep_6066	NCF1B	NCF1B lncORF 1
CNHPP_HCC_LC_profiling_L052T_5per_F6_R1.22919.22919.3	interact-CNHPP_HCC_LC_profiling_L052T_5per_F6_R1.pep.xml	NISNASCTTNCIAPLAK	NISNASCTTNCIAPLAK	EKYENSIK.NISNASCTTNCIAPLAK.MIHDNFGI	K	M	17	3	2570.34	1833.9	1833.9	612.307	612.306	1833.87	612.298	0.0251	0.9438	11.9209	2.68e-06	29.177	29.054	0.9964	2	0	12	28	0	11C(57.0215),7C(57.0215)	NA	6	0	FALSE	tr|sPep_3787|sPep_3787	sPep_3787	sPep_3787	GAPDHP23	GAPDHP23 lncORF 1		tr|sPep_3788|sPep_3788
CNHPP_HCC_LC_profiling_L052T_5per_F6_R1.32013.32013.3	interact-CNHPP_HCC_LC_profiling_L052T_5per_F6_R1.pep.xml	AAENHQGTLTEYCGTLMSLPTK	AAENHQGTLTEYCGTLMSLPTK	PKWFDGQR.AAENHQGTLTEYCGTLMSLPTK.ISRCPHII	R	I	22	3	3155.47	2421.13	2421.13	808.051	808.051	2421.13	808.051	-0.0004	0.9379	2.6132	7.16e-08	41.309	14.249	1	2	0	87	108	69494590	13C(57.0215)	NA	6	0	TRUE	tr|sPep_6066|sPep_6066	sPep_6066	sPep_6066	NCF1B	NCF1B lncORF 1
CNHPP_HCC_LC_profiling_L052T_5per_F6_R1.32282.32282.3	interact-CNHPP_HCC_LC_profiling_L052T_5per_F6_R1.pep.xml	AAENHQGTLTEYCGTLMSLPTK	AAENHQGTLTEYCGTLMSLPTK	PKWFDGQR.AAENHQGTLTEYCGTLMSLPTK.ISRCPHII	R	I	22	3	3174.54	2421.13	2421.13	808.051	808.051	2421.13	808.051	-0.0004	0.9661	3.2304	8.11e-09	44.667	16.339	1	2	0	87	108	69589400	13C(57.0215)	NA	6	0	TRUE	tr|sPep_6066|sPep_6066	sPep_6066	sPep_6066	NCF1B	NCF1B lncORF 1
CNHPP_HCC_LC_profiling_L052T_5per_F6_R1.50624.50624.3	interact-CNHPP_HCC_LC_profiling_L052T_5per_F6_R1.pep.xml	LCYVALEFEQEMASAASSSSLEK	LCYVALEFEQEMASAASSSSLEK	MCDIKEK.LCYVALEFEQEMASAASSSSLEK.SYEIPDDQ	K	S	23	3	4286.98	2549.16	2549.16	850.726	850.727	2549.17	850.729	-0.0063	0.8944	6.4332	9.9e-05	29.151	26.444	0.9998	2	0	8	30	3101189600	2C(57.0215)	NA	6	0	TRUE	tr|sPep_405|sPep_405	sPep_405	sPep_405	ACTBP8	ACTBP8 lncORF 2
CNHPP_HCC_LC_profiling_L053P_5per_F1_R1.29624.29624.2	interact-CNHPP_HCC_LC_profiling_L053P_5per_F1_R1.pep.xml	GGSYSQAASSNSAQGSDVSLTA		RKKSSDRK.GGSYSQAASSNSAQGSDVSLTA.	K	-	22	2	1994.8	2044.88	2044.88	1023.45	1023.45	2043.9	1022.96	0.9843	0.8912	3.0734	0.0141328	20.137	13.602	0.9981	2	0	129	150	0		NA	6	0	FALSE	tr|sPep_4110|sPep_4110	sPep_4110	sPep_4110	HLA-H	HLA-H lncORF 1		tr|sPep_4111|sPep_4111
CNHPP_HCC_LC_profiling_L053T_5per_F2_R1.57049.57049.3	interact-CNHPP_HCC_LC_profiling_L053T_5per_F2_R1.pep.xml	HTGPGILSMANAGPGTNVSQFFICTAK	HTGPGILSMANAGPGTNVSQFFICTAK	DDENFIIK.HTGPGILSMANAGPGTNVSQFFICTAK.TEWIDGKH	K	T	27	3	3637.68	2775.3	2775.3	926.106	926.109	2775.35	926.123	-0.0429	0.864	17.6229	0.000110572	29.124	26.497	0.9935	2	0	32	58	0	24C(57.0215)	NA	6	0	TRUE	tr|sPep_25500|sPep_25500	sPep_25500	sPep_25500	PPIAP79	PPIAP79 lncORF 1
CNHPP_HCC_LC_profiling_L053T_5per_F2_R1.58282.58282.3	interact-CNHPP_HCC_LC_profiling_L053T_5per_F2_R1.pep.xml	HTGPGILSMANAGPGTNVSQFFICTAK	HTGPGILSM[147]ANAGPGTNVSQFFICTAK	DDENFIIK.HTGPGILSMANAGPGTNVSQFFICTAK.TEWIDGKH	K	T	27	3	3708.08	2792.28	2792.31	931.768	931.776	2791.34	931.455	0.9648	0.8483	12.9935	2.18e-05	31.892	28.729	0.9958	2	0	32	58	0	24C(57.0215),9M(15.9949)	NA	6	0	TRUE	tr|sPep_25500|sPep_25500	sPep_25500	sPep_25500	PPIAP79	PPIAP79 lncORF 1
CNHPP_HCC_LC_profiling_L053T_5per_F2_R1.72540.72540.3	interact-CNHPP_HCC_LC_profiling_L053T_5per_F2_R1.pep.xml	VELNSLMADETISTMPILILGNK	VELNSLMADETISTM[147]PILILGNK	HSCIIESK.VELNSLMADETISTMPILILGNK.IDRTDTIS	K	I	23	3	4471.32	2518.32	2518.33	840.447	840.45	2517.31	840.11	1.0222	0.9223	7.4252	0.00119216	23.542	22.034	0.9986	2	0	70	92	0	15M(15.9949)	NA	6	0	FALSE	tr|sPep_16204|sPep_16204	sPep_16204	sPep_16204	NONHSAG038772.2	NONHSAG038772.2 lncORF 1	SAR1AP3	tr|sPep_16205|sPep_16205, tr|sPep_26127|sPep_26127, tr|sPep_26128|sPep_26128
CNHPP_HCC_LC_profiling_L053T_5per_F3_R1.54810.54810.3	interact-CNHPP_HCC_LC_profiling_L053T_5per_F3_R1.pep.xml	VLHDNFGIVKGLMTTVHAITATQK		NCIAPRAK.VLHDNFGIVKGLMTTVHAITATQK.TVDGPSRK	K	T	24	3	4455.61	2593.4	2593.39	865.474	865.472	2593.41	865.476	-0.0107	0.7291	33.2349	0.00339924	18.685	13.447	0.9841	2	1	211	234	0		NA	6	0	FALSE	tr|sPep_3467|sPep_3467	sPep_3467	sPep_3467	ENSG00000293174	ENSG00000293174 lncORF 1	GAPDHP72	tr|sPep_3468|sPep_3468, tr|sPep_3835|sPep_3835, tr|sPep_3836|sPep_3836
CNHPP_HCC_LC_profiling_L053T_5per_F4_R1.41405.41405.2	interact-CNHPP_HCC_LC_profiling_L053T_5per_F4_R1.pep.xml	IEGEIIVCAAYAHELPK	IEGEIIVCAAYAHELPK	IYQIAYAR.IEGEIIVCAAYAHELPK.YDVKVGIT	R	Y	17	2	3191.67	1912	1911.99	957.005	957.003	1911.98	956.995	0.0144	0.8249	5.9931	0.00779942	20.783	13.609	0.9909	2	0	19	35	196412670	8C(57.0215)	NA	6	0	TRUE	tr|sPep_25954|sPep_25954	sPep_25954	sPep_25954	RPL5P22	RPL5P22 lncORF 1
CNHPP_HCC_LC_profiling_L053T_5per_F4_R1.41429.41429.2	interact-CNHPP_HCC_LC_profiling_L053T_5per_F4_R1.pep.xml	IEGEIIVCAAYAHELPK	IEGEIIVCAAYAHELPK	IYQIAYAR.IEGEIIVCAAYAHELPK.YDVKVGIT	R	Y	17	2	3193.15	1912	1911.99	957.005	957.003	1911.98	956.995	0.0144	0.8182	5.9758	0.000714136	23.427	12.223	0.9994	2	0	19	35	196140480	8C(57.0215)	NA	6	0	TRUE	tr|sPep_25954|sPep_25954	sPep_25954	sPep_25954	RPL5P22	RPL5P22 lncORF 1
CNHPP_HCC_LC_profiling_L053T_5per_F4_R1.41584.41584.2	interact-CNHPP_HCC_LC_profiling_L053T_5per_F4_R1.pep.xml	IEGEIIVCAAYAHELPK	IEGEIIVCAAYAHELPK	IYQIAYAR.IEGEIIVCAAYAHELPK.YDVKVGIT	R	Y	17	2	3202.3	1913	1912.99	957.506	957.504	1911.98	956.995	1.0174	0.8278	5.6714	0.997729	16.503	14.63	0.9521	2	0	19	35	0	8C(57.0215)	NA	6	0	TRUE	tr|sPep_25954|sPep_25954	sPep_25954	sPep_25954	RPL5P22	RPL5P22 lncORF 1
CNHPP_HCC_LC_profiling_L053T_5per_F5_R1.50354.50354.3	interact-CNHPP_HCC_LC_profiling_L053T_5per_F5_R1.pep.xml	GFEVIYMSEPIDEYCVQQLK	GFEVIYM[147]SEPIDEYCVQQLK	FVEQEWKK.GFEVIYMSEPIDEYCVQQLK.EFDGKSII	K	E	20	3	4029.82	2464.14	2464.13	822.388	822.385	2463.13	822.052	1.0009	0.8541	0.1042	0.114785	16.618	16.608	0.9877	2	0	415	434	0	15C(57.0215),7M(15.9949)	NA	6	0	TRUE	tr|sPep_4266|sPep_4266	sPep_4266	sPep_4266	HSP90AB4P	HSP90AB4P lncORF 2
CNHPP_HCC_LC_profiling_L054P_5per_F2_R1.53869.53869.3	interact-CNHPP_HCC_LC_profiling_L054P_5per_F2_R1.pep.xml	HTGPGILSMANAGPGTNVSQFFICTAK	HTGPGILSM[147]ANAGPGTNVSQFFICTAK	DDENFIIK.HTGPGILSMANAGPGTNVSQFFICTAK.TEWIDGKH	K	T	27	3	3720.6	2791.3	2791.29	931.441	931.438	2791.34	931.455	-0.05	0.8464	11.2237	8.75e-05	29.028	26.556	0.9944	2	0	32	58	0	24C(57.0215),9M(15.9949)	NA	6	0	TRUE	tr|sPep_25500|sPep_25500	sPep_25500	sPep_25500	PPIAP79	PPIAP79 lncORF 1
CNHPP_HCC_LC_profiling_L054P_5per_F2_R1.53963.53963.3	interact-CNHPP_HCC_LC_profiling_L054P_5per_F2_R1.pep.xml	HTGPGILSMANAGPGTNVSQFFICTAK	HTGPGILSM[147]ANAGPGTNVSQFFICTAK	DDENFIIK.HTGPGILSMANAGPGTNVSQFFICTAK.TEWIDGKH	K	T	27	3	3725.84	2793.29	2793.3	932.105	932.106	2791.34	931.455	1.9548	0.8724	11.1029	0.000303593	25.837	12.517	0.9588	2	0	32	58	0	24C(57.0215),9M(15.9949)	NA	6	0	TRUE	tr|sPep_25500|sPep_25500	sPep_25500	sPep_25500	PPIAP79	PPIAP79 lncORF 1
CNHPP_HCC_LC_profiling_L054P_5per_F5_R1.48114.48114.3	interact-CNHPP_HCC_LC_profiling_L054P_5per_F5_R1.pep.xml	GFEVIYMSEPIDEYCVQQLK	GFEVIYM[147]SEPIDEYCVQQLK	FVEQEWKK.GFEVIYMSEPIDEYCVQQLK.EFDGKSII	K	E	20	3	3980.26	2463.13	2463.13	822.052	822.052	2463.13	822.052	0.0002	0.8652	3.9691	0.00434928	20.23	18.251	0.9995	2	0	415	434	0	15C(57.0215),7M(15.9949)	NA	6	0	TRUE	tr|sPep_4266|sPep_4266	sPep_4266	sPep_4266	HSP90AB4P	HSP90AB4P lncORF 2
CNHPP_HCC_LC_profiling_L054T_5per_F2_R1.55356.55356.3	interact-CNHPP_HCC_LC_profiling_L054T_5per_F2_R1.pep.xml	HTGPGILSMANAGPGTNVSQFFICTAK	HTGPGILSM[147]ANAGPGTNVSQFFICTAK	DDENFIIK.HTGPGILSMANAGPGTNVSQFFICTAK.TEWIDGKH	K	T	27	3	3730.8	2792.3	2792.3	931.773	931.773	2791.34	931.455	0.9543	0.8425	11.9272	7.14e-07	36.128	33.518	0.9927	2	0	32	58	0	24C(57.0215),9M(15.9949)	NA	6	0	TRUE	tr|sPep_25500|sPep_25500	sPep_25500	sPep_25500	PPIAP79	PPIAP79 lncORF 1
CNHPP_HCC_LC_profiling_L055P_5per_F1_R1.65589.65589.3	interact-CNHPP_HCC_LC_profiling_L055P_5per_F1_R1.pep.xml	VELNSLMADETISTMPILILGNK	VELNSLM[147]ADETISTMPILILGNK	HSCIIESK.VELNSLMADETISTMPILILGNK.IDRTDTIS	K	I	23	3	4462.16	2518.33	2518.33	840.451	840.451	2517.31	840.11	1.0236	0.833	1.6062	0.0291688	17.689	17.689	0.9599	2	0	70	92	0	7M(15.9949)	NA	6	0	FALSE	tr|sPep_16204|sPep_16204	sPep_16204	sPep_16204	NONHSAG038772.2	NONHSAG038772.2 lncORF 1	SAR1AP3	tr|sPep_16205|sPep_16205, tr|sPep_26127|sPep_26127, tr|sPep_26128|sPep_26128
CNHPP_HCC_LC_profiling_L055P_5per_F1_R1.65676.65676.4	interact-CNHPP_HCC_LC_profiling_L055P_5per_F1_R1.pep.xml	VELNSLMADETISTMPILILGNK	VELNSLM[147]ADETISTM[147]PILILGNK	HSCIIESK.VELNSLMADETISTMPILILGNK.IDRTDTIS	K	I	23	4	4467.31	2534.3	2534.3	634.581	634.581	2533.3	634.333	0.9946	0.8182	26.6246	0.0356305	19.272	13.603	0.9684	2	0	70	92	0	15M(15.9949),7M(15.9949)	NA	6	0	FALSE	tr|sPep_16204|sPep_16204	sPep_16204	sPep_16204	NONHSAG038772.2	NONHSAG038772.2 lncORF 1	SAR1AP3	tr|sPep_16205|sPep_16205, tr|sPep_26127|sPep_26127, tr|sPep_26128|sPep_26128
CNHPP_HCC_LC_profiling_L055P_5per_F6_R1.40758.40758.3	interact-CNHPP_HCC_LC_profiling_L055P_5per_F6_R1.pep.xml	HTGPGILSMANAGPGTNVSQFFICTAK	HTGPGILSM[147]ANAGPGTNVSQFFICTAK	DDENFIIK.HTGPGILSMANAGPGTNVSQFFICTAK.TEWIDGKH	K	T	27	3	3807.48	2791.3	2791.29	931.442	931.438	2791.34	931.455	-0.0512	0.9052	11.7669	0.0015474	21.907	20.142	0.9565	2	0	32	58	0	24C(57.0215),9M(15.9949)	NA	6	0	TRUE	tr|sPep_25500|sPep_25500	sPep_25500	sPep_25500	PPIAP79	PPIAP79 lncORF 1
CNHPP_HCC_LC_profiling_L055T_5per_F4_R1.37925.37925.2	interact-CNHPP_HCC_LC_profiling_L055T_5per_F4_R1.pep.xml	IEGEIIVCAAYAHELPK	IEGEIIVCAAYAHELPK	IYQIAYAR.IEGEIIVCAAYAHELPK.YDVKVGIT	R	Y	17	2	3352.49	1912	1911.99	957.005	957.002	1911.98	956.995	0.0127	0.8227	5.9208	0.116482	18.718	14.526	0.9684	2	0	19	35	298260830	8C(57.0215)	NA	6	0	TRUE	tr|sPep_25954|sPep_25954	sPep_25954	sPep_25954	RPL5P22	RPL5P22 lncORF 1
CNHPP_HCC_LC_profiling_L055T_5per_F4_R1.50072.50072.2	interact-CNHPP_HCC_LC_profiling_L055T_5per_F4_R1.pep.xml	GFEVIYMSEPIDEYCVQQLK	GFEVIYM[147]SEPIDEYCVQQLK	FVEQEWKK.GFEVIYMSEPIDEYCVQQLK.EFDGKSII	K	E	20	2	4068.24	2463.13	2463.13	1232.57	1232.57	2463.13	1232.57	-0.0036	0.8135	0.9715	0.00825938	21.345	18.055	0.9905	2	0	415	434	5246112	15C(57.0215),7M(15.9949)	NA	6	0	TRUE	tr|sPep_4266|sPep_4266	sPep_4266	sPep_4266	HSP90AB4P	HSP90AB4P lncORF 2
CNHPP_HCC_LC_profiling_L056P_5per_F1_R2.72776.72776.3	interact-CNHPP_HCC_LC_profiling_L056P_5per_F1_R2.pep.xml	VELNSLMADETISTMPILILGNK	VELNSLM[147]ADETISTMPILILGNK	HSCIIESK.VELNSLMADETISTMPILILGNK.IDRTDTIS	K	I	23	3	4385.27	2518.35	2518.33	840.456	840.451	2517.31	840.11	1.0253	0.8842	1.6347	0.000735343	23.566	21.448	0.9978	2	0	70	92	0	7M(15.9949)	NA	6	0	FALSE	tr|sPep_16204|sPep_16204	sPep_16204	sPep_16204	NONHSAG038772.2	NONHSAG038772.2 lncORF 1	SAR1AP3	tr|sPep_16205|sPep_16205, tr|sPep_26127|sPep_26127, tr|sPep_26128|sPep_26128
CNHPP_HCC_LC_profiling_L056P_5per_F4_R2.47475.47475.2	interact-CNHPP_HCC_LC_profiling_L056P_5per_F4_R2.pep.xml	DLYANTVLSGGTNMYPGITDR		KCDVDNHK.DLYANTVLSGGTNMYPGITDR.MQKEITTI	K	M	21	2	3353.72	2258.08	2258.07	1130.05	1130.04	2257.07	1129.54	1.0029	0.7091	5.3708	0.0366274	18.926	13.889	0.982	2	0	84	104	0		NA	6	0	TRUE	tr|sPep_405|sPep_405	sPep_405	sPep_405	ACTBP8	ACTBP8 lncORF 2
CNHPP_HCC_LC_profiling_L056P_5per_F5_R2.48479.48479.3	interact-CNHPP_HCC_LC_profiling_L056P_5per_F5_R2.pep.xml	VIISAPSADPPMFTMGVNHEKYDNSLK	VIISAPSADPPM[147]FTMGVNHEKYDNSLK	HIQWGAKR.VIISAPSADPPMFTMGVNHEKYDNSLK.IISNAT	R	I	27	3	3656.84	2976.47	2976.46	993.164	993.159	2976.44	993.153	0.02	0.8288	19.133	3.94e-06	27.277	26.877	0.9983	2	1	119	145	19027642	12M(15.9949)	NA	6	0	TRUE	tr|sPep_3818|sPep_3818	sPep_3818	sPep_3818	GAPDHP63	GAPDHP63 lncORF 1
CNHPP_HCC_LC_profiling_L056T_5per_F1_R2.46057.46057.3	interact-CNHPP_HCC_LC_profiling_L056T_5per_F1_R2.pep.xml	EVHAQLPGQLEEGEQGAGEPLAEDAVR		RARDVEVR.EVHAQLPGQLEEGEQGAGEPLAEDAVR.GSPAFGSR	R	G	27	3	2747.23	2828.37	2828.36	943.799	943.794	2828.36	943.793	0.0014	0.9604	2.2186	1.46e-09	43.695	16.599	1	2	0	19	45	11504130		NA	6	0	FALSE	tr|sPep_8964|sPep_8964	sPep_8964	sPep_8964	NONHSAG010501.3	NONHSAG010501.3 lncORF 1		tr|sPep_8965|sPep_8965
CNHPP_HCC_LC_profiling_L056T_5per_F1_R2.75147.75147.3	interact-CNHPP_HCC_LC_profiling_L056T_5per_F1_R2.pep.xml	VELNSLMADETISTMPILILGNK	VELNSLM[147]ADETISTMPILILGNK	HSCIIESK.VELNSLMADETISTMPILILGNK.IDRTDTIS	K	I	23	3	4392.78	2518.35	2518.33	840.457	840.451	2517.31	840.11	1.0236	0.8288	1.9001	0.0176393	21.093	21.093	0.9436	2	0	70	92	0	7M(15.9949)	NA	6	0	FALSE	tr|sPep_16204|sPep_16204	sPep_16204	sPep_16204	NONHSAG038772.2	NONHSAG038772.2 lncORF 1	SAR1AP3	tr|sPep_16205|sPep_16205, tr|sPep_26127|sPep_26127, tr|sPep_26128|sPep_26128
CNHPP_HCC_LC_profiling_L056T_5per_F4_R2.49341.49341.2	interact-CNHPP_HCC_LC_profiling_L056T_5per_F4_R2.pep.xml	DLYANTVLSGGTNMYPGITDR		KCDVDNHK.DLYANTVLSGGTNMYPGITDR.MQKEITTI	K	M	21	2	3361.25	2257.08	2257.07	1129.55	1129.54	2257.07	1129.54	0.0007	0.7865	6.0506	2.36e-06	32.249	13.679	1	2	0	84	104	5168576		NA	6	0	TRUE	tr|sPep_405|sPep_405	sPep_405	sPep_405	ACTBP8	ACTBP8 lncORF 2
CNHPP_HCC_LC_profiling_L056T_5per_F4_R2.65505.65505.3	interact-CNHPP_HCC_LC_profiling_L056T_5per_F4_R2.pep.xml	AEQEIVHDIKEKLCYVALDFEQEMATAASSSSLEK	AEQEIVHDIKEKLCYVALDFEQEMATAASSSSLEK	RGYSFTTR.AEQEIVHDIKEKLCYVALDFEQEMATAASSSSLEK.	R	I	35	3	4291.56	3968.9	3968.89	1323.98	1323.97	3968.9	1323.97	-0.0129	0.7666	1.5037	2.05e-05	26.778	10.718	0.9997	2	2	40	74	1.37944e+06	14C(57.0215)	NA	6	0	FALSE	tr|sPep_416|sPep_416	sPep_416	sPep_416	ACTG1P19	ACTG1P19 lncORF 1		tr|sPep_417|sPep_417
CNHPP_HCC_LC_profiling_L056T_5per_F5_R2.44278.44278.2	interact-CNHPP_HCC_LC_profiling_L056T_5per_F5_R2.pep.xml	DLYANTVLSGGTNMYPGITDR		KCDVDNHK.DLYANTVLSGGTNMYPGITDR.MQKEITTI	K	M	21	2	3350.36	2258.08	2258.07	1130.05	1130.04	2257.07	1129.54	1.0017	0.7368	5.8795	0.0361205	20.573	15.116	0.9644	2	0	84	104	0		NA	6	0	TRUE	tr|sPep_405|sPep_405	sPep_405	sPep_405	ACTBP8	ACTBP8 lncORF 2
CNHPP_HCC_LC_profiling_L056T_5per_F5_R2.48374.48374.3	interact-CNHPP_HCC_LC_profiling_L056T_5per_F5_R2.pep.xml	HTGPGILSMANAGPGTNVSQFFICTAK	HTGPGILSM[147]ANAGPGTNVSQFFICTAK	DDENFIIK.HTGPGILSMANAGPGTNVSQFFICTAK.TEWIDGKH	K	T	27	3	3587.06	2792.32	2792.29	931.781	931.771	2791.34	931.455	0.9494	0.8179	12.3325	1.9e-07	37.568	35.026	0.9871	2	0	32	58	0	24C(57.0215),9M(15.9949)	NA	6	0	TRUE	tr|sPep_25500|sPep_25500	sPep_25500	sPep_25500	PPIAP79	PPIAP79 lncORF 1
CNHPP_HCC_LC_profiling_L056T_5per_F5_R2.57737.57737.2	interact-CNHPP_HCC_LC_profiling_L056T_5per_F5_R2.pep.xml	LCYVALEFEQEMASAASSSSLEK	LCYVALEFEQEM[147]ASAASSSSLEK	MCDIKEK.LCYVALEFEQEMASAASSSSLEK.SYEIPDDQ	K	S	23	2	4115.85	2566.19	2566.17	1284.1	1284.09	2565.16	1283.59	1.008	0.7125	12.1563	0.00442662	24.146	19.798	0.9335	2	0	8	30	0	12M(15.9949),2C(57.0215)	NA	6	0	TRUE	tr|sPep_405|sPep_405	sPep_405	sPep_405	ACTBP8	ACTBP8 lncORF 2
CNHPP_HCC_LC_profiling_L056T_5per_F5_R2.58808.58808.2	interact-CNHPP_HCC_LC_profiling_L056T_5per_F5_R2.pep.xml	LCYVALEFEQEMASAASSSSLEK	LCYVALEFEQEM[147]ASAASSSSLEK	MCDIKEK.LCYVALEFEQEMASAASSSSLEK.SYEIPDDQ	K	S	23	2	4175.77	2566.17	2566.16	1284.09	1284.09	2565.16	1283.59	1.0034	0.8889	17.3812	0.00336431	21.366	20.021	0.969	2	0	8	30	0	12M(15.9949),2C(57.0215)	NA	6	0	TRUE	tr|sPep_405|sPep_405	sPep_405	sPep_405	ACTBP8	ACTBP8 lncORF 2
CNHPP_HCC_LC_profiling_L056T_5per_F6_R1.43935.43935.3	interact-CNHPP_HCC_LC_profiling_L056T_5per_F6_R1.pep.xml	HTGPGILSMANAGPGTNVSQFFICTAK	HTGPGILSM[147]ANAGPGTNVSQFFICTAK	DDENFIIK.HTGPGILSMANAGPGTNVSQFFICTAK.TEWIDGKH	K	T	27	3	3616.9	2792.31	2792.29	931.776	931.772	2791.34	931.455	0.9526	0.8375	11.5202	2.8e-05	31.41	30.508	0.9943	2	0	32	58	0	24C(57.0215),9M(15.9949)	NA	6	0	TRUE	tr|sPep_25500|sPep_25500	sPep_25500	sPep_25500	PPIAP79	PPIAP79 lncORF 1
CNHPP_HCC_LC_profiling_L057_P_F6.44566.44566.2	interact-CNHPP_HCC_LC_profiling_L057_P_F6.pep.xml	LPLAVVGSDIITEVNGK		RVKKIKDR.LPLAVVGSDIITEVNGK.RVRGRQYP	R	R	17	2	3742.52	1723.98	1723.97	862.995	862.993	1723.97	862.993	-0.0004	0.8226	26.0449	0.0053686	25.784	17.071	0.993	2	0	65	81	30351422		NA	6	0	TRUE	tr|sPep_26202|sPep_26202	sPep_26202	sPep_26202	SEPTIN7P8	SEPTIN7P8 lncORF 1
CNHPP_HCC_LC_profiling_L057_T_F6.46681.46681.3	interact-CNHPP_HCC_LC_profiling_L057_T_F6.pep.xml	HTGPGILSMANAGPGTNVSQFFICTAK	HTGPGILSM[147]ANAGPGTNVSQFFICTAK	DDENFIIK.HTGPGILSMANAGPGTNVSQFFICTAK.TEWIDGKH	K	T	27	3	3888.7	2792.3	2792.29	931.774	931.772	2791.34	931.455	0.9511	0.7684	13.0428	6.6e-06	35.065	34.914	0.9895	2	0	32	58	0	24C(57.0215),9M(15.9949)	NA	6	0	TRUE	tr|sPep_25500|sPep_25500	sPep_25500	sPep_25500	PPIAP79	PPIAP79 lncORF 1
CNHPP_HCC_LC_profiling_L058_P_F4.57687.57687.3	interact-CNHPP_HCC_LC_profiling_L058_P_F4.pep.xml	LCYVALEFEQEMASAASSSSLEK	LCYVALEFEQEM[147]ASAASSSSLEK	MCDIKEK.LCYVALEFEQEMASAASSSSLEK.SYEIPDDQ	K	S	23	3	4258.47	2566.17	2566.16	856.396	856.394	2565.16	856.061	0.9997	0.7662	6.9405	0.000999568	24.311	20.037	0.9934	2	0	8	30	0	12M(15.9949),2C(57.0215)	NA	6	0	TRUE	tr|sPep_405|sPep_405	sPep_405	sPep_405	ACTBP8	ACTBP8 lncORF 2
CNHPP_HCC_LC_profiling_L058_P_F6.43083.43083.3	interact-CNHPP_HCC_LC_profiling_L058_P_F6.pep.xml	HTGPGILSMANAGPGTNVSQFFICTAK	HTGPGILSM[147]ANAGPGTNVSQFFICTAK	DDENFIIK.HTGPGILSMANAGPGTNVSQFFICTAK.TEWIDGKH	K	T	27	3	3916.26	2792.3	2792.29	931.773	931.771	2791.34	931.455	0.9504	0.839	13.7077	1.33e-06	37.586	32.316	0.9996	2	0	32	58	0	24C(57.0215),9M(15.9949)	NA	6	0	TRUE	tr|sPep_25500|sPep_25500	sPep_25500	sPep_25500	PPIAP79	PPIAP79 lncORF 1
CNHPP_HCC_LC_profiling_L058_T_F5.52486.52486.3	interact-CNHPP_HCC_LC_profiling_L058_T_F5.pep.xml	PSHSVDTHTAEVNCLSFSPYSEFILATGSADK	PSHSVDTHTAEVNCLSFSPYSEFILATGSADK	TRSNNTSK.PSHSVDTHTAEVNCLSFSPYSEFILATGSADK.TVAIWDIR	K	T	32	3	4182.03	3466.6	3466.6	1156.54	1156.54	3466.6	1156.54	0.0058	0.8657	6.2621	0.0329818	18.824	12.89	0.99	2	0	230	261	0	14C(57.0215)	NA	6	0	TRUE	tr|sPep_25747|sPep_25747	sPep_25747	sPep_25747	RBBP4P1	RBBP4P1 lncORF 1
CNHPP_HCC_LC_profiling_L059_P_F3.67854.67854.4	interact-CNHPP_HCC_LC_profiling_L059_P_F3.pep.xml	VLHDNFGIVKGLMTTVHAITATQK	VLHDNFGIVKGLM[147]TTVHAITATQK	NCIAPRAK.VLHDNFGIVKGLMTTVHAITATQK.TVDGPSRK	K	T	24	4	4496.99	2609.42	2609.41	653.361	653.36	2609.4	653.357	0.0119	0.7383	38.4919	5.2e-05	28.761	13.312	0.9979	2	1	211	234	0	13M(15.9949)	NA	6	0	FALSE	tr|sPep_3467|sPep_3467	sPep_3467	sPep_3467	ENSG00000293174	ENSG00000293174 lncORF 1	GAPDHP72	tr|sPep_3468|sPep_3468, tr|sPep_3835|sPep_3835, tr|sPep_3836|sPep_3836
CNHPP_HCC_LC_profiling_L059_P_F5.49115.49115.3	interact-CNHPP_HCC_LC_profiling_L059_P_F5.pep.xml	HTGPGILSMANAGPGTNVSQFFICTAK	HTGPGILSM[147]ANAGPGTNVSQFFICTAK	DDENFIIK.HTGPGILSMANAGPGTNVSQFFICTAK.TEWIDGKH	K	T	27	3	3902.59	2792.29	2792.29	931.772	931.771	2791.34	931.455	0.9494	0.8355	13.3066	1.57e-05	34.194	33.317	0.9658	2	0	32	58	0	24C(57.0215),9M(15.9949)	NA	6	0	TRUE	tr|sPep_25500|sPep_25500	sPep_25500	sPep_25500	PPIAP79	PPIAP79 lncORF 1
CNHPP_HCC_LC_profiling_L059_T_F6.47864.47864.3	interact-CNHPP_HCC_LC_profiling_L059_T_F6.pep.xml	HTGPGILSMANAGPGTNVSQFFICTAK	HTGPGILSM[147]ANAGPGTNVSQFFICTAK	DDENFIIK.HTGPGILSMANAGPGTNVSQFFICTAK.TEWIDGKH	K	T	27	3	3918.12	2791.31	2791.3	931.443	931.44	2791.34	931.455	-0.0432	0.7676	14.1047	4.31e-05	30.219	29.203	0.9773	2	0	32	58	0	24C(57.0215),9M(15.9949)	NA	6	0	TRUE	tr|sPep_25500|sPep_25500	sPep_25500	sPep_25500	PPIAP79	PPIAP79 lncORF 1
CNHPP_HCC_LC_profiling_L060_P_F5.26376.26376.3	interact-CNHPP_HCC_LC_profiling_L060_P_F5.pep.xml	NISNASCTTNCIAPLAK	NISNASCTTNCIAPLAK	EKYENSIK.NISNASCTTNCIAPLAK.MIHDNFGI	K	M	17	3	2652.55	1833.9	1833.9	612.307	612.306	1833.87	612.298	0.0239	0.9633	13.321	1.57e-07	29.093	29.038	0.9956	2	0	12	28	0	11C(57.0215),7C(57.0215)	NA	6	0	FALSE	tr|sPep_3787|sPep_3787	sPep_3787	sPep_3787	GAPDHP23	GAPDHP23 lncORF 1		tr|sPep_3788|sPep_3788
CNHPP_HCC_LC_profiling_L060_P_F5.44259.44259.2	interact-CNHPP_HCC_LC_profiling_L060_P_F5.pep.xml	LPLAVVGSDIITEVNGK		RVKKIKDR.LPLAVVGSDIITEVNGK.RVRGRQYP	R	R	17	2	3712.12	1723.97	1723.97	862.993	862.994	1723.97	862.993	0.0012	0.8791	26.3738	0.00189313	22.066	13.066	0.9752	2	0	65	81	16274342		NA	6	0	TRUE	tr|sPep_26202|sPep_26202	sPep_26202	sPep_26202	SEPTIN7P8	SEPTIN7P8 lncORF 1
CNHPP_HCC_LC_profiling_L060_P_F5.47024.47024.3	interact-CNHPP_HCC_LC_profiling_L060_P_F5.pep.xml	HTGPGILSMANAGPGTNVSQFFICTAK	HTGPGILSM[147]ANAGPGTNVSQFFICTAK	DDENFIIK.HTGPGILSMANAGPGTNVSQFFICTAK.TEWIDGKH	K	T	27	3	3861.88	2792.29	2792.29	931.772	931.771	2791.34	931.455	0.9492	0.8419	12.4792	5.5e-06	37.712	37.39	0.9954	2	0	32	58	0	24C(57.0215),9M(15.9949)	NA	6	0	TRUE	tr|sPep_25500|sPep_25500	sPep_25500	sPep_25500	PPIAP79	PPIAP79 lncORF 1
CNHPP_HCC_LC_profiling_L060_T_F6.52167.52167.4	interact-CNHPP_HCC_LC_profiling_L060_T_F6.pep.xml	TVPPAVPGITFLSGGQNEEEASINLNAINK		VTVTTIHR.TVPPAVPGITFLSGGQNEEEASINLNAINK.CSI	R	C	30	4	4202.23	3079.55	3079.55	770.896	770.895	3079.58	770.903	-0.0312	0.9019	2.9314	0.0113457	22.56	14.531	0.9982	2	0	10	39	0		NA	6	0	FALSE	tr|sPep_642|sPep_642	sPep_642	sPep_642	ALDOAP2	ALDOAP2 lncORF 3		tr|sPep_643|sPep_643
CNHPP_HCC_LC_profiling_L061_P_F4.52327.52327.2	interact-CNHPP_HCC_LC_profiling_L061_P_F4.pep.xml	GFEVIYMSEPIDEYCVQQLK	GFEVIYM[147]SEPIDEYCVQQLK	FVEQEWKK.GFEVIYMSEPIDEYCVQQLK.EFDGKSII	K	E	20	2	3933.74	2463.13	2463.13	1232.57	1232.57	2463.13	1232.57	0	0.8869	11.0081	0.00719894	18.753	18.005	0.9484	2	0	415	434	7188512	15C(57.0215),7M(15.9949)	NA	6	0	TRUE	tr|sPep_4266|sPep_4266	sPep_4266	sPep_4266	HSP90AB4P	HSP90AB4P lncORF 2
CNHPP_HCC_LC_profiling_L061_P_F4.63185.63185.3	interact-CNHPP_HCC_LC_profiling_L061_P_F4.pep.xml	LYYVTLDFEQEMATAASSSSLEK		IVCDIKEK.LYYVTLDFEQEMATAASSSSLEK.SYEISDGQ	K	S	23	3	4478.68	2582.21	2582.22	861.745	861.747	2582.21	861.744	0.0092	0.7576	0.6885	0.0200759	19.804	13.413	0.9958	2	0	64	86	14616510		NA	6	0	FALSE	tr|sPep_400|sPep_400	sPep_400	sPep_400	ACTBP4	ACTBP4 lncORF 1		tr|sPep_401|sPep_401
CNHPP_HCC_LC_profiling_L061_P_F5.23035.23035.2	interact-CNHPP_HCC_LC_profiling_L061_P_F5.pep.xml	NISNASCTTNCIAPLAK	NISNASCTTNCIAPLAK	EKYENSIK.NISNASCTTNCIAPLAK.MIHDNFGI	K	M	17	2	2468.66	1833.9	1833.9	917.956	917.955	1833.87	917.943	0.0244	0.7988	6.447	2.6e-05	28.353	21.059	0.9578	2	0	12	28	0	11C(57.0215),7C(57.0215)	NA	6	0	FALSE	tr|sPep_3787|sPep_3787	sPep_3787	sPep_3787	GAPDHP23	GAPDHP23 lncORF 1		tr|sPep_3788|sPep_3788
CNHPP_HCC_LC_profiling_L061_P_F5.24640.24640.2	interact-CNHPP_HCC_LC_profiling_L061_P_F5.pep.xml	NISNASCTTNCIAPLAK	NISNASCTTNCIAPLAK	EKYENSIK.NISNASCTTNCIAPLAK.MIHDNFGI	K	M	17	2	2582.01	1833.9	1833.9	917.955	917.955	1833.87	917.943	0.0246	0.7642	9.4287	8.25e-05	27.151	23.697	0.9817	2	0	12	28	0	11C(57.0215),7C(57.0215)	NA	6	0	FALSE	tr|sPep_3787|sPep_3787	sPep_3787	sPep_3787	GAPDHP23	GAPDHP23 lncORF 1		tr|sPep_3788|sPep_3788
CNHPP_HCC_LC_profiling_L061_T_F4.58527.58527.3	interact-CNHPP_HCC_LC_profiling_L061_T_F4.pep.xml	GFEVIYMSEPIDEYCVQQLK	GFEVIYM[147]SEPIDEYCVQQLK	FVEQEWKK.GFEVIYMSEPIDEYCVQQLK.EFDGKSII	K	E	20	3	4122.56	2463.14	2463.14	822.053	822.053	2463.13	822.052	0.0029	0.844	2.0614	2.13e-06	31.861	31.234	0.9999	2	0	415	434	0	15C(57.0215),7M(15.9949)	NA	6	0	TRUE	tr|sPep_4266|sPep_4266	sPep_4266	sPep_4266	HSP90AB4P	HSP90AB4P lncORF 2
CNHPP_HCC_LC_profiling_L062_P_F4.52981.52981.3	interact-CNHPP_HCC_LC_profiling_L062_P_F4.pep.xml	GFEVIYMSEPIDEYCVQQLK	GFEVIYM[147]SEPIDEYCVQQLK	FVEQEWKK.GFEVIYMSEPIDEYCVQQLK.EFDGKSII	K	E	20	3	3984.03	2463.14	2463.14	822.054	822.053	2463.13	822.052	0.0024	0.9362	11.524	1.16e-05	28.546	27.961	0.9999	2	0	415	434	14118194	15C(57.0215),7M(15.9949)	NA	6	0	TRUE	tr|sPep_4266|sPep_4266	sPep_4266	sPep_4266	HSP90AB4P	HSP90AB4P lncORF 2
CNHPP_HCC_LC_profiling_L062_T_F3.67601.67601.3	interact-CNHPP_HCC_LC_profiling_L062_T_F3.pep.xml	VLHDNFGIVKGLMTTVHAITATQK		NCIAPRAK.VLHDNFGIVKGLMTTVHAITATQK.TVDGPSRK	K	T	24	3	4558.09	2594.38	2594.41	865.801	865.81	2593.41	865.476	1.0031	0.851	26.4785	3.76e-06	36.475	13.564	1	2	1	211	234	0		NA	6	0	FALSE	tr|sPep_3467|sPep_3467	sPep_3467	sPep_3467	ENSG00000293174	ENSG00000293174 lncORF 1	GAPDHP72	tr|sPep_3468|sPep_3468, tr|sPep_3835|sPep_3835, tr|sPep_3836|sPep_3836
CNHPP_HCC_LC_profiling_L062_T_F4.58037.58037.2	interact-CNHPP_HCC_LC_profiling_L062_T_F4.pep.xml	GFEVIYMSEPIDEYCVQQLK	GFEVIYM[147]SEPIDEYCVQQLK	FVEQEWKK.GFEVIYMSEPIDEYCVQQLK.EFDGKSII	K	E	20	2	4193.43	2464.14	2464.13	1233.08	1233.07	2463.13	1232.57	0.9965	0.915	3.5463	0.000964166	20.727	20.289	0.9929	2	0	415	434	11930376	15C(57.0215),7M(15.9949)	NA	6	0	TRUE	tr|sPep_4266|sPep_4266	sPep_4266	sPep_4266	HSP90AB4P	HSP90AB4P lncORF 2
CNHPP_HCC_LC_profiling_L062_T_F5.54439.54439.2	interact-CNHPP_HCC_LC_profiling_L062_T_F5.pep.xml	GFEVIYMSEPIDEYCVQQLK	GFEVIYMSEPIDEYCVQQLK	FVEQEWKK.GFEVIYMSEPIDEYCVQQLK.EFDGKSII	K	E	20	2	4196.64	2447.14	2447.14	1224.58	1224.58	2447.14	1224.58	0.0019	0.9137	1.7669	0.0261235	19.263	18.646	0.973	2	0	415	434	18147656	15C(57.0215)	NA	6	0	TRUE	tr|sPep_4266|sPep_4266	sPep_4266	sPep_4266	HSP90AB4P	HSP90AB4P lncORF 2
CNHPP_HCC_LC_profiling_L062_T_F6.44454.44454.3	interact-CNHPP_HCC_LC_profiling_L062_T_F6.pep.xml	HTGPGILSMANAGPGTNVSQFFICTAK	HTGPGILSM[147]ANAGPGTNVSQFFICTAK	DDENFIIK.HTGPGILSMANAGPGTNVSQFFICTAK.TEWIDGKH	K	T	27	3	3937.78	2792.31	2792.29	931.776	931.772	2791.34	931.455	0.9509	0.8169	14.0701	3.12e-05	32.348	31.722	0.9795	2	0	32	58	0	24C(57.0215),9M(15.9949)	NA	6	0	TRUE	tr|sPep_25500|sPep_25500	sPep_25500	sPep_25500	PPIAP79	PPIAP79 lncORF 1
CNHPP_HCC_LC_profiling_L062_T_F6.44836.44836.3	interact-CNHPP_HCC_LC_profiling_L062_T_F6.pep.xml	HTGPGILSMANAGPGTNVSQFFICTAK	HTGPGILSM[147]ANAGPGTNVSQFFICTAK	DDENFIIK.HTGPGILSMANAGPGTNVSQFFICTAK.TEWIDGKH	K	T	27	3	3956.96	2792.3	2792.29	931.773	931.772	2791.34	931.455	0.9509	0.8423	13.3578	0.000108054	28.546	28.472	0.996	2	0	32	58	0	24C(57.0215),9M(15.9949)	NA	6	0	TRUE	tr|sPep_25500|sPep_25500	sPep_25500	sPep_25500	PPIAP79	PPIAP79 lncORF 1
CNHPP_HCC_LC_profiling_L062_T_F6.45590.45590.3	interact-CNHPP_HCC_LC_profiling_L062_T_F6.pep.xml	HTGPGILSMANAGPGTNVSQFFICTAK	HTGPGILSM[147]ANAGPGTNVSQFFICTAK	DDENFIIK.HTGPGILSMANAGPGTNVSQFFICTAK.TEWIDGKH	K	T	27	3	3995.02	2792.29	2792.29	931.772	931.771	2791.34	931.455	0.9489	0.8233	11.181	2.62e-05	31.565	30.673	0.9803	2	0	32	58	0	24C(57.0215),9M(15.9949)	NA	6	0	TRUE	tr|sPep_25500|sPep_25500	sPep_25500	sPep_25500	PPIAP79	PPIAP79 lncORF 1
CNHPP_HCC_LC_profiling_L063_P_F5.45352.45352.2	interact-CNHPP_HCC_LC_profiling_L063_P_F5.pep.xml	LPLAVVGSDIITEVNGK		RVKKIKDR.LPLAVVGSDIITEVNGK.RVRGRQYP	R	R	17	2	3726.85	1723.97	1723.97	862.993	862.992	1723.97	862.993	-0.0017	0.9055	26.5483	0.000149224	28.382	16.934	0.9979	2	0	65	81	81584760		NA	6	0	TRUE	tr|sPep_26202|sPep_26202	sPep_26202	sPep_26202	SEPTIN7P8	SEPTIN7P8 lncORF 1
CNHPP_HCC_LC_profiling_L063_P_F5.48634.48634.3	interact-CNHPP_HCC_LC_profiling_L063_P_F5.pep.xml	HTGPGILSMANAGPGTNVSQFFICTAK	HTGPGILSM[147]ANAGPGTNVSQFFICTAK	DDENFIIK.HTGPGILSMANAGPGTNVSQFFICTAK.TEWIDGKH	K	T	27	3	3902.51	2792.3	2792.29	931.773	931.771	2791.34	931.455	0.9497	0.8372	12.7674	2.02e-05	33.415	33.034	0.9783	2	0	32	58	0	24C(57.0215),9M(15.9949)	NA	6	0	TRUE	tr|sPep_25500|sPep_25500	sPep_25500	sPep_25500	PPIAP79	PPIAP79 lncORF 1
CNHPP_HCC_LC_profiling_L063_T_F6.44435.44435.3	interact-CNHPP_HCC_LC_profiling_L063_T_F6.pep.xml	HTGPGILSMANAGPGTNVSQFFICTAK	HTGPGILSM[147]ANAGPGTNVSQFFICTAK	DDENFIIK.HTGPGILSMANAGPGTNVSQFFICTAK.TEWIDGKH	K	T	27	3	3914.93	2792.29	2792.31	931.772	931.776	2791.34	931.455	0.9641	0.8484	14.7046	1.06e-05	33.543	33.284	0.9702	2	0	32	58	0	24C(57.0215),9M(15.9949)	NA	6	0	TRUE	tr|sPep_25500|sPep_25500	sPep_25500	sPep_25500	PPIAP79	PPIAP79 lncORF 1
CNHPP_HCC_LC_profiling_L064_P_F4.57184.57184.3	interact-CNHPP_HCC_LC_profiling_L064_P_F4.pep.xml	GFEVIYMSEPIDEYCVQQLK	GFEVIYM[147]SEPIDEYCVQQLK	FVEQEWKK.GFEVIYMSEPIDEYCVQQLK.EFDGKSII	K	E	20	3	4213.74	2464.19	2464.19	822.403	822.402	2463.13	822.052	1.0517	0.9524	4.5641	1.25e-07	33.813	32.534	0.9999	2	0	415	434	0	15C(57.0215),7M(15.9949)	NA	6	0	TRUE	tr|sPep_4266|sPep_4266	sPep_4266	sPep_4266	HSP90AB4P	HSP90AB4P lncORF 2
CNHPP_HCC_LC_profiling_L064_P_F5.25419.25419.2	interact-CNHPP_HCC_LC_profiling_L064_P_F5.pep.xml	NISNASCTTNCIAPLAK	NISNASCTTNCIAPLAK	EKYENSIK.NISNASCTTNCIAPLAK.MIHDNFGI	K	M	17	2	2629.86	1833.9	1833.9	917.957	917.956	1833.87	917.943	0.0251	0.8075	11.0113	5.39e-05	30.502	30.018	0.9755	2	0	12	28	0	11C(57.0215),7C(57.0215)	NA	6	0	FALSE	tr|sPep_3787|sPep_3787	sPep_3787	sPep_3787	GAPDHP23	GAPDHP23 lncORF 1		tr|sPep_3788|sPep_3788
CNHPP_HCC_LC_profiling_L064_P_F5.44516.44516.2	interact-CNHPP_HCC_LC_profiling_L064_P_F5.pep.xml	LPLAVVGSDIITEVNGK		RVKKIKDR.LPLAVVGSDIITEVNGK.RVRGRQYP	R	R	17	2	3754.91	1723.97	1723.97	862.993	862.992	1723.97	862.993	-0.0014	0.9421	27.0411	0.00810565	24.819	16.361	0.9738	2	0	65	81	28249704		NA	6	0	TRUE	tr|sPep_26202|sPep_26202	sPep_26202	sPep_26202	SEPTIN7P8	SEPTIN7P8 lncORF 1
CNHPP_HCC_LC_profiling_L064_p_F6.45658.45658.3	interact-CNHPP_HCC_LC_profiling_L064_p_F6.pep.xml	HTGPGILSMANAGPGTNVSQFFICTAK	HTGPGILSM[147]ANAGPGTNVSQFFICTAK	DDENFIIK.HTGPGILSMANAGPGTNVSQFFICTAK.TEWIDGKH	K	T	27	3	3945.96	2793.3	2793.31	932.108	932.111	2791.34	931.455	1.9689	0.8949	12.8344	0.000428382	26.984	13.464	0.9937	2	0	32	58	0	24C(57.0215),9M(15.9949)	NA	6	0	TRUE	tr|sPep_25500|sPep_25500	sPep_25500	sPep_25500	PPIAP79	PPIAP79 lncORF 1
CNHPP_HCC_LC_profiling_L064_T_F5.25457.25457.2	interact-CNHPP_HCC_LC_profiling_L064_T_F5.pep.xml	NISNASCTTNCIAPLAK	NISNASCTTNCIAPLAK	EKYENSIK.NISNASCTTNCIAPLAK.MIHDNFGI	K	M	17	2	2581.72	1833.9	1833.9	917.958	917.956	1833.87	917.943	0.0253	0.889	9.5528	2.42e-05	30.103	29.985	0.991	2	0	12	28	0	11C(57.0215),7C(57.0215)	NA	6	0	FALSE	tr|sPep_3787|sPep_3787	sPep_3787	sPep_3787	GAPDHP23	GAPDHP23 lncORF 1		tr|sPep_3788|sPep_3788
CNHPP_HCC_LC_profiling_L064_T_F6.45587.45587.3	interact-CNHPP_HCC_LC_profiling_L064_T_F6.pep.xml	HTGPGILSMANAGPGTNVSQFFICTAK	HTGPGILSM[147]ANAGPGTNVSQFFICTAK	DDENFIIK.HTGPGILSMANAGPGTNVSQFFICTAK.TEWIDGKH	K	T	27	3	3939.61	2792.29	2792.3	931.771	931.773	2791.34	931.455	0.955	0.8635	13.1274	5.68e-06	35.286	35.079	0.9904	2	0	32	58	0	24C(57.0215),9M(15.9949)	NA	6	0	TRUE	tr|sPep_25500|sPep_25500	sPep_25500	sPep_25500	PPIAP79	PPIAP79 lncORF 1
CNHPP_HCC_LC_profiling_L065_P_F3.55086.55086.3	interact-CNHPP_HCC_LC_profiling_L065_P_F3.pep.xml	LCYVALEFEQEMASAASSSSLEK	LCYVALEFEQEM[147]ASAASSSSLEK	MCDIKEK.LCYVALEFEQEMASAASSSSLEK.SYEIPDDQ	K	S	23	3	3954.64	2565.16	2565.16	856.061	856.061	2565.16	856.061	0.0007	0.8347	14.4753	3.18e-05	31.009	29.312	0.9989	2	0	8	30	0	12M(15.9949),2C(57.0215)	NA	6	0	TRUE	tr|sPep_405|sPep_405	sPep_405	sPep_405	ACTBP8	ACTBP8 lncORF 2
CNHPP_HCC_LC_profiling_L065_T_F6.48392.48392.3	interact-CNHPP_HCC_LC_profiling_L065_T_F6.pep.xml	HTGPGILSMANAGPGTNVSQFFICTAK	HTGPGILSM[147]ANAGPGTNVSQFFICTAK	DDENFIIK.HTGPGILSMANAGPGTNVSQFFICTAK.TEWIDGKH	K	T	27	3	3894.16	2793.29	2793.29	932.105	932.105	2791.34	931.455	1.9514	0.8793	14.5472	0.000121862	25.696	13.211	0.9151	2	0	32	58	0	24C(57.0215),9M(15.9949)	NA	6	0	TRUE	tr|sPep_25500|sPep_25500	sPep_25500	sPep_25500	PPIAP79	PPIAP79 lncORF 1
CNHPP_HCC_LC_profiling_L065_T_F6.55955.55955.4	interact-CNHPP_HCC_LC_profiling_L065_T_F6.pep.xml	VLHDNFGIVKGLMTTVHAITATQK	VLHDNFGIVKGLM[147]TTVHAITATQK	NCIAPRAK.VLHDNFGIVKGLMTTVHAITATQK.TVDGPSRK	K	T	24	4	4271.57	2609.43	2609.44	653.366	653.366	2609.4	653.357	0.0363	0.8736	22.5952	0.000632172	27.961	14.574	0.9469	2	1	211	234	0	13M(15.9949)	NA	6	0	FALSE	tr|sPep_3467|sPep_3467	sPep_3467	sPep_3467	ENSG00000293174	ENSG00000293174 lncORF 1	GAPDHP72	tr|sPep_3468|sPep_3468, tr|sPep_3835|sPep_3835, tr|sPep_3836|sPep_3836
CNHPP_HCC_LC_profiling_L067_P_F3.66988.66988.4	interact-CNHPP_HCC_LC_profiling_L067_P_F3.pep.xml	VLHDNFGIVKGLMTTVHAITATQK		NCIAPRAK.VLHDNFGIVKGLMTTVHAITATQK.TVDGPSRK	K	T	24	4	4560.01	2594.37	2594.39	649.601	649.604	2593.41	649.359	0.9814	0.7334	24.9157	4.23e-05	28.377	26.763	0.98	2	1	211	234	0		NA	6	0	FALSE	tr|sPep_3467|sPep_3467	sPep_3467	sPep_3467	ENSG00000293174	ENSG00000293174 lncORF 1	GAPDHP72	tr|sPep_3468|sPep_3468, tr|sPep_3835|sPep_3835, tr|sPep_3836|sPep_3836
CNHPP_HCC_LC_profiling_L067_P_F4.55506.55506.3	interact-CNHPP_HCC_LC_profiling_L067_P_F4.pep.xml	GFEVIYMSEPIDEYCVQQLK	GFEVIYM[147]SEPIDEYCVQQLK	FVEQEWKK.GFEVIYMSEPIDEYCVQQLK.EFDGKSII	K	E	20	3	4137.32	2463.13	2463.13	822.052	822.051	2463.13	822.052	-0.0017	0.9169	0.1044	0.136658	18.478	18.455	0.9916	2	0	415	434	6645724	15C(57.0215),7M(15.9949)	NA	6	0	TRUE	tr|sPep_4266|sPep_4266	sPep_4266	sPep_4266	HSP90AB4P	HSP90AB4P lncORF 2
CNHPP_HCC_LC_profiling_L067_P_F5.22972.22972.3	interact-CNHPP_HCC_LC_profiling_L067_P_F5.pep.xml	NISNASCTTNCIAPLAK	NISNASCTTNCIAPLAK	EKYENSIK.NISNASCTTNCIAPLAK.MIHDNFGI	K	M	17	3	2381.81	1833.9	1833.9	612.307	612.306	1833.87	612.298	0.0246	0.7971	4.3306	0.00745327	21.625	20.212	0.9179	2	0	12	28	0	11C(57.0215),7C(57.0215)	NA	6	0	FALSE	tr|sPep_3787|sPep_3787	sPep_3787	sPep_3787	GAPDHP23	GAPDHP23 lncORF 1		tr|sPep_3788|sPep_3788
CNHPP_HCC_LC_profiling_L067_T_F6.45421.45421.3	interact-CNHPP_HCC_LC_profiling_L067_T_F6.pep.xml	HTGPGILSMANAGPGTNVSQFFICTAK	HTGPGILSM[147]ANAGPGTNVSQFFICTAK	DDENFIIK.HTGPGILSMANAGPGTNVSQFFICTAK.TEWIDGKH	K	T	27	3	3943.53	2792.31	2792.29	931.776	931.772	2791.34	931.455	0.9519	0.8491	14.2297	3.7e-07	40.666	33.04	0.9999	2	0	32	58	0	24C(57.0215),9M(15.9949)	NA	6	0	TRUE	tr|sPep_25500|sPep_25500	sPep_25500	sPep_25500	PPIAP79	PPIAP79 lncORF 1
CNHPP_HCC_LC_profiling_L068_P_F4.56689.56689.3	interact-CNHPP_HCC_LC_profiling_L068_P_F4.pep.xml	LCYVALEFEQEMASAASSSSLEK	LCYVALEFEQEM[147]ASAASSSSLEK	MCDIKEK.LCYVALEFEQEMASAASSSSLEK.SYEIPDDQ	K	S	23	3	3904.97	2565.16	2565.16	856.062	856.061	2565.16	856.061	-0.0004	0.8757	10.0663	3.46e-06	31.017	27.19	0.9999	2	0	8	30	0	12M(15.9949),2C(57.0215)	NA	6	0	TRUE	tr|sPep_405|sPep_405	sPep_405	sPep_405	ACTBP8	ACTBP8 lncORF 2
CNHPP_HCC_LC_profiling_L068_P_F4.65001.65001.2	interact-CNHPP_HCC_LC_profiling_L068_P_F4.pep.xml	LYYVTLDFEQEMATAASSSSLEK		IVCDIKEK.LYYVTLDFEQEMATAASSSSLEK.SYEISDGQ	K	S	23	2	4323.21	2584.23	2584.23	1293.12	1293.12	2582.21	1292.11	2.0222	0.8958	4.2325	7.75e-05	31.465	15.001	1	2	0	64	86	0		NA	6	0	FALSE	tr|sPep_400|sPep_400	sPep_400	sPep_400	ACTBP4	ACTBP4 lncORF 1		tr|sPep_401|sPep_401
CNHPP_HCC_LC_profiling_L068_P_F6.68113.68113.2	interact-CNHPP_HCC_LC_profiling_L068_P_F6.pep.xml	VELNSLMADETISTMPILILGNK	VELNSLMADETISTM[147]PILILGNK	HSCIIESK.VELNSLMADETISTMPILILGNK.IDRTDTIS	K	I	23	2	4483.19	2518.34	2518.33	1260.18	1260.17	2517.31	1259.66	1.0251	0.8285	4.5848	0.0355314	22.872	21.303	0.913	2	0	70	92	0	15M(15.9949)	NA	6	0	FALSE	tr|sPep_16204|sPep_16204	sPep_16204	sPep_16204	NONHSAG038772.2	NONHSAG038772.2 lncORF 1	SAR1AP3	tr|sPep_16205|sPep_16205, tr|sPep_26127|sPep_26127, tr|sPep_26128|sPep_26128
CNHPP_HCC_LC_profiling_L068_P_F6.68164.68164.3	interact-CNHPP_HCC_LC_profiling_L068_P_F6.pep.xml	VELNSLMADETISTMPILILGNK	VELNSLMADETISTM[147]PILILGNK	HSCIIESK.VELNSLMADETISTMPILILGNK.IDRTDTIS	K	I	23	3	4485.8	2518.32	2518.33	840.449	840.45	2517.31	840.11	1.0212	0.825	4.8664	0.00139657	25.553	23.404	0.9837	2	0	70	92	0	15M(15.9949)	NA	6	0	FALSE	tr|sPep_16204|sPep_16204	sPep_16204	sPep_16204	NONHSAG038772.2	NONHSAG038772.2 lncORF 1	SAR1AP3	tr|sPep_16205|sPep_16205, tr|sPep_26127|sPep_26127, tr|sPep_26128|sPep_26128
CNHPP_HCC_LC_profiling_L068_T_F3.56815.56815.3	interact-CNHPP_HCC_LC_profiling_L068_T_F3.pep.xml	HTGPGILSMANAGPGTNVSQFFICTAK	HTGPGILSM[147]ANAGPGTNVSQFFICTAK	DDENFIIK.HTGPGILSMANAGPGTNVSQFFICTAK.TEWIDGKH	K	T	27	3	3796.08	2793.3	2793.3	932.106	932.106	2791.34	931.455	1.9533	0.8156	13.0597	0.011429	24.398	16.217	0.8849	2	0	32	58	0	24C(57.0215),9M(15.9949)	NA	6	0	TRUE	tr|sPep_25500|sPep_25500	sPep_25500	sPep_25500	PPIAP79	PPIAP79 lncORF 1
CNHPP_HCC_LC_profiling_L068_T_F3.64083.64083.3	interact-CNHPP_HCC_LC_profiling_L068_T_F3.pep.xml	LYYVTLDFEQEMATAASSSSLEK		IVCDIKEK.LYYVTLDFEQEMATAASSSSLEK.SYEISDGQ	K	S	23	3	4165.52	2583.24	2583.24	862.087	862.086	2582.21	861.744	1.0271	0.9228	17.215	0.0393641	19.613	13.694	0.9465	2	0	64	86	0		NA	6	0	FALSE	tr|sPep_400|sPep_400	sPep_400	sPep_400	ACTBP4	ACTBP4 lncORF 1		tr|sPep_401|sPep_401
CNHPP_HCC_LC_profiling_L068_T_F3.71104.71104.2	interact-CNHPP_HCC_LC_profiling_L068_T_F3.pep.xml	LCYITLDFEQEMATAASSSSLEK	LCYITLDFEQEMATAASSSSLEK	IMIDIKEK.LCYITLDFEQEMATAASSSSLEK.	K	S	23	2	4516.83	2593.19	2593.19	1297.6	1297.6	2593.19	1297.6	0	0.886	11.5226	1.68e-06	34.373	34.373	1	2	0	54	76	0	2C(57.0215)	NA	6	0	FALSE	tr|sPep_389|sPep_389	sPep_389	sPep_389	ACTBP1	ACTBP1 lncORF 1		tr|sPep_390|sPep_390
CNHPP_HCC_LC_profiling_L068_T_F4.50642.50642.2	interact-CNHPP_HCC_LC_profiling_L068_T_F4.pep.xml	DLYANTVLSGGTNMYPGITDR		KCDVDNHK.DLYANTVLSGGTNMYPGITDR.MQKEITTI	K	M	21	2	3497.92	2257.07	2257.07	1129.54	1129.54	2257.07	1129.54	0.0019	0.746	8.2071	0.281672	17.162	14.367	0.9032	2	0	84	104	1.63717e+06		NA	6	0	TRUE	tr|sPep_405|sPep_405	sPep_405	sPep_405	ACTBP8	ACTBP8 lncORF 2
CNHPP_HCC_LC_profiling_L068_T_F4.60198.60198.2	interact-CNHPP_HCC_LC_profiling_L068_T_F4.pep.xml	DDDIAALVIDNSSGMCK	n[43]DDDIAALVIDNSSGM[147]CK	.DDDIAALVIDNSSGMCK.AGFTGDDD	M	A	17	2	4002.46	1881.82	1881.82	941.916	941.917	1880.81	941.414	1.0072	0.8579	4.5731	0.000213832	25.576	15.44	0.9993	2	0	2	18	61956776	N-term(42.0106),15M(15.9949),16C(57.0215)	NA	6	0	TRUE	tr|sPep_394|sPep_394	sPep_394	sPep_394	ACTBP11	ACTBP11 lncORF 4
CNHPP_HCC_LC_profiling_L068_T_F5.70142.70142.3	interact-CNHPP_HCC_LC_profiling_L068_T_F5.pep.xml	VELNSLMADETISTMPILILGNK	VELNSLMADETISTM[147]PILILGNK	HSCIIESK.VELNSLMADETISTMPILILGNK.IDRTDTIS	K	I	23	3	4477.38	2518.33	2518.33	840.451	840.451	2517.31	840.11	1.0236	0.8212	3.3678	0.00501189	25.518	21.681	0.9923	2	0	70	92	0	15M(15.9949)	NA	6	0	FALSE	tr|sPep_16204|sPep_16204	sPep_16204	sPep_16204	NONHSAG038772.2	NONHSAG038772.2 lncORF 1	SAR1AP3	tr|sPep_16205|sPep_16205, tr|sPep_26127|sPep_26127, tr|sPep_26128|sPep_26128
CNHPP_HCC_LC_profiling_L068_T_F5.70253.70253.2	interact-CNHPP_HCC_LC_profiling_L068_T_F5.pep.xml	VELNSLMADETISTMPILILGNK	VELNSLM[147]ADETISTMPILILGNK	HSCIIESK.VELNSLMADETISTMPILILGNK.IDRTDTIS	K	I	23	2	4482.8	2518.33	2518.33	1260.17	1260.17	2517.31	1259.66	1.0249	0.7197	1.2467	0.00126632	26.602	26.6	0.9903	2	0	70	92	0	7M(15.9949)	NA	6	0	FALSE	tr|sPep_16204|sPep_16204	sPep_16204	sPep_16204	NONHSAG038772.2	NONHSAG038772.2 lncORF 1	SAR1AP3	tr|sPep_16205|sPep_16205, tr|sPep_26127|sPep_26127, tr|sPep_26128|sPep_26128
CNHPP_HCC_LC_profiling_L068_T_F6.59713.59713.2	interact-CNHPP_HCC_LC_profiling_L068_T_F6.pep.xml	GFEVIYMSEPIDEYCVQQLK	GFEVIYM[147]SEPIDEYCVQQLK	FVEQEWKK.GFEVIYMSEPIDEYCVQQLK.EFDGKSII	K	E	20	2	3974.73	2463.13	2463.13	1232.57	1232.57	2463.13	1232.57	-0.0002	0.8756	3.6821	2.02488	15.469	14.527	0.8849	2	0	415	434	5050125	15C(57.0215),7M(15.9949)	NA	6	0	TRUE	tr|sPep_4266|sPep_4266	sPep_4266	sPep_4266	HSP90AB4P	HSP90AB4P lncORF 2
CNHPP_HCC_LC_profiling_L069_P_F1.54881.54881.3	interact-CNHPP_HCC_LC_profiling_L069_P_F1.pep.xml	HTGPGILSMANAGPGTNVSQFFICTAK	HTGPGILSM[147]ANAGPGTNVSQFFICTAK	DDENFIIK.HTGPGILSMANAGPGTNVSQFFICTAK.TEWIDGKH	K	T	27	3	3804.41	2792.29	2792.29	931.77	931.771	2791.34	931.455	0.9494	0.8464	13.8144	0.000224963	31.906	31.106	0.9176	2	0	32	58	0	24C(57.0215),9M(15.9949)	NA	6	0	TRUE	tr|sPep_25500|sPep_25500	sPep_25500	sPep_25500	PPIAP79	PPIAP79 lncORF 1
CNHPP_HCC_LC_profiling_L069_P_F2.43964.43964.3	interact-CNHPP_HCC_LC_profiling_L069_P_F2.pep.xml	LYYVTLDFEQEMATAASSSSLEK		IVCDIKEK.LYYVTLDFEQEMATAASSSSLEK.SYEISDGQ	K	S	23	3	3326.69	2582.16	2582.16	861.726	861.728	2582.21	861.744	-0.0485	0.9041	51.6017	0.000632245	28.936	18.162	0.9419	2	0	64	86	0		NA	6	0	FALSE	tr|sPep_400|sPep_400	sPep_400	sPep_400	ACTBP4	ACTBP4 lncORF 1		tr|sPep_401|sPep_401
CNHPP_HCC_LC_profiling_L069_P_F2.57449.57449.4	interact-CNHPP_HCC_LC_profiling_L069_P_F2.pep.xml	YSSQQIEESTTVVTTQSTEVGAAEMTLMELR	YSSQQIEESTTVVTTQSTEVGAAEM[147]TLM[147]ELR	KNIEEIDK.YSSQQIEESTTVVTTQSTEVGAAEMTLMELR.CTVQSIEI	K	C	31	4	4054.92	3450.64	3450.64	863.668	863.667	3450.6	863.658	0.0358	0.9076	3.7575	2.83101	16.128	15.725	0.9048	2	0	204	234	4705597	25M(15.9949),28M(15.9949)	NA	6	0	FALSE	tr|sPep_4466|sPep_4466	sPep_4466	sPep_4466	KRT18P14	KRT18P14 lncORF 2		tr|sPep_4465|sPep_4465
CNHPP_HCC_LC_profiling_L069_P_F2.60878.60878.3	interact-CNHPP_HCC_LC_profiling_L069_P_F2.pep.xml	CPEALFQPCFLGMESCGIHKTTFNSIVK	CPEALFQPCFLGM[147]ESCGIHKTTFNSIVK	TIGNERFR.CPEALFQPCFLGMESCGIHKTTFNSIVK.SDVDIRKD	R	S	28	3	4227.23	3286.49	3286.48	1096.5	1096.5	3286.53	1096.52	-0.0488	0.8425	14.1356	0.0268804	23.674	16.348	0.9296	2	1	301	328	0	13M(15.9949),16C(57.0215),1C(57.0215),9C(57.0215)	NA	6	0	FALSE	tr|sPep_25465|sPep_25465	sPep_25465	sPep_25465	POTEKP	POTEKP lncORF 2		tr|sPep_25464|sPep_25464, tr|sPep_25466|sPep_25466
CNHPP_HCC_LC_profiling_L069_P_F2.61446.61446.3	interact-CNHPP_HCC_LC_profiling_L069_P_F2.pep.xml	LCYVALEFEQEMASAASSSSLEK	LCYVALEFEQEM[147]ASAASSSSLEK	MCDIKEK.LCYVALEFEQEMASAASSSSLEK.SYEIPDDQ	K	S	23	3	4255.84	2565.16	2565.16	856.06	856.06	2565.16	856.061	-0.0022	0.8753	14.8655	0.000440615	29.845	27.564	0.9986	2	0	8	30	663733900	12M(15.9949),2C(57.0215)	NA	6	0	TRUE	tr|sPep_405|sPep_405	sPep_405	sPep_405	ACTBP8	ACTBP8 lncORF 2
CNHPP_HCC_LC_profiling_L069_P_F2.63389.63389.2	interact-CNHPP_HCC_LC_profiling_L069_P_F2.pep.xml	LCYVALEFEQEMASAASSSSLEK	LCYVALEFEQEM[147]ASAASSSSLEK	MCDIKEK.LCYVALEFEQEMASAASSSSLEK.SYEIPDDQ	K	S	23	2	4352.57	2566.16	2566.17	1284.09	1284.09	2565.16	1283.59	1.0078	0.7753	23.1109	0.00314194	24.636	24.221	0.8802	2	0	8	30	8830366	12M(15.9949),2C(57.0215)	NA	6	0	TRUE	tr|sPep_405|sPep_405	sPep_405	sPep_405	ACTBP8	ACTBP8 lncORF 2
CNHPP_HCC_LC_profiling_L069_P_F4.52677.52677.3	interact-CNHPP_HCC_LC_profiling_L069_P_F4.pep.xml	HTGPGVLPMANAGPNTNGSQFFICTAK	HTGPGVLPM[147]ANAGPNTNGSQFFICTAK	EDENFIIK.HTGPGVLPMANAGPNTNGSQFFICTAK.TEWIDGKH	K	T	27	3	3829.66	2804.31	2804.31	935.777	935.778	2802.32	935.115	1.989	0.7658	18.9124	0.00130682	26.363	18.578	0.9339	2	0	32	58	0	24C(57.0215),9M(15.9949)	NA	6	0	TRUE	tr|sPep_25485|sPep_25485	sPep_25485	sPep_25485	PPIAP43	PPIAP43 lncORF 1
CNHPP_HCC_LC_profiling_L069_P_F4.65139.65139.3	interact-CNHPP_HCC_LC_profiling_L069_P_F4.pep.xml	VELNSLMADETISTMPILILGNK	VELNSLMADETISTM[147]PILILGNK	HSCIIESK.VELNSLMADETISTMPILILGNK.IDRTDTIS	K	I	23	3	4473.49	2518.33	2518.33	840.451	840.451	2517.31	840.11	1.0256	0.8961	4.3626	0.257381	17.466	15.823	0.8639	2	0	70	92	0	15M(15.9949)	NA	6	0	FALSE	tr|sPep_16204|sPep_16204	sPep_16204	sPep_16204	NONHSAG038772.2	NONHSAG038772.2 lncORF 1	SAR1AP3	tr|sPep_16205|sPep_16205, tr|sPep_26127|sPep_26127, tr|sPep_26128|sPep_26128
CNHPP_HCC_LC_profiling_L069_p_F5.53293.53293.3	interact-CNHPP_HCC_LC_profiling_L069_p_F5.pep.xml	GFEVIYMSEPIDEYCVQQLK	GFEVIYM[147]SEPIDEYCVQQLK	FVEQEWKK.GFEVIYMSEPIDEYCVQQLK.EFDGKSII	K	E	20	3	3791.16	2463.13	2463.13	822.051	822.052	2463.13	822.052	-0.0007	0.9501	11.6197	1.61e-06	34.429	32.09	1	2	0	415	434	71852424	15C(57.0215),7M(15.9949)	NA	6	0	TRUE	tr|sPep_4266|sPep_4266	sPep_4266	sPep_4266	HSP90AB4P	HSP90AB4P lncORF 2
CNHPP_HCC_LC_profiling_L069_T_F2.62198.62198.2	interact-CNHPP_HCC_LC_profiling_L069_T_F2.pep.xml	GFEVIYMSEPIDEYCVQQLK	GFEVIYMSEPIDEYCVQQLK	FVEQEWKK.GFEVIYMSEPIDEYCVQQLK.EFDGKSII	K	E	20	2	4115.85	2447.14	2447.14	1224.57	1224.58	2447.14	1224.58	0.0017	0.9079	1.7877	0.0212681	19.743	17.752	0.9761	2	0	415	434	5.41593e+06	15C(57.0215)	NA	6	0	TRUE	tr|sPep_4266|sPep_4266	sPep_4266	sPep_4266	HSP90AB4P	HSP90AB4P lncORF 2
CNHPP_HCC_LC_profiling_L069_T_F2.63985.63985.4	interact-CNHPP_HCC_LC_profiling_L069_T_F2.pep.xml	VLHDNFGIVKGLMTTVHAITATQK	VLHDNFGIVKGLM[147]TTVHAITATQK	NCIAPRAK.VLHDNFGIVKGLMTTVHAITATQK.TVDGPSRK	K	T	24	4	4205.85	2609.43	2609.43	653.364	653.366	2609.4	653.357	0.0341	0.8822	21.5048	0.00121799	23.247	14.912	0.914	2	1	211	234	0	13M(15.9949)	NA	6	0	FALSE	tr|sPep_3467|sPep_3467	sPep_3467	sPep_3467	ENSG00000293174	ENSG00000293174 lncORF 1	GAPDHP72	tr|sPep_3468|sPep_3468, tr|sPep_3835|sPep_3835, tr|sPep_3836|sPep_3836
CNHPP_HCC_LC_profiling_L069_T_F2.66314.66314.3	interact-CNHPP_HCC_LC_profiling_L069_T_F2.pep.xml	EIMLDIKEKLCYITLDFEQEMATAASSSSLEK	EIM[147]LDIKEKLCYITLDFEQEM[147]ATAASSSSLEK	SFTTTAER.EIMLDIKEKLCYITLDFEQEMATAASSSSLEK.	R	S	32	3	4323.73	3726.75	3726.76	1243.26	1243.26	3724.78	1242.6	1.9809	0.8544	7.9841	0.0140453	20.972	13.883	0.9268	2	2	45	76	6281593	11C(57.0215),21M(15.9949),3M(15.9949)	NA	6	0	FALSE	tr|sPep_389|sPep_389	sPep_389	sPep_389	ACTBP1	ACTBP1 lncORF 1		tr|sPep_390|sPep_390
CNHPP_HCC_LC_profiling_L069_T_F2.66356.66356.3	interact-CNHPP_HCC_LC_profiling_L069_T_F2.pep.xml	EIMLDIKEKLCYITLDFEQEMATAASSSSLEK	EIM[147]LDIKEKLCYITLDFEQEM[147]ATAASSSSLEK	SFTTTAER.EIMLDIKEKLCYITLDFEQEMATAASSSSLEK.	R	S	32	3	4325.92	3724.76	3724.76	1242.59	1242.59	3724.78	1242.6	-0.0214	0.8599	7.7184	0.0357178	20.906	15.291	0.9032	2	2	45	76	6281593	11C(57.0215),21M(15.9949),3M(15.9949)	NA	6	0	FALSE	tr|sPep_389|sPep_389	sPep_389	sPep_389	ACTBP1	ACTBP1 lncORF 1		tr|sPep_390|sPep_390
CNHPP_HCC_LC_profiling_L069_T_F2.66375.66375.3	interact-CNHPP_HCC_LC_profiling_L069_T_F2.pep.xml	EIMLDIKEKLCYITLDFEQEMATAASSSSLEK	EIM[147]LDIKEKLCYITLDFEQEM[147]ATAASSSSLEK	SFTTTAER.EIMLDIKEKLCYITLDFEQEMATAASSSSLEK.	R	S	32	3	4326.89	3725.75	3725.76	1242.92	1242.93	3724.78	1242.6	0.979	0.882	7.6568	0.0461549	23.34	17.654	0.9825	2	2	45	76	6281593	11C(57.0215),21M(15.9949),3M(15.9949)	NA	6	0	FALSE	tr|sPep_389|sPep_389	sPep_389	sPep_389	ACTBP1	ACTBP1 lncORF 1		tr|sPep_390|sPep_390
CNHPP_HCC_LC_profiling_L069_T_F3.68267.68267.3	interact-CNHPP_HCC_LC_profiling_L069_T_F3.pep.xml	LCYVALEFEQEMASAASSSSLEK	LCYVALEFEQEMASAASSSSLEK	MCDIKEK.LCYVALEFEQEMASAASSSSLEK.SYEIPDDQ	K	S	23	3	4469.71	2549.19	2549.17	850.739	850.73	2549.17	850.729	0.0017	0.8831	4.1922	0.0647344	21.262	20.372	0.9748	2	0	8	30	5660441	2C(57.0215)	NA	6	0	TRUE	tr|sPep_405|sPep_405	sPep_405	sPep_405	ACTBP8	ACTBP8 lncORF 2
CNHPP_HCC_LC_profiling_L069_T_F5.44822.44822.2	interact-CNHPP_HCC_LC_profiling_L069_T_F5.pep.xml	IEGEIIVCAAYAHELPK	IEGEIIVCAAYAHELPK	IYQIAYAR.IEGEIIVCAAYAHELPK.YDVKVGIT	R	Y	17	2	3190.06	1913.99	1913.99	958.002	958.004	1911.98	956.995	2.0179	0.8496	5.3469	0.0188455	21.203	14.839	0.944	2	0	19	35	0	8C(57.0215)	NA	6	0	TRUE	tr|sPep_25954|sPep_25954	sPep_25954	sPep_25954	RPL5P22	RPL5P22 lncORF 1
CNHPP_HCC_LC_profiling_L069_T_F5.45308.45308.2	interact-CNHPP_HCC_LC_profiling_L069_T_F5.pep.xml	IEGEIIVCAAYAHELPK	IEGEIIVCAAYAHELPK	IYQIAYAR.IEGEIIVCAAYAHELPK.YDVKVGIT	R	Y	17	2	3215.8	1913.99	1913.99	958.002	958.004	1911.98	956.995	2.017	0.8483	4.4203	0.0518267	20.303	17.962	0.9496	2	0	19	35	0	8C(57.0215)	NA	6	0	TRUE	tr|sPep_25954|sPep_25954	sPep_25954	sPep_25954	RPL5P22	RPL5P22 lncORF 1
CNHPP_HCC_LC_profiling_L069_T_F5.57089.57089.3	interact-CNHPP_HCC_LC_profiling_L069_T_F5.pep.xml	HTGPGVLPMANAGPNTNGSQFFICTAK	HTGPGVLPM[147]ANAGPNTNGSQFFICTAK	EDENFIIK.HTGPGVLPMANAGPNTNGSQFFICTAK.TEWIDGKH	K	T	27	3	3837.23	2803.31	2803.31	935.443	935.443	2802.32	935.115	0.9858	0.822	18.5798	0.000806586	28.198	15.895	0.9926	2	0	32	58	0	24C(57.0215),9M(15.9949)	NA	6	0	TRUE	tr|sPep_25485|sPep_25485	sPep_25485	sPep_25485	PPIAP43	PPIAP43 lncORF 1
CNHPP_HCC_LC_profiling_L069_T_F5.63375.63375.3	interact-CNHPP_HCC_LC_profiling_L069_T_F5.pep.xml	GFEVIYMSEPIDEYCVQQLK	GFEVIYMSEPIDEYCVQQLK	FVEQEWKK.GFEVIYMSEPIDEYCVQQLK.EFDGKSII	K	E	20	3	4165.16	2448.14	2448.14	817.054	817.054	2447.14	816.72	1.0009	0.8501	0.6983	0.00549858	24.001	23.213	0.9703	2	0	415	434	2950920700	15C(57.0215)	NA	6	0	TRUE	tr|sPep_4266|sPep_4266	sPep_4266	sPep_4266	HSP90AB4P	HSP90AB4P lncORF 2
CNHPP_HCC_LC_profiling_L070_P_F2.65746.65746.2	interact-CNHPP_HCC_LC_profiling_L070_P_F2.pep.xml	LYYVTLDFEQEMATAASSSSLEK		IVCDIKEK.LYYVTLDFEQEMATAASSSSLEK.SYEISDGQ	K	S	23	2	4354.13	2584.23	2584.23	1293.12	1293.12	2582.21	1292.11	2.0195	0.8999	4.6214	6.77e-05	30.73	15.104	1	2	0	64	86	0		NA	6	0	FALSE	tr|sPep_400|sPep_400	sPep_400	sPep_400	ACTBP4	ACTBP4 lncORF 1		tr|sPep_401|sPep_401
CNHPP_HCC_LC_profiling_L070_P_F3.68013.68013.3	interact-CNHPP_HCC_LC_profiling_L070_P_F3.pep.xml	LYYVTLDFEQEMATAASSSSLEK		IVCDIKEK.LYYVTLDFEQEMATAASSSSLEK.SYEISDGQ	K	S	23	3	4457.5	2583.24	2583.25	862.087	862.09	2582.21	861.744	1.0383	0.8615	2.085	0.000365813	29.734	17.093	0.9987	2	0	64	86	0		NA	6	0	FALSE	tr|sPep_400|sPep_400	sPep_400	sPep_400	ACTBP4	ACTBP4 lncORF 1		tr|sPep_401|sPep_401
CNHPP_HCC_LC_profiling_L070_T_F2.60100.60100.3	interact-CNHPP_HCC_LC_profiling_L070_T_F2.pep.xml	HTGPGILSMANAGPGTNVSQFFICTAK	HTGPGILSM[147]ANAGPGTNVSQFFICTAK	DDENFIIK.HTGPGILSMANAGPGTNVSQFFICTAK.TEWIDGKH	K	T	27	3	3958.6	2791.37	2791.38	931.465	931.468	2791.34	931.455	0.0405	0.8523	11.004	0.00182009	26.4	15.471	0.989	2	0	32	58	0	24C(57.0215),9M(15.9949)	NA	6	0	TRUE	tr|sPep_25500|sPep_25500	sPep_25500	sPep_25500	PPIAP79	PPIAP79 lncORF 1
CNHPP_HCC_LC_profiling_L070_T_F2.60541.60541.3	interact-CNHPP_HCC_LC_profiling_L070_T_F2.pep.xml	HTGPGILSMANAGPGTNVSQFFICTAK	HTGPGILSM[147]ANAGPGTNVSQFFICTAK	DDENFIIK.HTGPGILSMANAGPGTNVSQFFICTAK.TEWIDGKH	K	T	27	3	3982.08	2793.29	2793.3	932.103	932.106	2791.34	931.455	1.9548	0.8707	9.9823	0.000900806	25.581	14.975	0.949	2	0	32	58	0	24C(57.0215),9M(15.9949)	NA	6	0	TRUE	tr|sPep_25500|sPep_25500	sPep_25500	sPep_25500	PPIAP79	PPIAP79 lncORF 1
CNHPP_HCC_LC_profiling_L070_T_F2.69259.69259.2	interact-CNHPP_HCC_LC_profiling_L070_T_F2.pep.xml	PCYIALDFEQEMATGASSSSLEK	PCYIALDFEQEMATGASSSSLEK	IVHDIKEK.PCYIALDFEQEMATGASSSSLEK.SYKIPDSQ	K	S	23	2	4425.43	2534.14	2534.15	1268.08	1268.08	2533.14	1267.57	1.0109	0.5783	12.5384	1.63e-05	32.05	14.483	0.9983	2	0	98	120	0	2C(57.0215)	NA	6	0	TRUE	tr|sPep_393|sPep_393	sPep_393	sPep_393	ACTBP11	ACTBP11 lncORF 3
CNHPP_HCC_LC_profiling_L070_T_F3.33672.33672.3	interact-CNHPP_HCC_LC_profiling_L070_T_F3.pep.xml	NISNASCTTNCIAPLAK	NISNASCTTNCIAPLAK	EKYENSIK.NISNASCTTNCIAPLAK.MIHDNFGI	K	M	17	3	2550.25	1833.89	1833.89	612.305	612.305	1833.87	612.298	0.021	0.8401	15.1935	5.1e-05	28.052	26.526	0.9785	2	0	12	28	164221980	11C(57.0215),7C(57.0215)	NA	6	0	FALSE	tr|sPep_3787|sPep_3787	sPep_3787	sPep_3787	GAPDHP23	GAPDHP23 lncORF 1		tr|sPep_3788|sPep_3788
CNHPP_HCC_LC_profiling_L070_T_F3.66288.66288.2	interact-CNHPP_HCC_LC_profiling_L070_T_F3.pep.xml	LCYVALEFEQEMASAASSSSLEK	LCYVALEFEQEM[147]ASAASSSSLEK	MCDIKEK.LCYVALEFEQEMASAASSSSLEK.SYEIPDDQ	K	S	23	2	4339.4	2566.16	2566.16	1284.09	1284.09	2565.16	1283.59	1.0019	0.8488	10.9266	6.86e-05	30.447	28.284	0.976	2	0	8	30	70770610	12M(15.9949),2C(57.0215)	NA	6	0	TRUE	tr|sPep_405|sPep_405	sPep_405	sPep_405	ACTBP8	ACTBP8 lncORF 2
CNHPP_HCC_LC_profiling_L071_T_F4.20969.20969.2	interact-CNHPP_HCC_LC_profiling_L071_T_F4.pep.xml	CNFCQRY	CNFCQRY	QTMIFKIK.CNFCQRY.	K	-	7	2	2806.35	1046.41	1046.41	524.211	524.21	1046.41	524.21	-0.0001	0.9446	1.5691	0.224259	13.097	0	0.9173	2	1	172	178	20626712	1C(57.0215),4C(57.0215)	NA	6	0	TRUE	tr|sPep_22897|sPep_22897	sPep_22897	sPep_22897	NONHSAG085881.1	NONHSAG085881.1 lncORF 10
CNHPP_HCC_LC_profiling_L072_P_F2.44504.44504.2	interact-CNHPP_HCC_LC_profiling_L072_P_F2.pep.xml	DATGVGDGGAFAPNILENK		VIKEKYGK.DATGVGDGGAFAPNILENK.EGIEIIKT	K	E	19	2	2953.77	1844.9	1844.89	923.455	923.453	1844.89	923.452	0.0011	0.8641	8.3412	0.0314458	19.436	13.235	0.9863	2	0	203	221	150706780		NA	6	0	TRUE	tr|sPep_1771|sPep_1771	sPep_1771	sPep_1771	ENO1P1	ENO1P1 lncORF 1
CNHPP_HCC_LC_profiling_L072_P_F2.44866.44866.2	interact-CNHPP_HCC_LC_profiling_L072_P_F2.pep.xml	DATGVGDGGAFAPNILENK		VIKEKYGK.DATGVGDGGAFAPNILENK.EGIEIIKT	K	E	19	2	2973.38	1844.89	1844.89	923.454	923.453	1844.89	923.452	0.0012	0.8047	7.7606	0.0412386	20.52	18.413	0.9033	2	0	203	221	150706780		NA	6	0	TRUE	tr|sPep_1771|sPep_1771	sPep_1771	sPep_1771	ENO1P1	ENO1P1 lncORF 1
CNHPP_HCC_LC_profiling_L072_P_F3.65028.65028.3	interact-CNHPP_HCC_LC_profiling_L072_P_F3.pep.xml	LYYVTLDFEQEMATAASSSSLEK		IVCDIKEK.LYYVTLDFEQEMATAASSSSLEK.SYEISDGQ	K	S	23	3	4006.44	2583.23	2583.22	862.083	862.082	2582.21	861.744	1.0153	0.9028	30.5651	0.00119833	26.53	14.625	0.996	2	0	64	86	0		NA	6	0	FALSE	tr|sPep_400|sPep_400	sPep_400	sPep_400	ACTBP4	ACTBP4 lncORF 1		tr|sPep_401|sPep_401
CNHPP_HCC_LC_profiling_L072_P_F3.65172.65172.2	interact-CNHPP_HCC_LC_profiling_L072_P_F3.pep.xml	LCYVALEFEQEMASAASSSSLEK	LCYVALEFEQEM[147]ASAASSSSLEK	MCDIKEK.LCYVALEFEQEMASAASSSSLEK.SYEIPDDQ	K	S	23	2	4013.63	2566.17	2566.17	1284.09	1284.09	2565.16	1283.59	1.0039	0.9023	6.1273	0.264744	18.402	16.312	0.8729	2	0	8	30	0	12M(15.9949),2C(57.0215)	NA	6	0	TRUE	tr|sPep_405|sPep_405	sPep_405	sPep_405	ACTBP8	ACTBP8 lncORF 2
CNHPP_HCC_LC_profiling_L072_P_F3.71538.71538.2	interact-CNHPP_HCC_LC_profiling_L072_P_F3.pep.xml	PCYIALDFEQEMATGASSSSLEK	PCYIALDFEQEMATGASSSSLEK	IVHDIKEK.PCYIALDFEQEMATGASSSSLEK.SYKIPDSQ	K	S	23	2	4332.22	2534.14	2534.14	1268.08	1268.08	2533.14	1267.57	1.0034	0.6199	16.4046	0.0001122	31.772	16.163	0.9848	2	0	98	120	0	2C(57.0215)	NA	6	0	TRUE	tr|sPep_393|sPep_393	sPep_393	sPep_393	ACTBP11	ACTBP11 lncORF 3
CNHPP_HCC_LC_profiling_L072_T_F1.38112.38112.2	interact-CNHPP_HCC_LC_profiling_L072_T_F1.pep.xml	NISNASCTTNCIAPLAK	NISNASCTTNCIAPLAK	EKYENSIK.NISNASCTTNCIAPLAK.MIHDNFGI	K	M	17	2	2613.1	1833.85	1833.85	917.93	917.931	1833.87	917.943	-0.0241	0.8874	15.6466	0.00170774	26.805	15.826	0.9492	2	0	12	28	0	11C(57.0215),7C(57.0215)	NA	6	0	FALSE	tr|sPep_3787|sPep_3787	sPep_3787	sPep_3787	GAPDHP23	GAPDHP23 lncORF 1		tr|sPep_3788|sPep_3788
CNHPP_HCC_LC_profiling_L072_T_F2.44231.44231.2	interact-CNHPP_HCC_LC_profiling_L072_T_F2.pep.xml	DATGVGDGGAFAPNILENK		VIKEKYGK.DATGVGDGGAFAPNILENK.EGIEIIKT	K	E	19	2	2981.93	1844.89	1844.89	923.452	923.453	1844.89	923.452	0.0012	0.867	8.7739	0.00165933	24.742	16.339	0.9947	2	0	203	221	271216640		NA	6	0	TRUE	tr|sPep_1771|sPep_1771	sPep_1771	sPep_1771	ENO1P1	ENO1P1 lncORF 1
CNHPP_HCC_LC_profiling_L072_T_F4.63689.63689.3	interact-CNHPP_HCC_LC_profiling_L072_T_F4.pep.xml	EIMLDIKEKLCYITLDFEQEMATAASSSSLEK	EIMLDIKEKLCYITLDFEQEMATAASSSSLEK	SFTTTAER.EIMLDIKEKLCYITLDFEQEMATAASSSSLEK.	R	S	32	3	3961.96	3694.77	3694.77	1232.6	1232.6	3692.79	1231.94	1.9826	0.9389	55.7847	8.7e-07	33.478	13.472	0.9977	2	2	45	76	0	11C(57.0215)	NA	6	0	FALSE	tr|sPep_389|sPep_389	sPep_389	sPep_389	ACTBP1	ACTBP1 lncORF 1		tr|sPep_390|sPep_390
CNHPP_HCC_LC_profiling_L072_T_F4.63763.63763.3	interact-CNHPP_HCC_LC_profiling_L072_T_F4.pep.xml	EIVCDIKEKLYYVTLDFEQEMATAASSSSLEK	EIVCDIKEKLYYVTLDFEQEMATAASSSSLEK	SFTTMAER.EIVCDIKEKLYYVTLDFEQEMATAASSSSLEK.SYEISDGQ	R	S	32	3	3965.83	3696.78	3696.77	1233.27	1233.27	3696.78	1233.27	-0.0043	0.9452	45.7562	0.000168333	28.087	13.129	0.9981	2	2	55	86	14087940	4C(57.0215)	NA	6	0	FALSE	tr|sPep_400|sPep_400	sPep_400	sPep_400	ACTBP4	ACTBP4 lncORF 1		tr|sPep_401|sPep_401
CNHPP_HCC_LC_profiling_L072_T_F5.50950.50950.3	interact-CNHPP_HCC_LC_profiling_L072_T_F5.pep.xml	IEGEIIVCAAYAHELPK	IEGEIIVCAAYAHELPK	IYQIAYAR.IEGEIIVCAAYAHELPK.YDVKVGIT	R	Y	17	3	3237.93	1913	1913	638.675	638.674	1911.98	638.333	1.0242	0.9416	4.3857	0.0123626	21.56	15.789	0.987	2	0	19	35	0	8C(57.0215)	NA	6	0	TRUE	tr|sPep_25954|sPep_25954	sPep_25954	sPep_25954	RPL5P22	RPL5P22 lncORF 1
CNHPP_HCC_LC_profiling_L072_T_F6.36341.36341.2	interact-CNHPP_HCC_LC_profiling_L072_T_F6.pep.xml	NISNASCTTNCIAPLAK	NISNASCTTNCIAPLAK	EKYENSIK.NISNASCTTNCIAPLAK.MIHDNFGI	K	M	17	2	2518.03	1833.9	1833.9	917.959	917.955	1833.87	917.943	0.0246	0.8783	12.7002	7.75e-05	29.354	25.203	0.9938	2	0	12	28	0	11C(57.0215),7C(57.0215)	NA	6	0	FALSE	tr|sPep_3787|sPep_3787	sPep_3787	sPep_3787	GAPDHP23	GAPDHP23 lncORF 1		tr|sPep_3788|sPep_3788
CNHPP_HCC_LC_profiling_L073_P_F4.62585.62585.3	interact-CNHPP_HCC_LC_profiling_L073_P_F4.pep.xml	EIMLDIKEKLCYITLDFEQEMATAASSSSLEK	EIM[147]LDIKEKLCYITLDFEQEMATAASSSSLEK	SFTTTAER.EIMLDIKEKLCYITLDFEQEMATAASSSSLEK.	R	S	32	3	4006.45	3709.81	3709.79	1237.61	1237.6	3708.78	1237.27	1.0043	0.9176	59.2443	4.63e-05	27.588	19.66	0.9984	2	2	45	76	5.92728e+06	11C(57.0215),3M(15.9949)	NA	6	0	FALSE	tr|sPep_389|sPep_389	sPep_389	sPep_389	ACTBP1	ACTBP1 lncORF 1		tr|sPep_390|sPep_390
CNHPP_HCC_LC_profiling_L073_P_F4.62690.62690.3	interact-CNHPP_HCC_LC_profiling_L073_P_F4.pep.xml	EIMLDIKEKLCYITLDFEQEMATAASSSSLEK	EIM[147]LDIKEKLCYITLDFEQEMATAASSSSLEK	SFTTTAER.EIMLDIKEKLCYITLDFEQEMATAASSSSLEK.	R	S	32	3	4011.88	3708.8	3708.79	1237.27	1237.27	3708.78	1237.27	0.0051	0.9465	59.0068	0.000159452	24.898	15.176	0.9968	2	2	45	76	6305478	11C(57.0215),3M(15.9949)	NA	6	0	FALSE	tr|sPep_389|sPep_389	sPep_389	sPep_389	ACTBP1	ACTBP1 lncORF 1		tr|sPep_390|sPep_390
CNHPP_HCC_LC_profiling_L073_T_F2.66688.66688.2	interact-CNHPP_HCC_LC_profiling_L073_T_F2.pep.xml	DISEASTFNAYVLPK		VEAAAVR.DISEASTFNAYVLPK.LYVKIHYC	R	L	15	2	4166.32	1653.81	1653.83	827.912	827.922	1653.83	827.92	0.0051	0.8414	21.6366	0.00271111	23.69	23.592	0.8861	2	0	8	22	54092828		NA	6	0	FALSE	tr|sPep_12630|sPep_12630	sPep_12630	sPep_12630	NONHSAG025520.2	NONHSAG025520.2 lncORF 2	RPS26P55	tr|sPep_26036|sPep_26036
CNHPP_HCC_LC_profiling_L073_T_F3.70285.70285.2	interact-CNHPP_HCC_LC_profiling_L073_T_F3.pep.xml	PCYIALDFEQEMATGASSSSLEK	PCYIALDFEQEMATGASSSSLEK	IVHDIKEK.PCYIALDFEQEMATGASSSSLEK.SYKIPDSQ	K	S	23	2	4356.2	2534.13	2534.14	1268.07	1268.08	2533.14	1267.57	1.0002	0.6917	15.9059	0.000819547	22.782	13.146	0.9672	2	0	98	120	0	2C(57.0215)	NA	6	0	TRUE	tr|sPep_393|sPep_393	sPep_393	sPep_393	ACTBP11	ACTBP11 lncORF 3
CNHPP_HCC_LC_profiling_L074_P_F2.47940.47940.2	interact-CNHPP_HCC_LC_profiling_L074_P_F2.pep.xml	DATGVGDGGAFAPNILENK		VIKEKYGK.DATGVGDGGAFAPNILENK.EGIEIIKT	K	E	19	2	3079.1	1844.9	1844.89	923.455	923.453	1844.89	923.452	0.0014	0.8193	7.9388	0.0694638	19.357	15.472	0.9327	2	0	203	221	53508816		NA	6	0	TRUE	tr|sPep_1771|sPep_1771	sPep_1771	sPep_1771	ENO1P1	ENO1P1 lncORF 1
CNHPP_HCC_LC_profiling_L074_P_F3.78559.78559.3	interact-CNHPP_HCC_LC_profiling_L074_P_F3.pep.xml	VELNSLMADETISTMPILILGNK	VELNSLMADETISTM[147]PILILGNK	HSCIIESK.VELNSLMADETISTMPILILGNK.IDRTDTIS	K	I	23	3	4544.68	2518.34	2518.32	840.454	840.447	2517.31	840.11	1.0127	0.8834	3.0338	0.148943	18.418	17.056	0.9259	2	0	70	92	0	15M(15.9949)	NA	6	0	FALSE	tr|sPep_16204|sPep_16204	sPep_16204	sPep_16204	NONHSAG038772.2	NONHSAG038772.2 lncORF 1	SAR1AP3	tr|sPep_16205|sPep_16205, tr|sPep_26127|sPep_26127, tr|sPep_26128|sPep_26128
CNHPP_HCC_LC_profiling_L074_T_F2.49794.49794.3	interact-CNHPP_HCC_LC_profiling_L074_T_F2.pep.xml	DATGVGDGGAFAPNILENK		VIKEKYGK.DATGVGDGGAFAPNILENK.EGIEIIKT	K	E	19	3	3141.79	1844.88	1844.89	615.968	615.971	1844.89	615.971	-0.0007	0.8905	8.3116	0.0823474	17.903	15.089	0.9176	2	0	203	221	82752470		NA	6	0	TRUE	tr|sPep_1771|sPep_1771	sPep_1771	sPep_1771	ENO1P1	ENO1P1 lncORF 1
CNHPP_HCC_LC_profiling_L074_T_F2.49998.49998.2	interact-CNHPP_HCC_LC_profiling_L074_T_F2.pep.xml	DATGVGDGGAFAPNILENK		VIKEKYGK.DATGVGDGGAFAPNILENK.EGIEIIKT	K	E	19	2	3152.18	1844.89	1844.89	923.451	923.453	1844.89	923.452	0.0009	0.8447	7.9997	0.0043799	22.57	16.226	0.994	2	0	203	221	278818240		NA	6	0	TRUE	tr|sPep_1771|sPep_1771	sPep_1771	sPep_1771	ENO1P1	ENO1P1 lncORF 1
CNHPP_HCC_LC_profiling_L074_T_F2.71091.71091.2	interact-CNHPP_HCC_LC_profiling_L074_T_F2.pep.xml	DISEASTFNAYVLPK		VEAAAVR.DISEASTFNAYVLPK.LYVKIHYC	R	L	15	2	4211.71	1654.82	1654.83	828.42	828.424	1653.83	827.92	1.0095	0.9162	20.3086	0.00108119	22.837	18.399	0.9695	2	0	8	22	1304501800		NA	6	0	FALSE	tr|sPep_12630|sPep_12630	sPep_12630	sPep_12630	NONHSAG025520.2	NONHSAG025520.2 lncORF 2	RPS26P55	tr|sPep_26036|sPep_26036
CNHPP_HCC_LC_profiling_L074_T_F2.77251.77251.2	interact-CNHPP_HCC_LC_profiling_L074_T_F2.pep.xml	LCYVALEFEQEMASAASSSSLEK	LCYVALEFEQEMASAASSSSLEK	MCDIKEK.LCYVALEFEQEMASAASSSSLEK.SYEIPDDQ	K	S	23	2	4513.46	2550.17	2550.17	1276.09	1276.09	2549.17	1275.59	1.0029	0.7649	2.4951	0.0160572	20.933	20.674	0.9535	2	0	8	30	0	2C(57.0215)	NA	6	0	TRUE	tr|sPep_405|sPep_405	sPep_405	sPep_405	ACTBP8	ACTBP8 lncORF 2
CNHPP_HCC_LC_profiling_L074_T_F3.61089.61089.2	interact-CNHPP_HCC_LC_profiling_L074_T_F3.pep.xml	DLYANTVLSGGTNMYPGITDR		KCDVDNHK.DLYANTVLSGGTNMYPGITDR.MQKEITTI	K	M	21	2	3680.49	2257.06	2257.07	1129.54	1129.54	2257.07	1129.54	0.0056	0.8635	8.2704	0.0132629	22.861	16.746	0.9778	2	0	84	104	6115461		NA	6	0	TRUE	tr|sPep_405|sPep_405	sPep_405	sPep_405	ACTBP8	ACTBP8 lncORF 2
CNHPP_HCC_LC_profiling_L074_T_F3.72416.72416.3	interact-CNHPP_HCC_LC_profiling_L074_T_F3.pep.xml	LYYVTLDFEQEMATAASSSSLEK		IVCDIKEK.LYYVTLDFEQEMATAASSSSLEK.SYEISDGQ	K	S	23	3	4247.8	2584.26	2584.27	862.427	862.429	2582.21	861.744	2.0571	0.9419	17.6256	0.00070951	30.769	17.239	0.993	2	0	64	86	0		NA	6	0	FALSE	tr|sPep_400|sPep_400	sPep_400	sPep_400	ACTBP4	ACTBP4 lncORF 1		tr|sPep_401|sPep_401
CNHPP_HCC_LC_profiling_L074_T_F3.75896.75896.2	interact-CNHPP_HCC_LC_profiling_L074_T_F3.pep.xml	LCYITLDFEQEMATAASSSSLEK	LCYITLDFEQEMATAASSSSLEK	IMIDIKEK.LCYITLDFEQEMATAASSSSLEK.	K	S	23	2	4418.92	2594.16	2594.15	1298.09	1298.08	2593.19	1297.6	0.958	0.8574	5.1254	0.00097626	25.756	14.927	0.9103	2	0	54	76	0	2C(57.0215)	NA	6	0	FALSE	tr|sPep_389|sPep_389	sPep_389	sPep_389	ACTBP1	ACTBP1 lncORF 1		tr|sPep_390|sPep_390
CNHPP_HCC_LC_profiling_L074_T_F3.76258.76258.3	interact-CNHPP_HCC_LC_profiling_L074_T_F3.pep.xml	EIMLDIKEKLCYITLDFEQEMATAASSSSLEK	EIM[147]LDIKEKLCYITLDFEQEM[147]ATAASSSSLEK	SFTTTAER.EIMLDIKEKLCYITLDFEQEMATAASSSSLEK.	R	S	32	3	4436.86	3724.77	3724.76	1242.6	1242.59	3724.78	1242.6	-0.0183	0.8965	5.4473	0.108353	18.595	14.534	0.9731	2	2	45	76	3.78918e+06	11C(57.0215),21M(15.9949),3M(15.9949)	NA	6	0	FALSE	tr|sPep_389|sPep_389	sPep_389	sPep_389	ACTBP1	ACTBP1 lncORF 1		tr|sPep_390|sPep_390
CNHPP_HCC_LC_profiling_L074_T_F3.78189.78189.3	interact-CNHPP_HCC_LC_profiling_L074_T_F3.pep.xml	LYYVTLDFEQEMATAASSSSLEK		IVCDIKEK.LYYVTLDFEQEMATAASSSSLEK.SYEISDGQ	K	S	23	3	4532.03	2583.24	2583.25	862.088	862.09	2582.21	861.744	1.0397	0.9057	3.5512	0.000602918	26.744	18.845	0.9995	2	0	64	86	0		NA	6	0	FALSE	tr|sPep_400|sPep_400	sPep_400	sPep_400	ACTBP4	ACTBP4 lncORF 1		tr|sPep_401|sPep_401
CNHPP_HCC_LC_profiling_L074_T_F3.79189.79189.3	interact-CNHPP_HCC_LC_profiling_L074_T_F3.pep.xml	LCYITLDFEQEMATAASSSSLEK	LCYITLDFEQEMATAASSSSLEK	IMIDIKEK.LCYITLDFEQEMATAASSSSLEK.	K	S	23	3	4592.53	2593.18	2593.18	865.4	865.402	2593.19	865.405	-0.01	0.7894	7.5376	0.012114	17.175	17.175	0.9236	2	0	54	76	4176062	2C(57.0215)	NA	6	0	FALSE	tr|sPep_389|sPep_389	sPep_389	sPep_389	ACTBP1	ACTBP1 lncORF 1		tr|sPep_390|sPep_390
CNHPP_HCC_LC_profiling_L074_T_F4.68264.68264.3	interact-CNHPP_HCC_LC_profiling_L074_T_F4.pep.xml	EIMLDIKEKLCYITLDFEQEMATAASSSSLEK	EIMLDIKEKLCYITLDFEQEMATAASSSSLEK	SFTTTAER.EIMLDIKEKLCYITLDFEQEMATAASSSSLEK.	R	S	32	3	4075.57	3694.8	3694.78	1232.61	1232.6	3692.79	1231.94	1.9958	0.9564	54.3422	1.75e-05	30.66	14.737	0.9691	2	2	45	76	0	11C(57.0215)	NA	6	0	FALSE	tr|sPep_389|sPep_389	sPep_389	sPep_389	ACTBP1	ACTBP1 lncORF 1		tr|sPep_390|sPep_390
CNHPP_HCC_LC_profiling_L075_P_F1.57546.57546.2	interact-CNHPP_HCC_LC_profiling_L075_P_F1.pep.xml	LPLAVVGSDIITEVNGK		RVKKIKDR.LPLAVVGSDIITEVNGK.RVRGRQYP	R	R	17	2	3708.17	1723.97	1723.97	862.994	862.994	1723.97	862.993	0.0013	0.9219	24.4484	0.000999157	24.857	15.231	0.9874	2	0	65	81	1652679		NA	6	0	TRUE	tr|sPep_26202|sPep_26202	sPep_26202	sPep_26202	SEPTIN7P8	SEPTIN7P8 lncORF 1
CNHPP_HCC_LC_profiling_L075_P_F4.58140.58140.2	interact-CNHPP_HCC_LC_profiling_L075_P_F4.pep.xml	VIISAPSADPPMFTMGVNHEK		HIQWGAKR.VIISAPSADPPMFTMGVNHEK.YDNSIKII	R	Y	21	2	3787.32	2240.11	2240.1	1121.06	1121.06	2240.1	1121.06	0.0061	0.6364	11.2055	0.00297199	24.119	13.827	0.9059	2	0	119	139	5.89334e+06		NA	6	0	TRUE	tr|sPep_3818|sPep_3818	sPep_3818	sPep_3818	GAPDHP63	GAPDHP63 lncORF 1
CNHPP_HCC_LC_profiling_L075_P_F4.59013.59013.3	interact-CNHPP_HCC_LC_profiling_L075_P_F4.pep.xml	HTGPGILSMANAGPGTNVSQFFICTAK	HTGPGILSM[147]ANAGPGTNVSQFFICTAK	DDENFIIK.HTGPGILSMANAGPGTNVSQFFICTAK.TEWIDGKH	K	T	27	3	3833.23	2791.4	2791.38	931.473	931.468	2791.34	931.455	0.0402	0.8037	11.4835	0.00906947	23.183	15.115	0.9204	2	0	32	58	0	24C(57.0215),9M(15.9949)	NA	6	0	TRUE	tr|sPep_25500|sPep_25500	sPep_25500	sPep_25500	PPIAP79	PPIAP79 lncORF 1
CNHPP_HCC_LC_profiling_L075_P_F4.66793.66793.4	interact-CNHPP_HCC_LC_profiling_L075_P_F4.pep.xml	VLHDNFGIVKGLMTTVHAITATQK	VLHDNFGIVKGLM[147]TTVHAITATQK	NCIAPRAK.VLHDNFGIVKGLMTTVHAITATQK.TVDGPSRK	K	T	24	4	4227.38	2609.45	2609.44	653.369	653.366	2609.4	653.357	0.0356	0.7645	21.1357	2.38e-07	36.588	11.54	1	2	1	211	234	0	13M(15.9949)	NA	6	0	FALSE	tr|sPep_3467|sPep_3467	sPep_3467	sPep_3467	ENSG00000293174	ENSG00000293174 lncORF 1	GAPDHP72	tr|sPep_3468|sPep_3468, tr|sPep_3835|sPep_3835, tr|sPep_3836|sPep_3836
CNHPP_HCC_LC_profiling_L075_P_F5.42305.42305.2	interact-CNHPP_HCC_LC_profiling_L075_P_F5.pep.xml	DATGVGDGGAFAPNILENK		VIKEKYGK.DATGVGDGGAFAPNILENK.EGIEIIKT	K	E	19	2	2982.63	1844.89	1844.89	923.452	923.451	1844.89	923.452	-0.0022	0.7976	8.35	0.000930705	23.355	18.333	0.999	2	0	203	221	608073400		NA	6	0	TRUE	tr|sPep_1771|sPep_1771	sPep_1771	sPep_1771	ENO1P1	ENO1P1 lncORF 1
CNHPP_HCC_LC_profiling_L075_P_F5.42415.42415.3	interact-CNHPP_HCC_LC_profiling_L075_P_F5.pep.xml	DATGVGDGGAFAPNILENK		VIKEKYGK.DATGVGDGGAFAPNILENK.EGIEIIKT	K	E	19	3	2988.45	1844.89	1844.89	615.97	615.971	1844.89	615.971	0.0002	0.8295	8.2808	0.167995	18.649	15.093	0.9754	2	0	203	221	15656462		NA	6	0	TRUE	tr|sPep_1771|sPep_1771	sPep_1771	sPep_1771	ENO1P1	ENO1P1 lncORF 1
CNHPP_HCC_LC_profiling_L075_P_F5.42629.42629.2	interact-CNHPP_HCC_LC_profiling_L075_P_F5.pep.xml	DATGVGDGGAFAPNILENK		VIKEKYGK.DATGVGDGGAFAPNILENK.EGIEIIKT	K	E	19	2	3001.54	1844.89	1844.89	923.451	923.452	1844.89	923.452	-0.0004	0.811	8.0191	0.00215295	26.254	14.368	0.9997	2	0	203	221	603372000		NA	6	0	TRUE	tr|sPep_1771|sPep_1771	sPep_1771	sPep_1771	ENO1P1	ENO1P1 lncORF 1
CNHPP_HCC_LC_profiling_L075_P_F5.62607.62607.2	interact-CNHPP_HCC_LC_profiling_L075_P_F5.pep.xml	LCYVALEFEQEMASAASSSSLEK	LCYVALEFEQEM[147]ASAASSSSLEK	MCDIKEK.LCYVALEFEQEMASAASSSSLEK.SYEIPDDQ	K	S	23	2	4046.21	2567.15	2567.16	1284.58	1284.59	2565.16	1283.59	2.0031	0.8007	4.4446	0.0679554	19.529	15.01	0.9078	2	0	8	30	1.72658e+06	12M(15.9949),2C(57.0215)	NA	6	0	TRUE	tr|sPep_405|sPep_405	sPep_405	sPep_405	ACTBP8	ACTBP8 lncORF 2
CNHPP_HCC_LC_profiling_L075_P_F5.68988.68988.2	interact-CNHPP_HCC_LC_profiling_L075_P_F5.pep.xml	LYYVTLDFEQEMATAASSSSLEK		IVCDIKEK.LYYVTLDFEQEMATAASSSSLEK.SYEISDGQ	K	S	23	2	4369.99	2583.24	2583.24	1292.63	1292.63	2582.21	1292.11	1.0312	0.9387	2.8165	9.98e-05	28.878	20.192	0.9998	2	0	64	86	0		NA	6	0	FALSE	tr|sPep_400|sPep_400	sPep_400	sPep_400	ACTBP4	ACTBP4 lncORF 1		tr|sPep_401|sPep_401
CNHPP_HCC_LC_profiling_L075_P_F6.60959.60959.3	interact-CNHPP_HCC_LC_profiling_L075_P_F6.pep.xml	HTGPGVLPMANAGPNTNGSQFFICTAK	HTGPGVLPM[147]ANAGPNTNGSQFFICTAK	EDENFIIK.HTGPGVLPMANAGPNTNGSQFFICTAK.TEWIDGKH	K	T	27	3	3903.57	2803.3	2803.31	935.442	935.443	2802.32	935.115	0.9843	0.7499	19.2349	0.00198072	27.21	19.78	0.9875	2	0	32	58	0	24C(57.0215),9M(15.9949)	NA	6	0	TRUE	tr|sPep_25485|sPep_25485	sPep_25485	sPep_25485	PPIAP43	PPIAP43 lncORF 1
CNHPP_HCC_LC_profiling_L075_P_F6.73115.73115.3	interact-CNHPP_HCC_LC_profiling_L075_P_F6.pep.xml	VELNSLMADETISTMPILILGNK	VELNSLMADETISTM[147]PILILGNK	HSCIIESK.VELNSLMADETISTMPILILGNK.IDRTDTIS	K	I	23	3	4536.8	2518.33	2518.33	840.45	840.45	2517.31	840.11	1.0205	0.9175	6.2204	0.0126543	22.929	20.813	0.9886	2	0	70	92	0	15M(15.9949)	NA	6	0	FALSE	tr|sPep_16204|sPep_16204	sPep_16204	sPep_16204	NONHSAG038772.2	NONHSAG038772.2 lncORF 1	SAR1AP3	tr|sPep_16205|sPep_16205, tr|sPep_26127|sPep_26127, tr|sPep_26128|sPep_26128
CNHPP_HCC_LC_profiling_L075_T_F4.42873.42873.2	interact-CNHPP_HCC_LC_profiling_L075_T_F4.pep.xml	DATGVGDGGAFAPNILENK		VIKEKYGK.DATGVGDGGAFAPNILENK.EGIEIIKT	K	E	19	2	2907.76	1844.89	1844.89	923.454	923.453	1844.89	923.452	0.0003	0.7726	7.9806	0.00131028	20.262	12.184	0.9955	2	0	203	221	383638980		NA	6	0	TRUE	tr|sPep_1771|sPep_1771	sPep_1771	sPep_1771	ENO1P1	ENO1P1 lncORF 1
CNHPP_HCC_LC_profiling_L075_T_F4.42914.42914.3	interact-CNHPP_HCC_LC_profiling_L075_T_F4.pep.xml	DATGVGDGGAFAPNILENK		VIKEKYGK.DATGVGDGGAFAPNILENK.EGIEIIKT	K	E	19	3	2909.71	1844.89	1844.89	615.971	615.971	1844.89	615.971	0	0.6235	7.9425	0.000554681	24.059	13.201	0.9717	2	0	203	221	12684132		NA	6	0	TRUE	tr|sPep_1771|sPep_1771	sPep_1771	sPep_1771	ENO1P1	ENO1P1 lncORF 1
CNHPP_HCC_LC_profiling_L075_T_F4.63580.63580.2	interact-CNHPP_HCC_LC_profiling_L075_T_F4.pep.xml	VIISAPSADPPMFTMGVNHEK		HIQWGAKR.VIISAPSADPPMFTMGVNHEK.YDNSIKII	R	Y	21	2	3986.01	2240.1	2240.1	1121.06	1121.06	2240.1	1121.06	0.0012	0.8444	19.5415	0.00955529	25.481	16.337	0.973	2	0	119	139	10540192		NA	6	0	TRUE	tr|sPep_3818|sPep_3818	sPep_3818	sPep_3818	GAPDHP63	GAPDHP63 lncORF 1
CNHPP_HCC_LC_profiling_L075_T_F5.43003.43003.2	interact-CNHPP_HCC_LC_profiling_L075_T_F5.pep.xml	DATGVGDGGAFAPNILENK		VIKEKYGK.DATGVGDGGAFAPNILENK.EGIEIIKT	K	E	19	2	2885.52	1844.89	1844.89	923.454	923.452	1844.89	923.452	-0.0015	0.7927	7.9922	0.0262647	21.973	15.832	0.9894	2	0	203	221	345323230		NA	6	0	TRUE	tr|sPep_1771|sPep_1771	sPep_1771	sPep_1771	ENO1P1	ENO1P1 lncORF 1
CNHPP_HCC_LC_profiling_L075_T_F5.43376.43376.2	interact-CNHPP_HCC_LC_profiling_L075_T_F5.pep.xml	DATGVGDGGAFAPNILENK		VIKEKYGK.DATGVGDGGAFAPNILENK.EGIEIIKT	K	E	19	2	2905.05	1844.89	1844.89	923.454	923.452	1844.89	923.452	-0.0015	0.8247	7.4189	0.00509877	21.529	14.701	0.9915	2	0	203	221	344208060		NA	6	0	TRUE	tr|sPep_1771|sPep_1771	sPep_1771	sPep_1771	ENO1P1	ENO1P1 lncORF 1
CNHPP_HCC_LC_profiling_L075_T_F5.75095.75095.3	interact-CNHPP_HCC_LC_profiling_L075_T_F5.pep.xml	EIVCDIKEKLYYVTLDFEQEMATAASSSSLEK	EIVCDIKEKLYYVTLDFEQEMATAASSSSLEK	SFTTMAER.EIVCDIKEKLYYVTLDFEQEMATAASSSSLEK.SYEISDGQ	R	S	32	3	4545.32	3697.73	3697.74	1233.58	1233.59	3696.78	1233.27	0.9589	0.97	0.0743	5.85e-05	29.29	16.29	0.9999	2	2	55	86	0	4C(57.0215)	NA	6	0	FALSE	tr|sPep_400|sPep_400	sPep_400	sPep_400	ACTBP4	ACTBP4 lncORF 1		tr|sPep_401|sPep_401
CNHPP_HCC_LC_profiling_L076P_05.63530.63530.2	interact-CNHPP_HCC_LC_profiling_L076P_05.pep.xml	LCYITLDFEQEMATAASSSSLEK	LCYITLDFEQEMATAASSSSLEK	IMIDIKEK.LCYITLDFEQEMATAASSSSLEK.	K	S	23	2	4605.52	2593.17	2593.18	1297.59	1297.6	2593.19	1297.6	-0.0156	0.7794	14.7055	2.66e-07	32.408	13.102	0.9991	2	0	54	76	547019	2C(57.0215)	NA	6	0	FALSE	tr|sPep_389|sPep_389	sPep_389	sPep_389	ACTBP1	ACTBP1 lncORF 1		tr|sPep_390|sPep_390
CNHPP_HCC_LC_profiling_L076P_06.47036.47036.3	interact-CNHPP_HCC_LC_profiling_L076P_06.pep.xml	HTGPGILSMANAGPGTNVSQFFICTAK	HTGPGILSM[147]ANAGPGTNVSQFFICTAK	DDENFIIK.HTGPGILSMANAGPGTNVSQFFICTAK.TEWIDGKH	K	T	27	3	3968.77	2792.29	2792.29	931.771	931.771	2791.34	931.455	0.9492	0.8648	11.7327	2.48e-06	34.48	33.33	0.9947	2	0	32	58	0	24C(57.0215),9M(15.9949)	NA	6	0	TRUE	tr|sPep_25500|sPep_25500	sPep_25500	sPep_25500	PPIAP79	PPIAP79 lncORF 1
CNHPP_HCC_LC_profiling_L076T_05.61915.61915.2	interact-CNHPP_HCC_LC_profiling_L076T_05.pep.xml	LCYITLDFEQEMATAASSSSLEK	LCYITLDFEQEMATAASSSSLEK	IMIDIKEK.LCYITLDFEQEMATAASSSSLEK.	K	S	23	2	4576.75	2593.17	2593.18	1297.59	1297.6	2593.19	1297.6	-0.0148	0.778	11.6027	5.81e-07	33.799	33.799	0.9857	2	0	54	76	0	2C(57.0215)	NA	6	0	FALSE	tr|sPep_389|sPep_389	sPep_389	sPep_389	ACTBP1	ACTBP1 lncORF 1		tr|sPep_390|sPep_390
CNHPP_HCC_LC_profiling_L077P_01.79435.79435.3	interact-CNHPP_HCC_LC_profiling_L077P_01.pep.xml	VELNSLMADETISTMPILILGNK	VELNSLMADETISTM[147]PILILGNK	HSCIIESK.VELNSLMADETISTMPILILGNK.IDRTDTIS	K	I	23	3	4537.04	2518.34	2518.33	840.453	840.452	2517.31	840.11	1.0268	0.8883	5.6118	0.0080603	21.788	21.311	0.9815	2	0	70	92	0	15M(15.9949)	NA	6	0	FALSE	tr|sPep_16204|sPep_16204	sPep_16204	sPep_16204	NONHSAG038772.2	NONHSAG038772.2 lncORF 1	SAR1AP3	tr|sPep_16205|sPep_16205, tr|sPep_26127|sPep_26127, tr|sPep_26128|sPep_26128
CNHPP_HCC_LC_profiling_L077T_05.61066.61066.3	interact-CNHPP_HCC_LC_profiling_L077T_05.pep.xml	HTGPGILSMANAGPGTNVSQFFICTAK	HTGPGILSM[147]ANAGPGTNVSQFFICTAK	DDENFIIK.HTGPGILSMANAGPGTNVSQFFICTAK.TEWIDGKH	K	T	27	3	3937.57	2792.3	2792.29	931.773	931.772	2791.34	931.455	0.9514	0.8438	12.4995	4.18e-05	31.271	29.318	0.9531	2	0	32	58	0	24C(57.0215),9M(15.9949)	NA	6	0	TRUE	tr|sPep_25500|sPep_25500	sPep_25500	sPep_25500	PPIAP79	PPIAP79 lncORF 1
CNHPP_HCC_LC_profiling_L077T_06.66054.66054.3	interact-CNHPP_HCC_LC_profiling_L077T_06.pep.xml	HTGPGVLPMANAGPNTNGSQFFICTAK	HTGPGVLPM[147]ANAGPNTNGSQFFICTAK	EDENFIIK.HTGPGVLPMANAGPNTNGSQFFICTAK.TEWIDGKH	K	T	27	3	3850.12	2803.31	2803.31	935.445	935.442	2802.32	935.115	0.9836	0.7402	19.2192	0.0157032	24.428	17.933	0.9234	2	0	32	58	0	24C(57.0215),9M(15.9949)	NA	6	0	TRUE	tr|sPep_25485|sPep_25485	sPep_25485	sPep_25485	PPIAP43	PPIAP43 lncORF 1
CNHPP_HCC_LC_profiling_L078P_01.68373.68373.2	interact-CNHPP_HCC_LC_profiling_L078P_01.pep.xml	LCYVALEFEQEMASAASSSSLEK	LCYVALEFEQEM[147]ASAASSSSLEK	MCDIKEK.LCYVALEFEQEMASAASSSSLEK.SYEIPDDQ	K	S	23	2	4289.99	2565.18	2565.16	1283.6	1283.59	2565.16	1283.59	-0.0022	0.7846	13.6531	0.0215794	21.151	20.572	0.9656	2	0	8	30	0	12M(15.9949),2C(57.0215)	NA	6	0	TRUE	tr|sPep_405|sPep_405	sPep_405	sPep_405	ACTBP8	ACTBP8 lncORF 2
CNHPP_HCC_LC_profiling_L078P_04.60387.60387.3	interact-CNHPP_HCC_LC_profiling_L078P_04.pep.xml	GFEVIYMSEPIDEYCVQQLK	GFEVIYM[147]SEPIDEYCVQQLK	FVEQEWKK.GFEVIYMSEPIDEYCVQQLK.EFDGKSII	K	E	20	3	3918.37	2463.14	2463.13	822.054	822.052	2463.13	822.052	0.0009	0.9407	11.2107	0.000307483	28.135	27.443	0.9928	2	0	415	434	9468232	15C(57.0215),7M(15.9949)	NA	6	0	TRUE	tr|sPep_4266|sPep_4266	sPep_4266	sPep_4266	HSP90AB4P	HSP90AB4P lncORF 2
CNHPP_HCC_LC_profiling_L078T_01.58434.58434.2	interact-CNHPP_HCC_LC_profiling_L078T_01.pep.xml	LPLAVVGSDIITEVNGK		RVKKIKDR.LPLAVVGSDIITEVNGK.RVRGRQYP	R	R	17	2	3741.33	1723.97	1723.97	862.993	862.993	1723.97	862.993	-0.0013	0.8958	26.4308	0.00120735	26.503	16.64	0.9837	2	0	65	81	18276866		NA	6	0	TRUE	tr|sPep_26202|sPep_26202	sPep_26202	sPep_26202	SEPTIN7P8	SEPTIN7P8 lncORF 1
CNHPP_HCC_LC_profiling_L078T_01.62185.62185.3	interact-CNHPP_HCC_LC_profiling_L078T_01.pep.xml	HTGPGVLPMANAGPNTNGSQFFICTAK	HTGPGVLPM[147]ANAGPNTNGSQFFICTAK	EDENFIIK.HTGPGVLPMANAGPNTNGSQFFICTAK.TEWIDGKH	K	T	27	3	3935.39	2803.31	2803.3	935.445	935.442	2802.32	935.115	0.9829	0.6973	19.2508	7.61e-05	30.444	15.389	0.9977	2	0	32	58	0	24C(57.0215),9M(15.9949)	NA	6	0	TRUE	tr|sPep_25485|sPep_25485	sPep_25485	sPep_25485	PPIAP43	PPIAP43 lncORF 1
CNHPP_HCC_LC_profiling_L078T_01.69598.69598.3	interact-CNHPP_HCC_LC_profiling_L078T_01.pep.xml	LYYVTLDFEQEMATAASSSSLEK		IVCDIKEK.LYYVTLDFEQEMATAASSSSLEK.SYEISDGQ	K	S	23	3	4299.75	2584.25	2584.25	862.423	862.424	2582.21	861.744	2.04	0.937	9.9895	0.00137249	27.629	15.56	0.9983	2	0	64	86	0		NA	6	0	FALSE	tr|sPep_400|sPep_400	sPep_400	sPep_400	ACTBP4	ACTBP4 lncORF 1		tr|sPep_401|sPep_401
CNHPP_HCC_LC_profiling_L078T_01.73851.73851.3	interact-CNHPP_HCC_LC_profiling_L078T_01.pep.xml	VELNSLMADETISTMPILILGNK	VELNSLMADETISTM[147]PILILGNK	HSCIIESK.VELNSLMADETISTMPILILGNK.IDRTDTIS	K	I	23	3	4508.55	2518.34	2518.33	840.454	840.452	2517.31	840.11	1.0268	0.8901	4.8646	0.00476268	21.27	19.63	0.9932	2	0	70	92	0	15M(15.9949)	NA	6	0	FALSE	tr|sPep_16204|sPep_16204	sPep_16204	sPep_16204	NONHSAG038772.2	NONHSAG038772.2 lncORF 1	SAR1AP3	tr|sPep_16205|sPep_16205, tr|sPep_26127|sPep_26127, tr|sPep_26128|sPep_26128
CNHPP_HCC_LC_profiling_L078T_02.48566.48566.3	interact-CNHPP_HCC_LC_profiling_L078T_02.pep.xml	AAENHQGTLTEYCGTLMSLPTK	AAENHQGTLTEYCGTLMSLPTK	PKWFDGQR.AAENHQGTLTEYCGTLMSLPTK.ISRCPHII	R	I	22	3	3232.18	2421.13	2421.13	808.052	808.051	2421.13	808.051	-0.0004	0.9654	2.045	0.000113987	29.943	19.314	1	2	0	87	108	27279370	13C(57.0215)	NA	6	0	TRUE	tr|sPep_6066|sPep_6066	sPep_6066	sPep_6066	NCF1B	NCF1B lncORF 1
CNHPP_HCC_LC_profiling_L078T_05.61600.61600.3	interact-CNHPP_HCC_LC_profiling_L078T_05.pep.xml	HTGPGILSMANAGPGTNVSQFFICTAK	HTGPGILSM[147]ANAGPGTNVSQFFICTAK	DDENFIIK.HTGPGILSMANAGPGTNVSQFFICTAK.TEWIDGKH	K	T	27	3	3888.92	2792.29	2792.29	931.772	931.771	2791.34	931.455	0.9492	0.8569	12.1935	2.48e-05	30.005	28.922	0.986	2	0	32	58	0	24C(57.0215),9M(15.9949)	NA	6	0	TRUE	tr|sPep_25500|sPep_25500	sPep_25500	sPep_25500	PPIAP79	PPIAP79 lncORF 1
CNHPP_HCC_LC_profiling_L079_P_F1.50629.50629.2	interact-CNHPP_HCC_LC_profiling_L079_P_F1.pep.xml	DLYANTVLSGGTNMYPGITDR		KCDVDNHK.DLYANTVLSGGTNMYPGITDR.MQKEITTI	K	M	21	2	3675.76	2257.07	2257.07	1129.54	1129.54	2257.07	1129.54	-0.0002	0.814	9.2257	0.00303653	26.862	18.419	0.9973	2	0	84	104	9615889		NA	6	0	TRUE	tr|sPep_405|sPep_405	sPep_405	sPep_405	ACTBP8	ACTBP8 lncORF 2
CNHPP_HCC_LC_profiling_L079_P_F1.50805.50805.2	interact-CNHPP_HCC_LC_profiling_L079_P_F1.pep.xml	DLYANTVLSGGTNMYPGITDR		KCDVDNHK.DLYANTVLSGGTNMYPGITDR.MQKEITTI	K	M	21	2	3685.43	2258.07	2258.07	1130.04	1130.04	2257.07	1129.54	1.0024	0.7949	8.7097	6.26e-05	31.85	16.353	0.9999	2	0	84	104	0		NA	6	0	TRUE	tr|sPep_405|sPep_405	sPep_405	sPep_405	ACTBP8	ACTBP8 lncORF 2
CNHPP_HCC_LC_profiling_L079_P_F3.55251.55251.3	interact-CNHPP_HCC_LC_profiling_L079_P_F3.pep.xml	HTGPGVLPMANAGPNTNGSQFFICTAK	HTGPGVLPM[147]ANAGPNTNGSQFFICTAK	EDENFIIK.HTGPGVLPMANAGPNTNGSQFFICTAK.TEWIDGKH	K	T	27	3	3989.85	2803.3	2803.3	935.442	935.442	2802.32	935.115	0.9831	0.742	17.9918	5.78e-05	30.928	16.464	0.9985	2	0	32	58	0	24C(57.0215),9M(15.9949)	NA	6	0	TRUE	tr|sPep_25485|sPep_25485	sPep_25485	sPep_25485	PPIAP43	PPIAP43 lncORF 1
CNHPP_HCC_LC_profiling_L079_T_F1.57471.57471.2	interact-CNHPP_HCC_LC_profiling_L079_T_F1.pep.xml	DLYANTVLSGGTNMYPGITDR		KCDVDNHK.DLYANTVLSGGTNMYPGITDR.MQKEITTI	K	M	21	2	3629.36	2257.05	2257.07	1129.53	1129.54	2257.07	1129.54	-0.0007	0.834	7.7541	8.96e-06	31.771	15.204	0.9999	2	0	84	104	102754450		NA	6	0	TRUE	tr|sPep_405|sPep_405	sPep_405	sPep_405	ACTBP8	ACTBP8 lncORF 2
CNHPP_HCC_LC_profiling_L079_T_F1.57537.57537.2	interact-CNHPP_HCC_LC_profiling_L079_T_F1.pep.xml	DLYANTVLSGGTNMYPGITDR		KCDVDNHK.DLYANTVLSGGTNMYPGITDR.MQKEITTI	K	M	21	2	3632.89	2257.07	2257.07	1129.54	1129.54	2257.07	1129.54	0.0007	0.8337	7.4335	0.113836	18.713	14.118	0.9716	2	0	84	104	99610770		NA	6	0	TRUE	tr|sPep_405|sPep_405	sPep_405	sPep_405	ACTBP8	ACTBP8 lncORF 2
CNHPP_HCC_LC_profiling_L079_T_F1.57881.57881.2	interact-CNHPP_HCC_LC_profiling_L079_T_F1.pep.xml	DLYANTVLSGGTNMYPGITDR		KCDVDNHK.DLYANTVLSGGTNMYPGITDR.MQKEITTI	K	M	21	2	3652.37	2257.07	2257.07	1129.54	1129.54	2257.07	1129.54	0.0004	0.8116	7.2962	0.00741927	21.927	15.072	0.9877	2	0	84	104	99658080		NA	6	0	TRUE	tr|sPep_405|sPep_405	sPep_405	sPep_405	ACTBP8	ACTBP8 lncORF 2
CNHPP_HCC_LC_profiling_L079_T_F2.54311.54311.2	interact-CNHPP_HCC_LC_profiling_L079_T_F2.pep.xml	LPLAVVGSDIITEVNGK		RVKKIKDR.LPLAVVGSDIITEVNGK.RVRGRQYP	R	R	17	2	3802.18	1723.97	1723.97	862.992	862.993	1723.97	862.993	-0.0001	0.9091	27.2889	0.00613112	22.487	14.235	0.9718	2	0	65	81	7809937		NA	6	0	TRUE	tr|sPep_26202|sPep_26202	sPep_26202	sPep_26202	SEPTIN7P8	SEPTIN7P8 lncORF 1
CNHPP_HCC_LC_profiling_L079_T_F2.56832.56832.3	interact-CNHPP_HCC_LC_profiling_L079_T_F2.pep.xml	HTGPGILSMANAGPGTNVSQFFICTAK	HTGPGILSM[147]ANAGPGTNVSQFFICTAK	DDENFIIK.HTGPGILSMANAGPGTNVSQFFICTAK.TEWIDGKH	K	T	27	3	3932.76	2793.29	2793.3	932.105	932.106	2791.34	931.455	1.9533	0.8501	13.6565	8.65e-05	33.073	17.005	0.9859	2	0	32	58	0	24C(57.0215),9M(15.9949)	NA	6	0	TRUE	tr|sPep_25500|sPep_25500	sPep_25500	sPep_25500	PPIAP79	PPIAP79 lncORF 1
CNHPP_HCC_LC_profiling_L079_T_F2.68162.68162.3	interact-CNHPP_HCC_LC_profiling_L079_T_F2.pep.xml	LCYVALEFEQEMASAASSSSLEK	LCYVALEFEQEMASAASSSSLEK	MCDIKEK.LCYVALEFEQEMASAASSSSLEK.SYEIPDDQ	K	S	23	3	4499.22	2550.17	2550.17	851.063	851.063	2549.17	850.729	1	0.9132	3.3021	0.000269042	27.436	25.315	0.9972	2	0	8	30	11893652	2C(57.0215)	NA	6	0	TRUE	tr|sPep_405|sPep_405	sPep_405	sPep_405	ACTBP8	ACTBP8 lncORF 2
CNHPP_HCC_LC_profiling_L079_T_F3.48265.48265.2	interact-CNHPP_HCC_LC_profiling_L079_T_F3.pep.xml	VIISAPSADPPMFTMGVNHEK	VIISAPSADPPMFTM[147]GVNHEK	HIQWGAKR.VIISAPSADPPMFTMGVNHEK.YDNSIKII	R	Y	21	2	3351.19	2256.11	2256.11	1129.06	1129.06	2256.09	1129.05	0.0197	0.7272	5.2545	0.00148356	23.157	22.186	0.9946	2	0	119	139	0	15M(15.9949)	NA	6	0	TRUE	tr|sPep_3818|sPep_3818	sPep_3818	sPep_3818	GAPDHP63	GAPDHP63 lncORF 1
CNHPP_HCC_LC_profiling_L079_T_F3.48499.48499.2	interact-CNHPP_HCC_LC_profiling_L079_T_F3.pep.xml	VIISAPSADPPMFTMGVNHEK	VIISAPSADPPM[147]FTMGVNHEK	HIQWGAKR.VIISAPSADPPMFTMGVNHEK.YDNSIKII	R	Y	21	2	3364.07	2257.11	2257.11	1129.56	1129.56	2256.09	1129.05	1.0212	0.6954	3.3698	0.00055522	25.476	24.257	0.993	2	0	119	139	12093164	12M(15.9949)	NA	6	0	TRUE	tr|sPep_3818|sPep_3818	sPep_3818	sPep_3818	GAPDHP63	GAPDHP63 lncORF 1
CNHPP_HCC_LC_profiling_L079_T_F3.48856.48856.2	interact-CNHPP_HCC_LC_profiling_L079_T_F3.pep.xml	VIISAPSADPPMFTMGVNHEK	VIISAPSADPPM[147]FTMGVNHEK	HIQWGAKR.VIISAPSADPPMFTMGVNHEK.YDNSIKII	R	Y	21	2	3383.36	2256.11	2256.11	1129.06	1129.06	2256.09	1129.05	0.018	0.7286	4.035	5.12e-05	28.411	26.014	0.998	2	0	119	139	7393681	12M(15.9949)	NA	6	0	TRUE	tr|sPep_3818|sPep_3818	sPep_3818	sPep_3818	GAPDHP63	GAPDHP63 lncORF 1
CNHPP_HCC_LC_profiling_L079_T_F3.53548.53548.2	interact-CNHPP_HCC_LC_profiling_L079_T_F3.pep.xml	DLYANTVLSGGTNMYPGITDR		KCDVDNHK.DLYANTVLSGGTNMYPGITDR.MQKEITTI	K	M	21	2	3637.28	2257.06	2257.07	1129.54	1129.54	2257.07	1129.54	-0.0012	0.7535	9.2163	0.374075	20.017	17.236	0.8997	2	0	84	104	0		NA	6	0	TRUE	tr|sPep_405|sPep_405	sPep_405	sPep_405	ACTBP8	ACTBP8 lncORF 2
CNHPP_HCC_LC_profiling_L079_T_F3.53627.53627.2	interact-CNHPP_HCC_LC_profiling_L079_T_F3.pep.xml	DLYANTVLSGGTNMYPGITDR		KCDVDNHK.DLYANTVLSGGTNMYPGITDR.MQKEITTI	K	M	21	2	3641.62	2258.07	2258.07	1130.04	1130.04	2257.07	1129.54	1.0022	0.7595	9.1658	0.012668	22.513	15.951	0.9956	2	0	84	104	1.2473e+06		NA	6	0	TRUE	tr|sPep_405|sPep_405	sPep_405	sPep_405	ACTBP8	ACTBP8 lncORF 2
CNHPP_HCC_LC_profiling_L079_T_F4.56976.56976.3	interact-CNHPP_HCC_LC_profiling_L079_T_F4.pep.xml	HTGPGVLPMANAGPNTNGSQFFICTAK	HTGPGVLPM[147]ANAGPNTNGSQFFICTAK	EDENFIIK.HTGPGVLPMANAGPNTNGSQFFICTAK.TEWIDGKH	K	T	27	3	3954.04	2803.31	2803.31	935.444	935.443	2802.32	935.115	0.9853	0.7693	18.6484	2.33e-05	35.24	15.209	0.9998	2	0	32	58	0	24C(57.0215),9M(15.9949)	NA	6	0	TRUE	tr|sPep_25485|sPep_25485	sPep_25485	sPep_25485	PPIAP43	PPIAP43 lncORF 1
CNHPP_HCC_LC_profiling_L079_T_F4.57380.57380.3	interact-CNHPP_HCC_LC_profiling_L079_T_F4.pep.xml	HTGPGVLPMANAGPNTNGSQFFICTAK	HTGPGVLPM[147]ANAGPNTNGSQFFICTAK	EDENFIIK.HTGPGVLPMANAGPNTNGSQFFICTAK.TEWIDGKH	K	T	27	3	3974.18	2803.31	2803.31	935.443	935.443	2802.32	935.115	0.9853	0.7964	19.267	0.000108881	30.907	15.281	0.9999	2	0	32	58	0	24C(57.0215),9M(15.9949)	NA	6	0	TRUE	tr|sPep_25485|sPep_25485	sPep_25485	sPep_25485	PPIAP43	PPIAP43 lncORF 1
CNHPP_HCC_LC_profiling_L079_T_F4.68988.68988.2	interact-CNHPP_HCC_LC_profiling_L079_T_F4.pep.xml	MSVQPKDSLGGFEITPPVVLR		.MSVQPKDSLGGFEITPPVVLR.LKCGSGPV	-	L	21	2	4553.25	2269.21	2269.22	1135.61	1135.62	2269.21	1135.61	0.0031	0.8109	35.9678	1.16e-05	35.275	35.275	0.9972	2	1	1	21	6515010		NA	6	0	FALSE	tr|sPep_25066|sPep_25066	sPep_25066	sPep_25066	NPM1P32	NPM1P32 lncORF 1		tr|sPep_25067|sPep_25067
CNHPP_HCC_LC_profiling_L079_T_F6.68976.68976.2	interact-CNHPP_HCC_LC_profiling_L079_T_F6.pep.xml	LCYITLDFEQEMATAASSSSLEK	LCYITLDFEQEMATAASSSSLEK	IMIDIKEK.LCYITLDFEQEMATAASSSSLEK.	K	S	23	2	4611.85	2593.17	2593.18	1297.59	1297.6	2593.19	1297.6	-0.0168	0.6766	3.6112	0.0104869	19.11	12.634	0.9002	2	0	54	76	56891.9	2C(57.0215)	NA	6	0	FALSE	tr|sPep_389|sPep_389	sPep_389	sPep_389	ACTBP1	ACTBP1 lncORF 1		tr|sPep_390|sPep_390
CNHPP_HCC_LC_profiling_L080P_05.64513.64513.3	interact-CNHPP_HCC_LC_profiling_L080P_05.pep.xml	HTGPGILSMANAGPGTNVSQFFICTAK	HTGPGILSM[147]ANAGPGTNVSQFFICTAK	DDENFIIK.HTGPGILSMANAGPGTNVSQFFICTAK.TEWIDGKH	K	T	27	3	3882.79	2792.29	2792.29	931.771	931.771	2791.34	931.455	0.9489	0.8822	11.8173	0.000217021	33.565	31.604	0.9936	2	0	32	58	0	24C(57.0215),9M(15.9949)	NA	6	0	TRUE	tr|sPep_25500|sPep_25500	sPep_25500	sPep_25500	PPIAP79	PPIAP79 lncORF 1
CNHPP_HCC_LC_profiling_L080P_06.32524.32524.2	interact-CNHPP_HCC_LC_profiling_L080P_06.pep.xml	NISNASCTTNCIAPLAK	NISNASCTTNCIAPLAK	EKYENSIK.NISNASCTTNCIAPLAK.MIHDNFGI	K	M	17	2	2365.53	1833.9	1833.9	917.956	917.956	1833.87	917.943	0.0257	0.8511	6.0215	0.000274726	28.893	28.045	0.9485	2	0	12	28	0	11C(57.0215),7C(57.0215)	NA	6	0	FALSE	tr|sPep_3787|sPep_3787	sPep_3787	sPep_3787	GAPDHP23	GAPDHP23 lncORF 1		tr|sPep_3788|sPep_3788
CNHPP_HCC_LC_profiling_L080P_06.62700.62700.3	interact-CNHPP_HCC_LC_profiling_L080P_06.pep.xml	HTGPGVLPMANAGPNTNGSQFFICTAK	HTGPGVLPM[147]ANAGPNTNGSQFFICTAK	EDENFIIK.HTGPGVLPMANAGPNTNGSQFFICTAK.TEWIDGKH	K	T	27	3	3952.24	2803.31	2803.31	935.443	935.443	2802.32	935.115	0.9843	0.7249	18.238	0.00161798	26.226	15.568	0.9796	2	0	32	58	0	24C(57.0215),9M(15.9949)	NA	6	0	TRUE	tr|sPep_25485|sPep_25485	sPep_25485	sPep_25485	PPIAP43	PPIAP43 lncORF 1
CNHPP_HCC_LC_profiling_L080T_04.38828.38828.2	interact-CNHPP_HCC_LC_profiling_L080T_04.pep.xml	NISNASCTTNCIAPLAK	NISNASCTTNCIAPLAK	EKYENSIK.NISNASCTTNCIAPLAK.MIHDNFGI	K	M	17	2	2506.91	1834.88	1834.88	918.449	918.445	1833.87	917.943	1.005	0.7851	12.5381	0.00879543	24.093	15.685	0.9753	2	0	12	28	0	11C(57.0215),7C(57.0215)	NA	6	0	FALSE	tr|sPep_3787|sPep_3787	sPep_3787	sPep_3787	GAPDHP23	GAPDHP23 lncORF 1		tr|sPep_3788|sPep_3788
CNHPP_HCC_LC_profiling_L080T_05.40466.40466.2	interact-CNHPP_HCC_LC_profiling_L080T_05.pep.xml	NISNASCTTNCIAPLAK	NISNASCTTNCIAPLAK	EKYENSIK.NISNASCTTNCIAPLAK.MIHDNFGI	K	M	17	2	2620.31	1833.9	1833.89	917.955	917.955	1833.87	917.943	0.023	0.8615	14.1471	1.34e-05	32.223	31.483	0.9973	2	0	12	28	0	11C(57.0215),7C(57.0215)	NA	6	0	FALSE	tr|sPep_3787|sPep_3787	sPep_3787	sPep_3787	GAPDHP23	GAPDHP23 lncORF 1		tr|sPep_3788|sPep_3788
CNHPP_HCC_LC_profiling_L080T_05.65033.65033.3	interact-CNHPP_HCC_LC_profiling_L080T_05.pep.xml	HTGPGILSMANAGPGTNVSQFFICTAK	HTGPGILSM[147]ANAGPGTNVSQFFICTAK	DDENFIIK.HTGPGILSMANAGPGTNVSQFFICTAK.TEWIDGKH	K	T	27	3	3872.01	2792.29	2792.29	931.771	931.771	2791.34	931.455	0.9497	0.8541	14.1444	1.26e-05	33.324	33.006	0.9945	2	0	32	58	0	24C(57.0215),9M(15.9949)	NA	6	0	TRUE	tr|sPep_25500|sPep_25500	sPep_25500	sPep_25500	PPIAP79	PPIAP79 lncORF 1
CNHPP_HCC_LC_profiling_L080T_06.66389.66389.3	interact-CNHPP_HCC_LC_profiling_L080T_06.pep.xml	HTGPGILSMANAGPGTNVSQFFICTAK	HTGPGILSM[147]ANAGPGTNVSQFFICTAK	DDENFIIK.HTGPGILSMANAGPGTNVSQFFICTAK.TEWIDGKH	K	T	27	3	3916.24	2792.29	2792.31	931.77	931.776	2791.34	931.455	0.9648	0.8723	10.8952	2.49e-05	27.537	24.554	0.995	2	0	32	58	0	24C(57.0215),9M(15.9949)	NA	6	0	TRUE	tr|sPep_25500|sPep_25500	sPep_25500	sPep_25500	PPIAP79	PPIAP79 lncORF 1
CNHPP_HCC_LC_profiling_L080T_06.66451.66451.3	interact-CNHPP_HCC_LC_profiling_L080T_06.pep.xml	HTGPGVLPMANAGPNTNGSQFFICTAK	HTGPGVLPM[147]ANAGPNTNGSQFFICTAK	EDENFIIK.HTGPGVLPMANAGPNTNGSQFFICTAK.TEWIDGKH	K	T	27	3	3919.29	2803.3	2803.31	935.44	935.442	2802.32	935.115	0.9838	0.7642	19.4591	0.000195427	30.457	15.356	0.9989	2	0	32	58	0	24C(57.0215),9M(15.9949)	NA	6	0	TRUE	tr|sPep_25485|sPep_25485	sPep_25485	sPep_25485	PPIAP43	PPIAP43 lncORF 1
CNHPP_HCC_LC_profiling_L080T_06.66786.66786.3	interact-CNHPP_HCC_LC_profiling_L080T_06.pep.xml	HTGPGILSMANAGPGTNVSQFFICTAK	HTGPGILSM[147]ANAGPGTNVSQFFICTAK	DDENFIIK.HTGPGILSMANAGPGTNVSQFFICTAK.TEWIDGKH	K	T	27	3	3936.04	2792.29	2792.31	931.771	931.776	2791.34	931.455	0.9648	0.8578	10.628	2.21e-05	31.181	30.305	0.9975	2	0	32	58	0	24C(57.0215),9M(15.9949)	NA	6	0	TRUE	tr|sPep_25500|sPep_25500	sPep_25500	sPep_25500	PPIAP79	PPIAP79 lncORF 1
CNHPP_HCC_LC_profiling_L080T_06.72645.72645.2	interact-CNHPP_HCC_LC_profiling_L080T_06.pep.xml	LCYVALEFEQEMASAASSSSLEK	LCYVALEFEQEM[147]ASAASSSSLEK	MCDIKEK.LCYVALEFEQEMASAASSSSLEK.SYEIPDDQ	K	S	23	2	4223.59	2565.17	2565.16	1283.59	1283.59	2565.16	1283.59	0.0009	0.8304	5.3336	2.41e-05	29.879	26.035	0.9995	2	0	8	30	19942864	12M(15.9949),2C(57.0215)	NA	6	0	TRUE	tr|sPep_405|sPep_405	sPep_405	sPep_405	ACTBP8	ACTBP8 lncORF 2
CNHPP_HCC_LC_profiling_L081_T_F4.71684.71684.3	interact-CNHPP_HCC_LC_profiling_L081_T_F4.pep.xml	LCYITLDFEQEMATAASSSSLEK	LCYITLDFEQEM[147]ATAASSSSLEK	IMIDIKEK.LCYITLDFEQEMATAASSSSLEK.	K	S	23	3	4287.12	2611.16	2611.15	871.392	871.39	2609.19	870.736	1.9597	0.9087	8.7475	0.00619561	23.791	14.491	0.9365	2	0	54	76	0	12M(15.9949),2C(57.0215)	NA	6	0	FALSE	tr|sPep_389|sPep_389	sPep_389	sPep_389	ACTBP1	ACTBP1 lncORF 1		tr|sPep_390|sPep_390
CNHPP_HCC_LC_profiling_L081_T_F5.66369.66369.2	interact-CNHPP_HCC_LC_profiling_L081_T_F5.pep.xml	GFEVIYMSEPIDEYCVQQLK	GFEVIYM[147]SEPIDEYCVQQLK	FVEQEWKK.GFEVIYMSEPIDEYCVQQLK.EFDGKSII	K	E	20	2	4017.53	2464.14	2464.13	1233.07	1233.07	2463.13	1232.57	1.0007	0.8535	4.6846	0.0725756	19.219	17.735	0.9023	2	0	415	434	21424254	15C(57.0215),7M(15.9949)	NA	6	0	TRUE	tr|sPep_4266|sPep_4266	sPep_4266	sPep_4266	HSP90AB4P	HSP90AB4P lncORF 2
CNHPP_HCC_LC_profiling_L082P_05.64542.64542.3	interact-CNHPP_HCC_LC_profiling_L082P_05.pep.xml	HTGPGILSMANAGPGTNVSQFFICTAK	HTGPGILSM[147]ANAGPGTNVSQFFICTAK	DDENFIIK.HTGPGILSMANAGPGTNVSQFFICTAK.TEWIDGKH	K	T	27	3	3881.21	2792.29	2792.29	931.77	931.771	2791.34	931.455	0.9497	0.8978	11.8962	3.07e-05	33.348	33.121	0.9366	2	0	32	58	0	24C(57.0215),9M(15.9949)	NA	6	0	TRUE	tr|sPep_25500|sPep_25500	sPep_25500	sPep_25500	PPIAP79	PPIAP79 lncORF 1
CNHPP_HCC_LC_profiling_L082P_06.64704.64704.3	interact-CNHPP_HCC_LC_profiling_L082P_06.pep.xml	HTGPGVLPMANAGPNTNGSQFFICTAK	HTGPGVLPM[147]ANAGPNTNGSQFFICTAK	EDENFIIK.HTGPGVLPMANAGPNTNGSQFFICTAK.TEWIDGKH	K	T	27	3	3901.68	2803.31	2803.3	935.443	935.442	2802.32	935.115	0.9824	0.7287	19.1004	5.42e-05	33.907	17.433	0.9997	2	0	32	58	0	24C(57.0215),9M(15.9949)	NA	6	0	TRUE	tr|sPep_25485|sPep_25485	sPep_25485	sPep_25485	PPIAP43	PPIAP43 lncORF 1
CNHPP_HCC_LC_profiling_L082T_01.55757.55757.2	interact-CNHPP_HCC_LC_profiling_L082T_01.pep.xml	SIYQEKFDDENFILK		RHKGTGGK.SIYQEKFDDENFILK.HTGPGIIS	K	H	15	2	3394.17	1887.93	1887.93	944.97	944.97	1887.93	944.97	0.0006	0.7288	2.16	0.00536341	24.106	14.693	0.9611	2	1	17	31	42584176		NA	6	0	TRUE	tr|sPep_25500|sPep_25500	sPep_25500	sPep_25500	PPIAP79	PPIAP79 lncORF 1
CNHPP_HCC_LC_profiling_L082T_04.72762.72762.3	interact-CNHPP_HCC_LC_profiling_L082T_04.pep.xml	PSHSVDTHTAEVNCLSFSPYSEFILATGSADK	PSHSVDTHTAEVNCLSFSPYSEFILATGSADK	TRSNNTSK.PSHSVDTHTAEVNCLSFSPYSEFILATGSADK.TVAIWDIR	K	T	32	3	4148.03	3466.61	3466.61	1156.54	1156.54	3466.6	1156.54	0.0141	0.8549	5.0911	1.16111	17.271	15.959	0.9183	2	0	230	261	0	14C(57.0215)	NA	6	0	TRUE	tr|sPep_25747|sPep_25747	sPep_25747	sPep_25747	RBBP4P1	RBBP4P1 lncORF 1
CNHPP_HCC_LC_profiling_L082T_05.65060.65060.3	interact-CNHPP_HCC_LC_profiling_L082T_05.pep.xml	HTGPGILSMANAGPGTNVSQFFICTAK	HTGPGILSM[147]ANAGPGTNVSQFFICTAK	DDENFIIK.HTGPGILSMANAGPGTNVSQFFICTAK.TEWIDGKH	K	T	27	3	3907.12	2792.29	2792.29	931.77	931.771	2791.34	931.455	0.9499	0.8627	14.299	0.000397845	30.781	30.646	0.921	2	0	32	58	0	24C(57.0215),9M(15.9949)	NA	6	0	TRUE	tr|sPep_25500|sPep_25500	sPep_25500	sPep_25500	PPIAP79	PPIAP79 lncORF 1
CNHPP_HCC_LC_profiling_L082T_05.65644.65644.3	interact-CNHPP_HCC_LC_profiling_L082T_05.pep.xml	HTGPGILSMANAGPGTNVSQFFICTAK	HTGPGILSM[147]ANAGPGTNVSQFFICTAK	DDENFIIK.HTGPGILSMANAGPGTNVSQFFICTAK.TEWIDGKH	K	T	27	3	3935.79	2792.29	2792.29	931.771	931.771	2791.34	931.455	0.9499	0.8691	11.155	9.9e-05	29.595	28.928	0.975	2	0	32	58	0	24C(57.0215),9M(15.9949)	NA	6	0	TRUE	tr|sPep_25500|sPep_25500	sPep_25500	sPep_25500	PPIAP79	PPIAP79 lncORF 1
CNHPP_HCC_LC_profiling_L082T_06.59114.59114.2	interact-CNHPP_HCC_LC_profiling_L082T_06.pep.xml	DLYANTVLSGGTNMYPGITDR		KCDVDNHK.DLYANTVLSGGTNMYPGITDR.MQKEITTI	K	M	21	2	3607.34	2257.07	2257.07	1129.54	1129.54	2257.07	1129.54	-0.0014	0.7982	6.0397	0.2607	16.293	13.741	0.936	2	0	84	104	1.26495e+06		NA	6	0	TRUE	tr|sPep_405|sPep_405	sPep_405	sPep_405	ACTBP8	ACTBP8 lncORF 2
CNHPP_HCC_LC_profiling_L082T_06.65100.65100.3	interact-CNHPP_HCC_LC_profiling_L082T_06.pep.xml	HTGPGVLPMANAGPNTNGSQFFICTAK	HTGPGVLPM[147]ANAGPNTNGSQFFICTAK	EDENFIIK.HTGPGVLPMANAGPNTNGSQFFICTAK.TEWIDGKH	K	T	27	3	3914.46	2803.3	2803.3	935.441	935.442	2802.32	935.115	0.9826	0.7674	18.7822	0.000441336	29.566	17.075	0.9996	2	0	32	58	0	24C(57.0215),9M(15.9949)	NA	6	0	TRUE	tr|sPep_25485|sPep_25485	sPep_25485	sPep_25485	PPIAP43	PPIAP43 lncORF 1
CNHPP_HCC_LC_profiling_L083P_01.54408.54408.3	interact-CNHPP_HCC_LC_profiling_L083P_01.pep.xml	HTGPGVLPMANAGPNTNGSQFFICTAK	HTGPGVLPM[147]ANAGPNTNGSQFFICTAK	EDENFIIK.HTGPGVLPMANAGPNTNGSQFFICTAK.TEWIDGKH	K	T	27	3	3888.08	2802.32	2802.32	935.115	935.113	2802.32	935.115	-0.0056	0.8002	16.3317	6.05e-06	36.156	14.084	1	2	0	32	58	54272536	24C(57.0215),9M(15.9949)	NA	6	0	TRUE	tr|sPep_25485|sPep_25485	sPep_25485	sPep_25485	PPIAP43	PPIAP43 lncORF 1
CNHPP_HCC_LC_profiling_L083P_01.55569.55569.3	interact-CNHPP_HCC_LC_profiling_L083P_01.pep.xml	HTGPGVLPMANAGPNTNGSQFFICTAK	HTGPGVLPM[147]ANAGPNTNGSQFFICTAK	EDENFIIK.HTGPGVLPMANAGPNTNGSQFFICTAK.TEWIDGKH	K	T	27	3	3947.22	2803.31	2803.31	935.444	935.442	2802.32	935.115	0.9836	0.7449	19.0666	5.91e-05	30.861	13.615	0.9985	2	0	32	58	0	24C(57.0215),9M(15.9949)	NA	6	0	TRUE	tr|sPep_25485|sPep_25485	sPep_25485	sPep_25485	PPIAP43	PPIAP43 lncORF 1
CNHPP_HCC_LC_profiling_L083P_01.56302.56302.3	interact-CNHPP_HCC_LC_profiling_L083P_01.pep.xml	VIISAPSADPPMFTMGVNHEKYDNSLK	VIISAPSADPPM[147]FTMGVNHEKYDNSLK	HIQWGAKR.VIISAPSADPPMFTMGVNHEKYDNSLK.IISNAT	R	I	27	3	3984.32	2976.47	2976.45	993.163	993.158	2976.44	993.153	0.0166	0.7635	18.9032	0.0118264	25.446	18.638	0.988	2	1	119	145	21719126	12M(15.9949)	NA	6	0	TRUE	tr|sPep_3818|sPep_3818	sPep_3818	sPep_3818	GAPDHP63	GAPDHP63 lncORF 1
CNHPP_HCC_LC_profiling_L083P_02.51040.51040.2	interact-CNHPP_HCC_LC_profiling_L083P_02.pep.xml	LPLAVVGSDIITEVNGK		RVKKIKDR.LPLAVVGSDIITEVNGK.RVRGRQYP	R	R	17	2	3749.42	1723.97	1723.97	862.994	862.994	1723.97	862.993	0.0006	0.8887	26.9023	0.0240799	23.923	16.666	0.9714	2	0	65	81	31361318		NA	6	0	TRUE	tr|sPep_26202|sPep_26202	sPep_26202	sPep_26202	SEPTIN7P8	SEPTIN7P8 lncORF 1
CNHPP_HCC_LC_profiling_L083P_02.51393.51393.2	interact-CNHPP_HCC_LC_profiling_L083P_02.pep.xml	LPLAVVGSDIITEVNGK		RVKKIKDR.LPLAVVGSDIITEVNGK.RVRGRQYP	R	R	17	2	3768.81	1723.97	1723.97	862.994	862.993	1723.97	862.993	0.0003	0.8671	26.4511	0.0125922	22.339	16.394	0.9676	2	0	65	81	0		NA	6	0	TRUE	tr|sPep_26202|sPep_26202	sPep_26202	sPep_26202	SEPTIN7P8	SEPTIN7P8 lncORF 1
CNHPP_HCC_LC_profiling_L083P_02.54588.54588.3	interact-CNHPP_HCC_LC_profiling_L083P_02.pep.xml	HTGPGVLPMANAGPNTNGSQFFICTAK	HTGPGVLPM[147]ANAGPNTNGSQFFICTAK	EDENFIIK.HTGPGVLPMANAGPNTNGSQFFICTAK.TEWIDGKH	K	T	27	3	3940.8	2803.31	2803.31	935.444	935.443	2802.32	935.115	0.986	0.7614	18.1573	7.98e-05	30.629	12.831	0.9994	2	0	32	58	0	24C(57.0215),9M(15.9949)	NA	6	0	TRUE	tr|sPep_25485|sPep_25485	sPep_25485	sPep_25485	PPIAP43	PPIAP43 lncORF 1
CNHPP_HCC_LC_profiling_L083P_02.57155.57155.3	interact-CNHPP_HCC_LC_profiling_L083P_02.pep.xml	HTGPGVLPMANAGPNTNGSQFFICTAK	HTGPGVLPM[147]ANAGPNTNGSQFFICTAK	EDENFIIK.HTGPGVLPMANAGPNTNGSQFFICTAK.TEWIDGKH	K	T	27	3	4071.02	2803.31	2803.31	935.443	935.442	2802.32	935.115	0.9834	0.7533	25.9972	9.14e-05	31.259	16.563	0.9961	2	0	32	58	0	24C(57.0215),9M(15.9949)	NA	6	0	TRUE	tr|sPep_25485|sPep_25485	sPep_25485	sPep_25485	PPIAP43	PPIAP43 lncORF 1
CNHPP_HCC_LC_profiling_L083P_03.48661.48661.2	interact-CNHPP_HCC_LC_profiling_L083P_03.pep.xml	DLYANTVLSGGTNMYPGITDR		KCDVDNHK.DLYANTVLSGGTNMYPGITDR.MQKEITTI	K	M	21	2	3597.35	2257.07	2257.07	1129.54	1129.54	2257.07	1129.54	0.0004	0.7695	8.4552	0.00180812	25.689	15.326	0.9968	2	0	84	104	26525920		NA	6	0	TRUE	tr|sPep_405|sPep_405	sPep_405	sPep_405	ACTBP8	ACTBP8 lncORF 2
CNHPP_HCC_LC_profiling_L083P_06.54662.54662.3	interact-CNHPP_HCC_LC_profiling_L083P_06.pep.xml	HTGPGILSMANAGPGTNVSQFFICTAK	HTGPGILSM[147]ANAGPGTNVSQFFICTAK	DDENFIIK.HTGPGILSMANAGPGTNVSQFFICTAK.TEWIDGKH	K	T	27	3	3890.71	2792.29	2792.3	931.771	931.775	2791.34	931.455	0.9606	0.8454	13.2812	0.000482735	27.482	27.426	0.9578	2	0	32	58	0	24C(57.0215),9M(15.9949)	NA	6	0	TRUE	tr|sPep_25500|sPep_25500	sPep_25500	sPep_25500	PPIAP79	PPIAP79 lncORF 1
CNHPP_HCC_LC_profiling_L083T_01.50080.50080.2	interact-CNHPP_HCC_LC_profiling_L083T_01.pep.xml	DLYANTVLSGGTNMYPGITDR		KCDVDNHK.DLYANTVLSGGTNMYPGITDR.MQKEITTI	K	M	21	2	3569.82	2257.07	2257.06	1129.54	1129.54	2257.07	1129.54	-0.0036	0.7167	8.6059	9.61e-05	28.931	15.436	0.9999	2	0	84	104	1.01687e+06		NA	6	0	TRUE	tr|sPep_405|sPep_405	sPep_405	sPep_405	ACTBP8	ACTBP8 lncORF 2
CNHPP_HCC_LC_profiling_L083T_01.56362.56362.3	interact-CNHPP_HCC_LC_profiling_L083T_01.pep.xml	HTGPGVLPMANAGPNTNGSQFFICTAK	HTGPGVLPM[147]ANAGPNTNGSQFFICTAK	EDENFIIK.HTGPGVLPMANAGPNTNGSQFFICTAK.TEWIDGKH	K	T	27	3	3917.48	2803.31	2803.3	935.444	935.442	2802.32	935.115	0.9812	0.7965	19.2715	0.000131588	28.278	15.081	0.9997	2	0	32	58	0	24C(57.0215),9M(15.9949)	NA	6	0	TRUE	tr|sPep_25485|sPep_25485	sPep_25485	sPep_25485	PPIAP43	PPIAP43 lncORF 1
CNHPP_HCC_LC_profiling_L083T_02.48023.48023.2	interact-CNHPP_HCC_LC_profiling_L083T_02.pep.xml	DLYANTVLSGGTNMYPGITDR		KCDVDNHK.DLYANTVLSGGTNMYPGITDR.MQKEITTI	K	M	21	2	3572.83	2257.07	2257.07	1129.54	1129.54	2257.07	1129.54	0.0009	0.7257	8.5832	0.017192	23.139	16.155	0.9822	2	0	84	104	32885694		NA	6	0	TRUE	tr|sPep_405|sPep_405	sPep_405	sPep_405	ACTBP8	ACTBP8 lncORF 2
CNHPP_HCC_LC_profiling_L083T_02.48360.48360.2	interact-CNHPP_HCC_LC_profiling_L083T_02.pep.xml	DLYANTVLSGGTNMYPGITDR		KCDVDNHK.DLYANTVLSGGTNMYPGITDR.MQKEITTI	K	M	21	2	3593.19	2257.08	2257.07	1129.54	1129.54	2257.07	1129.54	0.0012	0.7554	8.0251	0.00714768	24.407	17.218	0.991	2	0	84	104	32923850		NA	6	0	TRUE	tr|sPep_405|sPep_405	sPep_405	sPep_405	ACTBP8	ACTBP8 lncORF 2
CNHPP_HCC_LC_profiling_L083T_02.65654.65654.3	interact-CNHPP_HCC_LC_profiling_L083T_02.pep.xml	VELNSLMADETISTMPILILGNK	VELNSLMADETISTM[147]PILILGNK	HSCIIESK.VELNSLMADETISTMPILILGNK.IDRTDTIS	K	I	23	3	4514.39	2518.34	2518.33	840.453	840.451	2517.31	840.11	1.0251	0.9122	2.6267	0.274369	18.526	15.417	0.9491	2	0	70	92	0	15M(15.9949)	NA	6	0	FALSE	tr|sPep_16204|sPep_16204	sPep_16204	sPep_16204	NONHSAG038772.2	NONHSAG038772.2 lncORF 1	SAR1AP3	tr|sPep_16205|sPep_16205, tr|sPep_26127|sPep_26127, tr|sPep_26128|sPep_26128
CNHPP_HCC_LC_profiling_L083T_03.49173.49173.2	interact-CNHPP_HCC_LC_profiling_L083T_03.pep.xml	DLYANTVLSGGTNMYPGITDR		KCDVDNHK.DLYANTVLSGGTNMYPGITDR.MQKEITTI	K	M	21	2	3567.06	2258.08	2258.07	1130.05	1130.04	2257.07	1129.54	1.0022	0.7501	7.7739	1.19e-06	30.154	16.919	0.9993	2	0	84	104	2344717		NA	6	0	TRUE	tr|sPep_405|sPep_405	sPep_405	sPep_405	ACTBP8	ACTBP8 lncORF 2
CNHPP_HCC_LC_profiling_L083T_06.59661.59661.3	interact-CNHPP_HCC_LC_profiling_L083T_06.pep.xml	TVPPAVPGITFLSGGQNEEEASINLNAINK		VTVTTIHR.TVPPAVPGITFLSGGQNEEEASINLNAINK.CSI	R	C	30	3	4196.72	3079.56	3079.55	1027.53	1027.53	3079.58	1027.53	-0.0288	0.8031	3.8354	0.0183542	19.249	12.328	0.9622	2	0	10	39	0		NA	6	0	FALSE	tr|sPep_642|sPep_642	sPep_642	sPep_642	ALDOAP2	ALDOAP2 lncORF 3		tr|sPep_643|sPep_643
CNHPP_HCC_LC_profiling_L084_P_F2.32896.32896.3	interact-CNHPP_HCC_LC_profiling_L084_P_F2.pep.xml	IDDGNEFGVAIQEK		WIQHIIPK.IDDGNEFGVAIQEK.VIERVNAV	K	V	14	3	2583.7	1533.73	1533.73	512.251	512.251	1533.73	512.251	0.0017	0.9454	6.1642	0.0135635	21.104	19.157	0.9877	2	0	132	145	173030060		NA	6	0	TRUE	tr|sPep_25617|sPep_25617	sPep_25617	sPep_25617	PSME2P1	PSME2P1 lncORF 1
CNHPP_HCC_LC_profiling_L084_P_F4.57920.57920.3	interact-CNHPP_HCC_LC_profiling_L084_P_F4.pep.xml	HTGPGVLPMANAGPNTNGSQFFICTAK	HTGPGVLPM[147]ANAGPNTNGSQFFICTAK	EDENFIIK.HTGPGVLPMANAGPNTNGSQFFICTAK.TEWIDGKH	K	T	27	3	3963.75	2803.32	2803.31	935.448	935.443	2802.32	935.115	0.9843	0.7853	18.4286	0.00448914	26.69	17.295	0.9795	2	0	32	58	0	24C(57.0215),9M(15.9949)	NA	6	0	TRUE	tr|sPep_25485|sPep_25485	sPep_25485	sPep_25485	PPIAP43	PPIAP43 lncORF 1
CNHPP_HCC_LC_profiling_L084_P_F4.60534.60534.3	interact-CNHPP_HCC_LC_profiling_L084_P_F4.pep.xml	HTGPGVLPMANAGPNTNGSQFFICTAK	HTGPGVLPM[147]ANAGPNTNGSQFFICTAK	EDENFIIK.HTGPGVLPMANAGPNTNGSQFFICTAK.TEWIDGKH	K	T	27	3	4095.07	2803.3	2803.31	935.441	935.443	2802.32	935.115	0.9841	0.731	25.3362	0.000874012	29.236	16.742	0.9696	2	0	32	58	0	24C(57.0215),9M(15.9949)	NA	6	0	TRUE	tr|sPep_25485|sPep_25485	sPep_25485	sPep_25485	PPIAP43	PPIAP43 lncORF 1
CNHPP_HCC_LC_profiling_L084_P_F5.58554.58554.2	interact-CNHPP_HCC_LC_profiling_L084_P_F5.pep.xml	LCYVALEFEQEMASAASSSSLEK	LCYVALEFEQEM[147]ASAASSSSLEK	MCDIKEK.LCYVALEFEQEMASAASSSSLEK.SYEIPDDQ	K	S	23	2	4036.88	2565.16	2565.16	1283.59	1283.59	2565.16	1283.59	-0.0017	0.8221	9.6979	0.00760966	23.516	21.502	0.9017	2	0	8	30	0	12M(15.9949),2C(57.0215)	NA	6	0	TRUE	tr|sPep_405|sPep_405	sPep_405	sPep_405	ACTBP8	ACTBP8 lncORF 2
CNHPP_HCC_LC_profiling_L084_P_F5.68973.68973.2	interact-CNHPP_HCC_LC_profiling_L084_P_F5.pep.xml	LCYITLDFEQEMATAASSSSLEK	LCYITLDFEQEM[147]ATAASSSSLEK	IMIDIKEK.LCYITLDFEQEMATAASSSSLEK.	K	S	23	2	4553.13	2609.2	2609.2	1305.61	1305.61	2609.19	1305.6	0.0102	0.768	28.3495	0.00036229	29.169	29.169	0.9744	2	0	54	76	73554940	12M(15.9949),2C(57.0215)	NA	6	0	FALSE	tr|sPep_389|sPep_389	sPep_389	sPep_389	ACTBP1	ACTBP1 lncORF 1		tr|sPep_390|sPep_390
CNHPP_HCC_LC_profiling_L084_P_F5.69482.69482.3	interact-CNHPP_HCC_LC_profiling_L084_P_F5.pep.xml	LCYITLDFEQEMATAASSSSLEK	LCYITLDFEQEM[147]ATAASSSSLEK	IMIDIKEK.LCYITLDFEQEMATAASSSSLEK.	K	S	23	3	4578.13	2609.18	2609.18	870.733	870.733	2609.19	870.736	-0.0102	0.8545	33.0962	0.000119142	29.21	29.21	0.9818	2	0	54	76	2832648	12M(15.9949),2C(57.0215)	NA	6	0	FALSE	tr|sPep_389|sPep_389	sPep_389	sPep_389	ACTBP1	ACTBP1 lncORF 1		tr|sPep_390|sPep_390
CNHPP_HCC_LC_profiling_L084_P_F5.69842.69842.2	interact-CNHPP_HCC_LC_profiling_L084_P_F5.pep.xml	LCYITLDFEQEMATAASSSSLEK	LCYITLDFEQEMATAASSSSLEK	IMIDIKEK.LCYITLDFEQEMATAASSSSLEK.	K	S	23	2	4601.09	2593.19	2593.18	1297.6	1297.6	2593.19	1297.6	-0.0092	0.7681	16.8637	3.96e-06	36.137	36.137	0.9959	2	0	54	76	0	2C(57.0215)	NA	6	0	FALSE	tr|sPep_389|sPep_389	sPep_389	sPep_389	ACTBP1	ACTBP1 lncORF 1		tr|sPep_390|sPep_390
CNHPP_HCC_LC_profiling_L084_P_F6.50729.50729.2	interact-CNHPP_HCC_LC_profiling_L084_P_F6.pep.xml	DLYANTVLSGGTNMYPGITDR		KCDVDNHK.DLYANTVLSGGTNMYPGITDR.MQKEITTI	K	M	21	2	3646.14	2257.07	2257.07	1129.54	1129.54	2257.07	1129.54	0.0014	0.8226	9.209	0.00617615	23.463	14.684	0.9846	2	0	84	104	21550698		NA	6	0	TRUE	tr|sPep_405|sPep_405	sPep_405	sPep_405	ACTBP8	ACTBP8 lncORF 2
CNHPP_HCC_LC_profiling_L084_P_F6.51075.51075.2	interact-CNHPP_HCC_LC_profiling_L084_P_F6.pep.xml	DLYANTVLSGGTNMYPGITDR		KCDVDNHK.DLYANTVLSGGTNMYPGITDR.MQKEITTI	K	M	21	2	3665.07	2257.07	2257.07	1129.54	1129.54	2257.07	1129.54	0.0017	0.8265	8.4232	0.00581388	25.458	16.931	0.9438	2	0	84	104	21600494		NA	6	0	TRUE	tr|sPep_405|sPep_405	sPep_405	sPep_405	ACTBP8	ACTBP8 lncORF 2
CNHPP_HCC_LC_profiling_L084_T_F1.71063.71063.3	interact-CNHPP_HCC_LC_profiling_L084_T_F1.pep.xml	LCYITLDFEQEMATAASSSSLEK	LCYITLDFEQEMATAASSSSLEK	IMIDIKEK.LCYITLDFEQEMATAASSSSLEK.	K	S	23	3	4609.34	2593.18	2593.18	865.402	865.399	2593.19	865.405	-0.0168	0.6514	6.6803	2.86e-05	22.987	12.002	0.9814	2	0	54	76	0	2C(57.0215)	NA	6	0	FALSE	tr|sPep_389|sPep_389	sPep_389	sPep_389	ACTBP1	ACTBP1 lncORF 1		tr|sPep_390|sPep_390
CNHPP_HCC_LC_profiling_L084_T_F3.33259.33259.2	interact-CNHPP_HCC_LC_profiling_L084_T_F3.pep.xml	NISNASCTTNCIAPLAK	NISNASCTTNCIAPLAK	EKYENSIK.NISNASCTTNCIAPLAK.MIHDNFGI	K	M	17	2	2569.57	1834.88	1834.88	918.447	918.447	1833.87	917.943	1.009	0.7929	9.5501	0.00198076	26.497	15.725	0.9993	2	0	12	28	0	11C(57.0215),7C(57.0215)	NA	6	0	FALSE	tr|sPep_3787|sPep_3787	sPep_3787	sPep_3787	GAPDHP23	GAPDHP23 lncORF 1		tr|sPep_3788|sPep_3788
CNHPP_HCC_LC_profiling_L084_T_F3.57190.57190.3	interact-CNHPP_HCC_LC_profiling_L084_T_F3.pep.xml	HTGPGVLPMANAGPNTNGSQFFICTAK	HTGPGVLPM[147]ANAGPNTNGSQFFICTAK	EDENFIIK.HTGPGVLPMANAGPNTNGSQFFICTAK.TEWIDGKH	K	T	27	3	3930.01	2803.32	2803.32	935.447	935.447	2802.32	935.115	0.9985	0.8399	16.3371	0.0393714	21.308	15.789	0.8859	2	0	32	58	0	24C(57.0215),9M(15.9949)	NA	6	0	TRUE	tr|sPep_25485|sPep_25485	sPep_25485	sPep_25485	PPIAP43	PPIAP43 lncORF 1
CNHPP_HCC_LC_profiling_L084_T_F3.59722.59722.2	interact-CNHPP_HCC_LC_profiling_L084_T_F3.pep.xml	VIISAPSADPPMFTMGVNHEK		HIQWGAKR.VIISAPSADPPMFTMGVNHEK.YDNSIKII	R	Y	21	2	4060.93	2240.09	2240.1	1121.05	1121.06	2240.1	1121.06	0.0002	0.7834	16.9667	0.0268965	21.214	14.323	0.9807	2	0	119	139	9911747		NA	6	0	TRUE	tr|sPep_3818|sPep_3818	sPep_3818	sPep_3818	GAPDHP63	GAPDHP63 lncORF 1
CNHPP_HCC_LC_profiling_L084_T_F3.63100.63100.3	interact-CNHPP_HCC_LC_profiling_L084_T_F3.pep.xml	LCYVALEFEQEMASAASSSSLEK	LCYVALEFEQEMASAASSSSLEK	MCDIKEK.LCYVALEFEQEMASAASSSSLEK.SYEIPDDQ	K	S	23	3	4227.7	2550.16	2550.17	851.062	851.062	2549.17	850.729	0.999	0.8722	21.9421	0.00401688	22.154	21.721	0.9731	2	0	8	30	0	2C(57.0215)	NA	6	0	TRUE	tr|sPep_405|sPep_405	sPep_405	sPep_405	ACTBP8	ACTBP8 lncORF 2
CNHPP_HCC_LC_profiling_L084_T_F4.57585.57585.3	interact-CNHPP_HCC_LC_profiling_L084_T_F4.pep.xml	HTGPGVLPMANAGPNTNGSQFFICTAK	HTGPGVLPM[147]ANAGPNTNGSQFFICTAK	EDENFIIK.HTGPGVLPMANAGPNTNGSQFFICTAK.TEWIDGKH	K	T	27	3	3978.09	2803.31	2803.3	935.445	935.442	2802.32	935.115	0.9824	0.7771	18.5458	0.00036577	30.467	16.371	0.9979	2	0	32	58	0	24C(57.0215),9M(15.9949)	NA	6	0	TRUE	tr|sPep_25485|sPep_25485	sPep_25485	sPep_25485	PPIAP43	PPIAP43 lncORF 1
CNHPP_HCC_LC_profiling_L084_T_F4.60076.60076.3	interact-CNHPP_HCC_LC_profiling_L084_T_F4.pep.xml	HTGPGVLPMANAGPNTNGSQFFICTAK	HTGPGVLPM[147]ANAGPNTNGSQFFICTAK	EDENFIIK.HTGPGVLPMANAGPNTNGSQFFICTAK.TEWIDGKH	K	T	27	3	4102.59	2803.31	2803.31	935.443	935.443	2802.32	935.115	0.9856	0.6655	25.1679	0.000502489	28.959	16.242	0.9245	2	0	32	58	0	24C(57.0215),9M(15.9949)	NA	6	0	TRUE	tr|sPep_25485|sPep_25485	sPep_25485	sPep_25485	PPIAP43	PPIAP43 lncORF 1
CNHPP_HCC_LC_profiling_L084_T_F5.62768.62768.4	interact-CNHPP_HCC_LC_profiling_L084_T_F5.pep.xml	TVPPAVPGITFLSGGQNEEEASINLNAINK		VTVTTIHR.TVPPAVPGITFLSGGQNEEEASINLNAINK.CSI	R	C	30	4	4243.33	3079.55	3079.54	770.894	770.892	3079.58	770.903	-0.0439	0.8981	3.952	0.0599216	19.426	15.099	0.8979	2	0	10	39	0		NA	6	0	FALSE	tr|sPep_642|sPep_642	sPep_642	sPep_642	ALDOAP2	ALDOAP2 lncORF 3		tr|sPep_643|sPep_643
CNHPP_HCC_LC_profiling_L084_T_F6.52449.52449.2	interact-CNHPP_HCC_LC_profiling_L084_T_F6.pep.xml	DLYANTVLSGGTNMYPGITDR		KCDVDNHK.DLYANTVLSGGTNMYPGITDR.MQKEITTI	K	M	21	2	3686.92	2257.07	2257.07	1129.54	1129.54	2257.07	1129.54	-0.0002	0.8149	9.0557	1.32e-05	32.799	14.878	0.9999	2	0	84	104	55506540		NA	6	0	TRUE	tr|sPep_405|sPep_405	sPep_405	sPep_405	ACTBP8	ACTBP8 lncORF 2
CNHPP_HCC_LC_profiling_L084_T_F6.58751.58751.3	interact-CNHPP_HCC_LC_profiling_L084_T_F6.pep.xml	VIISAPSADPPMFTMGVNHEKYDNSLK	VIISAPSADPPM[147]FTMGVNHEKYDNSLK	HIQWGAKR.VIISAPSADPPMFTMGVNHEKYDNSLK.IISNAT	R	I	27	3	4013.66	2976.45	2976.45	993.159	993.158	2976.44	993.153	0.0168	0.7899	18.1209	4.84e-05	28.365	25.34	0.9953	2	1	119	145	24573998	12M(15.9949)	NA	6	0	TRUE	tr|sPep_3818|sPep_3818	sPep_3818	sPep_3818	GAPDHP63	GAPDHP63 lncORF 1
CNHPP_HCC_LC_profiling_L084_T_F6.70314.70314.3	interact-CNHPP_HCC_LC_profiling_L084_T_F6.pep.xml	LCYITLDFEQEMATAASSSSLEK	LCYITLDFEQEMATAASSSSLEK	IMIDIKEK.LCYITLDFEQEMATAASSSSLEK.	K	S	23	3	4599.82	2593.19	2593.18	865.403	865.4	2593.19	865.405	-0.0144	0.8589	18.4919	5.48e-06	30.862	30.862	0.9965	2	0	54	76	0	2C(57.0215)	NA	6	0	FALSE	tr|sPep_389|sPep_389	sPep_389	sPep_389	ACTBP1	ACTBP1 lncORF 1		tr|sPep_390|sPep_390
CNHPP_HCC_LC_profiling_L084_T_F6.70366.70366.2	interact-CNHPP_HCC_LC_profiling_L084_T_F6.pep.xml	LCYITLDFEQEMATAASSSSLEK	LCYITLDFEQEMATAASSSSLEK	IMIDIKEK.LCYITLDFEQEMATAASSSSLEK.	K	S	23	2	4604.68	2594.17	2594.18	1298.09	1298.1	2593.19	1297.6	0.9856	0.6866	19.4081	0.00188208	25.632	14.397	0.973	2	0	54	76	682421	2C(57.0215)	NA	6	0	FALSE	tr|sPep_389|sPep_389	sPep_389	sPep_389	ACTBP1	ACTBP1 lncORF 1		tr|sPep_390|sPep_390
CNHPP_HCC_LC_profiling_L085_P_F5.49663.49663.3	interact-CNHPP_HCC_LC_profiling_L085_P_F5.pep.xml	VIISAPSADPPMFTMGVNHEKYDNSLK	VIISAPSADPPM[147]FTMGVNHEKYDNSLK	HIQWGAKR.VIISAPSADPPMFTMGVNHEKYDNSLK.IISNAT	R	I	27	3	3999.83	2976.45	2976.45	993.157	993.159	2976.44	993.153	0.018	0.718	19.1498	0.00101987	28.459	25.963	0.9929	2	1	119	145	77150104	12M(15.9949)	NA	6	0	TRUE	tr|sPep_3818|sPep_3818	sPep_3818	sPep_3818	GAPDHP63	GAPDHP63 lncORF 1
CNHPP_HCC_LC_profiling_L085_T_F2.38681.38681.2	interact-CNHPP_HCC_LC_profiling_L085_T_F2.pep.xml	GYEQHAYDGKDYIALNEDLR		GPDGPFIR.GYEQHAYDGKDYIALNEDLR.SWTAADMA	R	S	20	2	2803.83	2370.09	2370.09	1186.05	1186.05	2369.09	1185.55	1.0022	0.7247	0.6757	0.000763389	24.131	16.732	0.9944	2	1	136	155	2551084		NA	6	0	TRUE	tr|sPep_4111|sPep_4111	sPep_4111	sPep_4111	HLA-H	HLA-H lncORF 2
CNHPP_HCC_LC_profiling_L085_T_F4.57654.57654.2	interact-CNHPP_HCC_LC_profiling_L085_T_F4.pep.xml	GFEVIYMSEPIDEYCVQQLK	GFEVIYM[147]SEPIDEYCVQQLK	FVEQEWKK.GFEVIYMSEPIDEYCVQQLK.EFDGKSII	K	E	20	2	4124.28	2464.13	2464.14	1233.07	1233.08	2463.13	1232.57	1.0036	0.7821	1.8433	2.23951	14.466	14.193	0.8878	2	0	415	434	4628664	15C(57.0215),7M(15.9949)	NA	6	0	TRUE	tr|sPep_4266|sPep_4266	sPep_4266	sPep_4266	HSP90AB4P	HSP90AB4P lncORF 2
CNHPP_HCC_LC_profiling_L085_T_F4.58611.58611.2	interact-CNHPP_HCC_LC_profiling_L085_T_F4.pep.xml	DISEASTFNAYVLPK		VEAAAVR.DISEASTFNAYVLPK.LYVKIHYC	R	L	15	2	4176.73	1654.83	1654.84	828.423	828.425	1653.83	827.92	1.01	0.9306	18.6374	3.23e-05	30.261	20.5	0.9987	2	0	8	22	458242140		NA	6	0	FALSE	tr|sPep_12630|sPep_12630	sPep_12630	sPep_12630	NONHSAG025520.2	NONHSAG025520.2 lncORF 2	RPS26P55	tr|sPep_26036|sPep_26036
CNHPP_HCC_LC_profiling_L085_T_F5.43997.43997.2	interact-CNHPP_HCC_LC_profiling_L085_T_F5.pep.xml	DLYANTVLSGGTNMYPGITDR		KCDVDNHK.DLYANTVLSGGTNMYPGITDR.MQKEITTI	K	M	21	2	3660.58	2258.07	2258.07	1130.04	1130.04	2257.07	1129.54	1.0041	0.7811	8.5187	0.00700872	20.622	12.973	0.9508	2	0	84	104	3.1007e+06		NA	6	0	TRUE	tr|sPep_405|sPep_405	sPep_405	sPep_405	ACTBP8	ACTBP8 lncORF 2
CNHPP_HCC_LC_profiling_L085_T_F6.21581.21581.2	interact-CNHPP_HCC_LC_profiling_L085_T_F6.pep.xml	NISNASCTTNCIAPLAK	NISNASCTTNCIAPLAK	EKYENSIK.NISNASCTTNCIAPLAK.MIHDNFGI	K	M	17	2	2485.62	1835.91	1835.91	918.962	918.964	1833.87	917.943	2.0424	0.8191	5.9739	0.00143039	27.385	16.368	0.956	2	0	12	28	0	11C(57.0215),7C(57.0215)	NA	6	0	FALSE	tr|sPep_3787|sPep_3787	sPep_3787	sPep_3787	GAPDHP23	GAPDHP23 lncORF 1		tr|sPep_3788|sPep_3788
CNHPP_HCC_LC_profiling_L086_P_F1.60487.60487.4	interact-CNHPP_HCC_LC_profiling_L086_P_F1.pep.xml	HTGPGILSMANAGPGTNVSQFFICTAK	HTGPGILSM[147]ANAGPGTNVSQFFICTAK	DDENFIIK.HTGPGILSMANAGPGTNVSQFFICTAK.TEWIDGKH	K	T	27	4	3925.61	2791.32	2791.3	698.836	698.833	2791.34	698.843	-0.038	0.8406	15.0181	5.36e-06	32.612	32.598	0.9974	2	0	32	58	0	24C(57.0215),9M(15.9949)	NA	6	0	TRUE	tr|sPep_25500|sPep_25500	sPep_25500	sPep_25500	PPIAP79	PPIAP79 lncORF 1
CNHPP_HCC_LC_profiling_L086_T_F4.30193.30193.2	interact-CNHPP_HCC_LC_profiling_L086_T_F4.pep.xml	NISNASCTTNCIAPLAK	NISNASCTTNCIAPLAK	EKYENSIK.NISNASCTTNCIAPLAK.MIHDNFGI	K	M	17	2	2574.26	1834.89	1834.88	918.453	918.448	1833.87	917.943	1.0092	0.6721	9.3513	0.00371784	22.417	14.458	0.9774	2	0	12	28	0	11C(57.0215),7C(57.0215)	NA	6	0	FALSE	tr|sPep_3787|sPep_3787	sPep_3787	sPep_3787	GAPDHP23	GAPDHP23 lncORF 1		tr|sPep_3788|sPep_3788
CNHPP_HCC_LC_profiling_L086_T_F4.64214.64214.3	interact-CNHPP_HCC_LC_profiling_L086_T_F4.pep.xml	EIMLDIKEKLCYITLDFEQEMATAASSSSLEK	EIM[147]LDIKEKLCYITLDFEQEM[147]ATAASSSSLEK	SFTTTAER.EIMLDIKEKLCYITLDFEQEMATAASSSSLEK.	R	S	32	3	4380.65	3726.77	3726.76	1243.27	1243.26	3724.78	1242.6	1.9797	0.841	9.0708	0.000712853	25.907	13.426	0.9968	2	2	45	76	0	11C(57.0215),21M(15.9949),3M(15.9949)	NA	6	0	FALSE	tr|sPep_389|sPep_389	sPep_389	sPep_389	ACTBP1	ACTBP1 lncORF 1		tr|sPep_390|sPep_390
CNHPP_HCC_LC_profiling_L087_T_F6.48530.48530.2	interact-CNHPP_HCC_LC_profiling_L087_T_F6.pep.xml	DFLAGGVAAAISKMAVVPIQR		DATVSFAK.DFLAGGVAAAISKMAVVPIQR.VKIIIQVQ	K	V	21	2	4170.2	2114.15	2114.15	1058.08	1058.08	2113.17	1057.59	0.9787	0.8624	29.8666	2.23e-06	42.586	15.17	0.9895	2	1	11	31	2915810		NA	6	0	TRUE	tr|sPep_26265|sPep_26265	sPep_26265	sPep_26265	SLC25A5P2	SLC25A5P2 lncORF 2
CNHPP_HCC_LC_profiling_L088_P_F3.60780.60780.4	interact-CNHPP_HCC_LC_profiling_L088_P_F3.pep.xml	VLHDNFGIVKGLMTTVHAITATQK	VLHDNFGIVKGLM[147]TTVHAITATQK	NCIAPRAK.VLHDNFGIVKGLMTTVHAITATQK.TVDGPSRK	K	T	24	4	4296.71	2610.34	2610.35	653.593	653.596	2609.4	653.357	0.9531	0.7016	19.4844	5.41e-08	36.84	36.838	0.9734	2	1	211	234	0	13M(15.9949)	NA	6	0	FALSE	tr|sPep_3467|sPep_3467	sPep_3467	sPep_3467	ENSG00000293174	ENSG00000293174 lncORF 1	GAPDHP72	tr|sPep_3468|sPep_3468, tr|sPep_3835|sPep_3835, tr|sPep_3836|sPep_3836
CNHPP_HCC_LC_profiling_L088_P_F4.29556.29556.2	interact-CNHPP_HCC_LC_profiling_L088_P_F4.pep.xml	NISNASCTTNCIAPLAK	NISNASCTTNCIAPLAK	EKYENSIK.NISNASCTTNCIAPLAK.MIHDNFGI	K	M	17	2	2575.42	1834.88	1834.88	918.447	918.448	1833.87	917.943	1.0092	0.6726	9.8615	0.00173108	23.153	12.168	0.9647	2	0	12	28	0	11C(57.0215),7C(57.0215)	NA	6	0	FALSE	tr|sPep_3787|sPep_3787	sPep_3787	sPep_3787	GAPDHP23	GAPDHP23 lncORF 1		tr|sPep_3788|sPep_3788
CNHPP_HCC_LC_profiling_L088_P_F4.48038.48038.2	interact-CNHPP_HCC_LC_profiling_L088_P_F4.pep.xml	DLYANTVLSGGTNMYPGITDR		KCDVDNHK.DLYANTVLSGGTNMYPGITDR.MQKEITTI	K	M	21	2	3670.51	2257.06	2257.07	1129.54	1129.54	2257.07	1129.54	-0.0004	0.7173	8.9501	0.000570951	24.033	13.303	0.9968	2	0	84	104	8697762		NA	6	0	TRUE	tr|sPep_405|sPep_405	sPep_405	sPep_405	ACTBP8	ACTBP8 lncORF 2
CNHPP_HCC_LC_profiling_L088_T_F3.57414.57414.3	interact-CNHPP_HCC_LC_profiling_L088_T_F3.pep.xml	GFEVIYMSEPIDEYCVQQLK	GFEVIYM[147]SEPIDEYCVQQLK	FVEQEWKK.GFEVIYMSEPIDEYCVQQLK.EFDGKSII	K	E	20	3	3984.72	2463.13	2463.13	822.05	822.052	2463.13	822.052	0.0004	0.7414	12.2441	0.00163987	21.577	19.358	0.977	2	0	415	434	5.49625e+06	15C(57.0215),7M(15.9949)	NA	6	0	TRUE	tr|sPep_4266|sPep_4266	sPep_4266	sPep_4266	HSP90AB4P	HSP90AB4P lncORF 2
CNHPP_HCC_LC_profiling_L089_P_F3.46634.46634.3	interact-CNHPP_HCC_LC_profiling_L089_P_F3.pep.xml	LCYITLDFEQEMATAASSSSLEK	LCYITLDFEQEM[147]ATAASSSSLEK	IMIDIKEK.LCYITLDFEQEMATAASSSSLEK.	K	S	23	3	3357.96	2609.19	2609.19	870.738	870.737	2609.19	870.736	0.0026	0.8875	34.2687	0.000149558	28.751	28.751	0.9791	2	0	54	76	0	12M(15.9949),2C(57.0215)	NA	6	0	FALSE	tr|sPep_389|sPep_389	sPep_389	sPep_389	ACTBP1	ACTBP1 lncORF 1		tr|sPep_390|sPep_390
CNHPP_HCC_LC_profiling_L089_P_F3.56382.56382.3	interact-CNHPP_HCC_LC_profiling_L089_P_F3.pep.xml	LYYVTLDFEQEMATAASSSSLEK		IVCDIKEK.LYYVTLDFEQEMATAASSSSLEK.SYEISDGQ	K	S	23	3	3897.29	2582.21	2582.21	861.743	861.745	2582.21	861.744	0.0024	0.8917	40.4523	0.0113092	23.495	18.254	0.9773	2	0	64	86	0		NA	6	0	FALSE	tr|sPep_400|sPep_400	sPep_400	sPep_400	ACTBP4	ACTBP4 lncORF 1		tr|sPep_401|sPep_401
CNHPP_HCC_LC_profiling_L089_P_F4.63086.63086.4	interact-CNHPP_HCC_LC_profiling_L089_P_F4.pep.xml	LCYVALEFEQEMASAASSSSLEK	LCYVALEFEQEMASAASSSSLEK	MCDIKEK.LCYVALEFEQEMASAASSSSLEK.SYEIPDDQ	K	S	23	4	4459.09	2549.16	2549.17	638.297	638.299	2549.17	638.299	0.0004	0.8488	2.3469	0.00874511	20.771	18.736	0.9844	2	0	8	30	1.46704e+06	2C(57.0215)	NA	6	0	TRUE	tr|sPep_405|sPep_405	sPep_405	sPep_405	ACTBP8	ACTBP8 lncORF 2
CNHPP_HCC_LC_profiling_L089_P_F5.52360.52360.3	interact-CNHPP_HCC_LC_profiling_L089_P_F5.pep.xml	HTGPGILSMANAGPGTNVSQFFICTAK	HTGPGILSM[147]ANAGPGTNVSQFFICTAK	DDENFIIK.HTGPGILSMANAGPGTNVSQFFICTAK.TEWIDGKH	K	T	27	3	3885.12	2792.29	2792.29	931.771	931.771	2791.34	931.455	0.9484	0.856	12.4697	6.2e-06	35.094	32.842	0.9757	2	0	32	58	0	24C(57.0215),9M(15.9949)	NA	6	0	TRUE	tr|sPep_25500|sPep_25500	sPep_25500	sPep_25500	PPIAP79	PPIAP79 lncORF 1
CNHPP_HCC_LC_profiling_L089_P_F6.49164.49164.3	interact-CNHPP_HCC_LC_profiling_L089_P_F6.pep.xml	HTGPGILSMANAGPGTNVSQFFICTAK	HTGPGILSM[147]ANAGPGTNVSQFFICTAK	DDENFIIK.HTGPGILSMANAGPGTNVSQFFICTAK.TEWIDGKH	K	T	27	3	3910.97	2792.28	2792.3	931.766	931.773	2791.34	931.455	0.9543	0.8107	13.3813	2.19e-05	34.793	34.784	0.9945	2	0	32	58	0	24C(57.0215),9M(15.9949)	NA	6	0	TRUE	tr|sPep_25500|sPep_25500	sPep_25500	sPep_25500	PPIAP79	PPIAP79 lncORF 1
CNHPP_HCC_LC_profiling_L089_T_F4.67949.67949.3	interact-CNHPP_HCC_LC_profiling_L089_T_F4.pep.xml	AEQEIVHDIKEKLCYVALDFEQEMATAASSSSLEK	AEQEIVHDIKEKLCYVALDFEQEMATAASSSSLEK	RGYSFTTR.AEQEIVHDIKEKLCYVALDFEQEMATAASSSSLEK.	R	I	35	3	4465.96	3968.88	3968.88	1323.97	1323.97	3968.9	1323.97	-0.0197	0.7616	1.8183	3.54e-05	28.024	13.666	0.9999	2	2	40	74	10654877	14C(57.0215)	NA	6	0	FALSE	tr|sPep_416|sPep_416	sPep_416	sPep_416	ACTG1P19	ACTG1P19 lncORF 1		tr|sPep_417|sPep_417
CNHPP_HCC_LC_profiling_L089_T_F5.29472.29472.2	interact-CNHPP_HCC_LC_profiling_L089_T_F5.pep.xml	NISNASCTTNCIAPLAK	NISNASCTTNCIAPLAK	EKYENSIK.NISNASCTTNCIAPLAK.MIHDNFGI	K	M	17	2	2635.13	1833.9	1833.9	917.955	917.956	1833.87	917.943	0.026	0.8101	11.6026	0.000227519	28.333	27.781	0.9817	2	0	12	28	0	11C(57.0215),7C(57.0215)	NA	6	0	FALSE	tr|sPep_3787|sPep_3787	sPep_3787	sPep_3787	GAPDHP23	GAPDHP23 lncORF 1		tr|sPep_3788|sPep_3788
CNHPP_HCC_LC_profiling_L089_T_F6.48592.48592.3	interact-CNHPP_HCC_LC_profiling_L089_T_F6.pep.xml	HTGPGILSMANAGPGTNVSQFFICTAK	HTGPGILSM[147]ANAGPGTNVSQFFICTAK	DDENFIIK.HTGPGILSMANAGPGTNVSQFFICTAK.TEWIDGKH	K	T	27	3	3896.93	2792.29	2792.29	931.769	931.771	2791.34	931.455	0.9494	0.8565	14.0067	9.86e-06	35.303	30.866	0.995	2	0	32	58	0	24C(57.0215),9M(15.9949)	NA	6	0	TRUE	tr|sPep_25500|sPep_25500	sPep_25500	sPep_25500	PPIAP79	PPIAP79 lncORF 1
CNHPP_HCC_LC_profiling_L090_P_F4.60740.60740.3	interact-CNHPP_HCC_LC_profiling_L090_P_F4.pep.xml	LYYVTLDFEQEMATAASSSSLEK		IVCDIKEK.LYYVTLDFEQEMATAASSSSLEK.SYEISDGQ	K	S	23	3	4258.47	2583.2	2583.23	862.073	862.085	2582.21	861.744	1.0222	0.9102	17.3414	0.189943	18.913	18.113	0.9814	2	0	64	86	0		NA	6	0	FALSE	tr|sPep_400|sPep_400	sPep_400	sPep_400	ACTBP4	ACTBP4 lncORF 1		tr|sPep_401|sPep_401
CNHPP_HCC_LC_profiling_L090_P_F4.62930.62930.3	interact-CNHPP_HCC_LC_profiling_L090_P_F4.pep.xml	EIMLDIKEKLCYITLDFEQEMATAASSSSLEK	EIM[147]LDIKEKLCYITLDFEQEM[147]ATAASSSSLEK	SFTTTAER.EIMLDIKEKLCYITLDFEQEMATAASSSSLEK.	R	S	32	3	4367.83	3725.77	3725.76	1242.93	1242.93	3724.78	1242.6	0.9856	0.7468	9.319	0.011105	22.32	15.13	0.9719	2	2	45	76	1.14452e+06	11C(57.0215),21M(15.9949),3M(15.9949)	NA	6	0	FALSE	tr|sPep_389|sPep_389	sPep_389	sPep_389	ACTBP1	ACTBP1 lncORF 1		tr|sPep_390|sPep_390
CNHPP_HCC_LC_profiling_L090_P_F5.47355.47355.2	interact-CNHPP_HCC_LC_profiling_L090_P_F5.pep.xml	LPLAVVGSDIITEVNGK		RVKKIKDR.LPLAVVGSDIITEVNGK.RVRGRQYP	R	R	17	2	3732.99	1723.97	1723.97	862.994	862.993	1723.97	862.993	0.0003	0.777	27.2156	0.00058892	28.917	22.369	0.9642	2	0	65	81	80513910		NA	6	0	TRUE	tr|sPep_26202|sPep_26202	sPep_26202	sPep_26202	SEPTIN7P8	SEPTIN7P8 lncORF 1
CNHPP_HCC_LC_profiling_L090_P_F6.46936.46936.3	interact-CNHPP_HCC_LC_profiling_L090_P_F6.pep.xml	HTGPGILSMANAGPGTNVSQFFICTAK	HTGPGILSM[147]ANAGPGTNVSQFFICTAK	DDENFIIK.HTGPGILSMANAGPGTNVSQFFICTAK.TEWIDGKH	K	T	27	3	3944.79	2793.3	2793.3	932.106	932.107	2791.34	931.455	1.9565	0.8275	12.7574	3.13e-05	32.994	16.074	0.9934	2	0	32	58	0	24C(57.0215),9M(15.9949)	NA	6	0	TRUE	tr|sPep_25500|sPep_25500	sPep_25500	sPep_25500	PPIAP79	PPIAP79 lncORF 1
CNHPP_HCC_LC_profiling_L090_T_F1.66203.66203.3	interact-CNHPP_HCC_LC_profiling_L090_T_F1.pep.xml	HTGPGVLPMANAGPNTNGSQFFICTAK	HTGPGVLPM[147]ANAGPNTNGSQFFICTAK	EDENFIIK.HTGPGVLPMANAGPNTNGSQFFICTAK.TEWIDGKH	K	T	27	3	3965.23	2803.3	2803.3	935.44	935.442	2802.32	935.115	0.9824	0.7417	17.501	0.00128217	28.196	15.651	0.9924	2	0	32	58	0	24C(57.0215),9M(15.9949)	NA	6	0	TRUE	tr|sPep_25485|sPep_25485	sPep_25485	sPep_25485	PPIAP43	PPIAP43 lncORF 1
CNHPP_HCC_LC_profiling_L090_T_F2.40318.40318.4	interact-CNHPP_HCC_LC_profiling_L090_T_F2.pep.xml	GYEQHAYDGKDYIALNEDLR		GPDGPFIR.GYEQHAYDGKDYIALNEDLR.SWTAADMA	R	S	20	4	2755.07	2369.09	2369.09	593.279	593.28	2369.09	593.28	-0.0002	0.8786	0.3247	7.98e-05	23.885	9.714	0.9999	2	1	136	155	37977170		NA	6	0	TRUE	tr|sPep_4111|sPep_4111	sPep_4111	sPep_4111	HLA-H	HLA-H lncORF 2
CNHPP_HCC_LC_profiling_L090_T_F3.51638.51638.2	interact-CNHPP_HCC_LC_profiling_L090_T_F3.pep.xml	SIYQEKFDDENFILK		RHKGTGGK.SIYQEKFDDENFILK.HTGPGIIS	K	H	15	2	3424.96	1887.93	1887.93	944.972	944.97	1887.93	944.97	0.0002	0.7795	2.7931	0.0156004	21.673	14.989	0.9792	2	1	17	31	16297346		NA	6	0	TRUE	tr|sPep_25500|sPep_25500	sPep_25500	sPep_25500	PPIAP79	PPIAP79 lncORF 1
CNHPP_HCC_LC_profiling_L090_T_F4.61270.61270.3	interact-CNHPP_HCC_LC_profiling_L090_T_F4.pep.xml	LYYVTLDFEQEMATAASSSSLEK		IVCDIKEK.LYYVTLDFEQEMATAASSSSLEK.SYEISDGQ	K	S	23	3	4239.11	2583.24	2583.24	862.087	862.087	2582.21	861.744	1.028	0.8886	18.5443	0.0972557	18.681	15.029	0.9748	2	0	64	86	0		NA	6	0	FALSE	tr|sPep_400|sPep_400	sPep_400	sPep_400	ACTBP4	ACTBP4 lncORF 1		tr|sPep_401|sPep_401
CNHPP_HCC_LC_profiling_L090_T_F5.25218.25218.2	interact-CNHPP_HCC_LC_profiling_L090_T_F5.pep.xml	NISNASCTTNCIAPLAK	NISNASCTTNCIAPLAK	EKYENSIK.NISNASCTTNCIAPLAK.MIHDNFGI	K	M	17	2	2442.24	1833.9	1833.9	917.957	917.959	1833.87	917.943	0.0321	0.8836	6.3793	5.77e-05	28.948	27.992	0.9858	2	0	12	28	0	11C(57.0215),7C(57.0215)	NA	6	0	FALSE	tr|sPep_3787|sPep_3787	sPep_3787	sPep_3787	GAPDHP23	GAPDHP23 lncORF 1		tr|sPep_3788|sPep_3788
CNHPP_HCC_LC_profiling_L091_P_F2.64336.64336.4	interact-CNHPP_HCC_LC_profiling_L091_P_F2.pep.xml	VLHDNFGIVKGLMTTVHAITATQK	VLHDNFGIVKGLM[147]TTVHAITATQK	NCIAPRAK.VLHDNFGIVKGLMTTVHAITATQK.TVDGPSRK	K	T	24	4	4251.9	2610.38	2610.36	653.601	653.597	2609.4	653.357	0.9599	0.7381	19.9509	3.12e-07	37.696	35.131	0.9781	2	1	211	234	0	13M(15.9949)	NA	6	0	FALSE	tr|sPep_3467|sPep_3467	sPep_3467	sPep_3467	ENSG00000293174	ENSG00000293174 lncORF 1	GAPDHP72	tr|sPep_3468|sPep_3468, tr|sPep_3835|sPep_3835, tr|sPep_3836|sPep_3836
CNHPP_HCC_LC_profiling_L091_P_F3.48072.48072.2	interact-CNHPP_HCC_LC_profiling_L091_P_F3.pep.xml	LCYITLDFEQEMATAASSSSLEK	LCYITLDFEQEM[147]ATAASSSSLEK	IMIDIKEK.LCYITLDFEQEMATAASSSSLEK.	K	S	23	2	3315.46	2609.2	2609.19	1305.61	1305.6	2609.19	1305.6	0.0068	0.8618	35.903	0.00149749	23.101	23.101	0.8672	2	0	54	76	0	12M(15.9949),2C(57.0215)	NA	6	0	FALSE	tr|sPep_389|sPep_389	sPep_389	sPep_389	ACTBP1	ACTBP1 lncORF 1		tr|sPep_390|sPep_390
CNHPP_HCC_LC_profiling_L091_P_F3.48761.48761.2	interact-CNHPP_HCC_LC_profiling_L091_P_F3.pep.xml	IEGEIIVCAAYAHELPK	IEGEIIVCAAYAHELPK	IYQIAYAR.IEGEIIVCAAYAHELPK.YDVKVGIT	R	Y	17	2	3355.72	1913.97	1913.96	957.991	957.99	1911.98	956.995	1.988	0.8711	4.7238	0.0350813	21.379	14.918	0.969	2	0	19	35	0	8C(57.0215)	NA	6	0	TRUE	tr|sPep_25954|sPep_25954	sPep_25954	sPep_25954	RPL5P22	RPL5P22 lncORF 1
CNHPP_HCC_LC_profiling_L091_P_F3.57722.57722.2	interact-CNHPP_HCC_LC_profiling_L091_P_F3.pep.xml	LCYVALEFEQEMASAASSSSLEK	LCYVALEFEQEM[147]ASAASSSSLEK	MCDIKEK.LCYVALEFEQEMASAASSSSLEK.SYEIPDDQ	K	S	23	2	3877.85	2566.16	2566.17	1284.09	1284.09	2565.16	1283.59	1.0041	0.8991	16.9792	0.0134368	24.646	24.61	0.9471	2	0	8	30	20406352	12M(15.9949),2C(57.0215)	NA	6	0	TRUE	tr|sPep_405|sPep_405	sPep_405	sPep_405	ACTBP8	ACTBP8 lncORF 2
CNHPP_HCC_LC_profiling_L091_P_F3.67081.67081.4	interact-CNHPP_HCC_LC_profiling_L091_P_F3.pep.xml	VLHDNFGIVKGLMTTVHAITATQK	VLHDNFGIVKGLM[147]TTVHAITATQK	NCIAPRAK.VLHDNFGIVKGLMTTVHAITATQK.TVDGPSRK	K	T	24	4	4403.45	2609.41	2609.4	653.359	653.358	2609.4	653.357	0.0014	0.8211	32.3294	0.00322991	23.514	12.842	0.9731	2	1	211	234	0	13M(15.9949)	NA	6	0	FALSE	tr|sPep_3467|sPep_3467	sPep_3467	sPep_3467	ENSG00000293174	ENSG00000293174 lncORF 1	GAPDHP72	tr|sPep_3468|sPep_3468, tr|sPep_3835|sPep_3835, tr|sPep_3836|sPep_3836
CNHPP_HCC_LC_profiling_L091_P_F4.55671.55671.2	interact-CNHPP_HCC_LC_profiling_L091_P_F4.pep.xml	GFEVIYMSEPIDEYCVQQLK	GFEVIYM[147]SEPIDEYCVQQLK	FVEQEWKK.GFEVIYMSEPIDEYCVQQLK.EFDGKSII	K	E	20	2	4115.19	2463.14	2463.13	1232.58	1232.57	2463.13	1232.57	0	0.8721	1.3417	0.321941	18.251	18.24	0.8669	2	0	415	434	2.74374e+06	15C(57.0215),7M(15.9949)	NA	6	0	TRUE	tr|sPep_4266|sPep_4266	sPep_4266	sPep_4266	HSP90AB4P	HSP90AB4P lncORF 2
CNHPP_HCC_LC_profiling_L091_P_F4.56590.56590.3	interact-CNHPP_HCC_LC_profiling_L091_P_F4.pep.xml	GFEVIYMSEPIDEYCVQQLK	GFEVIYM[147]SEPIDEYCVQQLK	FVEQEWKK.GFEVIYMSEPIDEYCVQQLK.EFDGKSII	K	E	20	3	4166.06	2464.15	2464.14	822.389	822.388	2463.13	822.052	1.0085	0.927	1.7827	2.04941	16.44	16.376	0.8989	2	0	415	434	15759994	15C(57.0215),7M(15.9949)	NA	6	0	TRUE	tr|sPep_4266|sPep_4266	sPep_4266	sPep_4266	HSP90AB4P	HSP90AB4P lncORF 2
CNHPP_HCC_LC_profiling_L091_P_F5.27542.27542.2	interact-CNHPP_HCC_LC_profiling_L091_P_F5.pep.xml	NISNASCTTNCIAPLAK	NISNASCTTNCIAPLAK	EKYENSIK.NISNASCTTNCIAPLAK.MIHDNFGI	K	M	17	2	2439.56	1833.9	1833.9	917.957	917.959	1833.87	917.943	0.0318	0.8546	6.1917	0.000206596	27.98	27.275	0.875	2	0	12	28	0	11C(57.0215),7C(57.0215)	NA	6	0	FALSE	tr|sPep_3787|sPep_3787	sPep_3787	sPep_3787	GAPDHP23	GAPDHP23 lncORF 1		tr|sPep_3788|sPep_3788
CNHPP_HCC_LC_profiling_L091_P_F5.30099.30099.2	interact-CNHPP_HCC_LC_profiling_L091_P_F5.pep.xml	NISNASCTTNCIAPLAK	NISNASCTTNCIAPLAK	EKYENSIK.NISNASCTTNCIAPLAK.MIHDNFGI	K	M	17	2	2611.32	1833.9	1833.9	917.957	917.956	1833.87	917.943	0.0252	0.8932	11.0337	1.77e-05	30.865	30.524	0.9965	2	0	12	28	0	11C(57.0215),7C(57.0215)	NA	6	0	FALSE	tr|sPep_3787|sPep_3787	sPep_3787	sPep_3787	GAPDHP23	GAPDHP23 lncORF 1		tr|sPep_3788|sPep_3788
CNHPP_HCC_LC_profiling_L091_P_F5.30409.30409.2	interact-CNHPP_HCC_LC_profiling_L091_P_F5.pep.xml	NISNASCTTNCIAPLAK	NISNASCTTNCIAPLAK	EKYENSIK.NISNASCTTNCIAPLAK.MIHDNFGI	K	M	17	2	2631.01	1833.9	1833.9	917.959	917.956	1833.87	917.943	0.0251	0.7887	11.5856	1.61e-06	33.359	27.302	0.9928	2	0	12	28	0	11C(57.0215),7C(57.0215)	NA	6	0	FALSE	tr|sPep_3787|sPep_3787	sPep_3787	sPep_3787	GAPDHP23	GAPDHP23 lncORF 1		tr|sPep_3788|sPep_3788
CNHPP_HCC_LC_profiling_L091_P_F6.50275.50275.3	interact-CNHPP_HCC_LC_profiling_L091_P_F6.pep.xml	HTGPGILSMANAGPGTNVSQFFICTAK	HTGPGILSM[147]ANAGPGTNVSQFFICTAK	DDENFIIK.HTGPGILSMANAGPGTNVSQFFICTAK.TEWIDGKH	K	T	27	3	3953.92	2792.3	2792.29	931.773	931.771	2791.34	931.455	0.9489	0.8775	11.4748	4.46e-05	29.845	28.676	0.8864	2	0	32	58	0	24C(57.0215),9M(15.9949)	NA	6	0	TRUE	tr|sPep_25500|sPep_25500	sPep_25500	sPep_25500	PPIAP79	PPIAP79 lncORF 1
CNHPP_HCC_LC_profiling_L091_T_F1.61335.61335.3	interact-CNHPP_HCC_LC_profiling_L091_T_F1.pep.xml	HTGPGVLPMANAGPNTNGSQFFICTAK	HTGPGVLPM[147]ANAGPNTNGSQFFICTAK	EDENFIIK.HTGPGVLPMANAGPNTNGSQFFICTAK.TEWIDGKH	K	T	27	3	3965.65	2803.31	2803.31	935.445	935.442	2802.32	935.115	0.9834	0.7876	17.7358	0.00265533	25.282	16.018	0.9934	2	0	32	58	0	24C(57.0215),9M(15.9949)	NA	6	0	TRUE	tr|sPep_25485|sPep_25485	sPep_25485	sPep_25485	PPIAP43	PPIAP43 lncORF 1
CNHPP_HCC_LC_profiling_L091_T_F1.63692.63692.3	interact-CNHPP_HCC_LC_profiling_L091_T_F1.pep.xml	HTSPGILSMSNAGPNTNGSQFFICTAK	HTSPGILSM[147]SNAGPNTNGSQFFICTAK	DDKNFTIK.HTSPGILSMSNAGPNTNGSQFFICTAK.TSVVGWQA	K	T	27	3	4100.19	2852.34	2852.34	951.786	951.786	2852.32	951.781	0.0146	0.8244	24.9627	0.000742646	25.855	14.857	0.9978	2	0	32	58	13154522	24C(57.0215),9M(15.9949)	NA	6	0	TRUE	tr|sPep_1798|sPep_1798	sPep_1798	sPep_1798	ENSG00000213587	ENSG00000213587 lncORF 1
CNHPP_HCC_LC_profiling_L091_T_F3.36985.36985.2	interact-CNHPP_HCC_LC_profiling_L091_T_F3.pep.xml	NISNASCTTNCIAPLAK	NISNASCTTNCIAPLAK	EKYENSIK.NISNASCTTNCIAPLAK.MIHDNFGI	K	M	17	2	2682.63	1833.85	1833.85	917.932	917.933	1833.87	917.943	-0.0203	0.8734	13.9142	0.0292004	22.397	16.527	0.9859	2	0	12	28	0	11C(57.0215),7C(57.0215)	NA	6	0	FALSE	tr|sPep_3787|sPep_3787	sPep_3787	sPep_3787	GAPDHP23	GAPDHP23 lncORF 1		tr|sPep_3788|sPep_3788
CNHPP_HCC_LC_profiling_L091_T_F3.67312.67312.4	interact-CNHPP_HCC_LC_profiling_L091_T_F3.pep.xml	VLHDNFGIVKGLMTTVHAITATQK	VLHDNFGIVKGLM[147]TTVHAITATQK	NCIAPRAK.VLHDNFGIVKGLMTTVHAITATQK.TVDGPSRK	K	T	24	4	4412.06	2609.4	2609.4	653.356	653.356	2609.4	653.357	-0.0036	0.7371	32.5816	0.00129209	22.617	12.83	0.9619	2	1	211	234	0	13M(15.9949)	NA	6	0	FALSE	tr|sPep_3467|sPep_3467	sPep_3467	sPep_3467	ENSG00000293174	ENSG00000293174 lncORF 1	GAPDHP72	tr|sPep_3468|sPep_3468, tr|sPep_3835|sPep_3835, tr|sPep_3836|sPep_3836
CNHPP_HCC_LC_profiling_L091_T_F4.54594.54594.3	interact-CNHPP_HCC_LC_profiling_L091_T_F4.pep.xml	GFEVIYMSEPIDEYCVQQLK	GFEVIYM[147]SEPIDEYCVQQLK	FVEQEWKK.GFEVIYMSEPIDEYCVQQLK.EFDGKSII	K	E	20	3	3931.39	2463.14	2463.13	822.053	822.052	2463.13	822.052	0.0009	0.8407	11.5194	0.00210971	24.071	24.065	0.993	2	0	415	434	0	15C(57.0215),7M(15.9949)	NA	6	0	TRUE	tr|sPep_4266|sPep_4266	sPep_4266	sPep_4266	HSP90AB4P	HSP90AB4P lncORF 2
CNHPP_HCC_LC_profiling_L091_T_F4.61120.61120.3	interact-CNHPP_HCC_LC_profiling_L091_T_F4.pep.xml	LYYVTLDFEQEMATAASSSSLEK		IVCDIKEK.LYYVTLDFEQEMATAASSSSLEK.SYEISDGQ	K	S	23	3	4299.07	2583.2	2583.19	862.072	862.07	2582.21	861.744	0.9792	0.9215	14.5072	0.000168293	30.335	14.845	0.9997	2	0	64	86	0		NA	6	0	FALSE	tr|sPep_400|sPep_400	sPep_400	sPep_400	ACTBP4	ACTBP4 lncORF 1		tr|sPep_401|sPep_401
CNHPP_HCC_LC_profiling_L091_T_F4.61861.61861.3	interact-CNHPP_HCC_LC_profiling_L091_T_F4.pep.xml	LYYVTLDFEQEMATAASSSSLEK		IVCDIKEK.LYYVTLDFEQEMATAASSSSLEK.SYEISDGQ	K	S	23	3	4341.26	2583.17	2583.18	862.065	862.066	2582.21	861.744	0.9675	0.9267	11.013	0.00547087	24.263	14.695	0.998	2	0	64	86	0		NA	6	0	FALSE	tr|sPep_400|sPep_400	sPep_400	sPep_400	ACTBP4	ACTBP4 lncORF 1		tr|sPep_401|sPep_401
CNHPP_HCC_LC_profiling_L091_T_F5.33324.33324.2	interact-CNHPP_HCC_LC_profiling_L091_T_F5.pep.xml	NISNASCTTNCIAPLAK	NISNASCTTNCIAPLAK	EKYENSIK.NISNASCTTNCIAPLAK.MIHDNFGI	K	M	17	2	2769.1	1834.9	1834.9	918.457	918.456	1833.87	917.943	1.0252	0.8188	15.2107	0.000419544	27.742	24.163	0.9895	2	0	12	28	0	11C(57.0215),7C(57.0215)	NA	6	0	FALSE	tr|sPep_3787|sPep_3787	sPep_3787	sPep_3787	GAPDHP23	GAPDHP23 lncORF 1		tr|sPep_3788|sPep_3788
CNHPP_HCC_LC_profiling_L091_T_F5.49589.49589.2	interact-CNHPP_HCC_LC_profiling_L091_T_F5.pep.xml	LPLAVVGSDIITEVNGK		RVKKIKDR.LPLAVVGSDIITEVNGK.RVRGRQYP	R	R	17	2	3746.35	1723.97	1723.97	862.994	862.993	1723.97	862.993	-0.0001	0.9311	26.9498	0.107025	18.225	13.379	0.9306	2	0	65	81	4.37215e+06		NA	6	0	TRUE	tr|sPep_26202|sPep_26202	sPep_26202	sPep_26202	SEPTIN7P8	SEPTIN7P8 lncORF 1
CNHPP_HCC_LC_profiling_L091_T_F6.49234.49234.3	interact-CNHPP_HCC_LC_profiling_L091_T_F6.pep.xml	HTGPGILSMANAGPGTNVSQFFICTAK	HTGPGILSM[147]ANAGPGTNVSQFFICTAK	DDENFIIK.HTGPGILSMANAGPGTNVSQFFICTAK.TEWIDGKH	K	T	27	3	3881.34	2791.32	2791.31	931.447	931.444	2791.34	931.455	-0.0314	0.7707	14.9041	2.81e-05	32.701	31.659	0.9341	2	0	32	58	0	24C(57.0215),9M(15.9949)	NA	6	0	TRUE	tr|sPep_25500|sPep_25500	sPep_25500	sPep_25500	PPIAP79	PPIAP79 lncORF 1
CNHPP_HCC_LC_profiling_L091_T_F6.50250.50250.3	interact-CNHPP_HCC_LC_profiling_L091_T_F6.pep.xml	HTGPGILSMANAGPGTNVSQFFICTAK	HTGPGILSM[147]ANAGPGTNVSQFFICTAK	DDENFIIK.HTGPGILSMANAGPGTNVSQFFICTAK.TEWIDGKH	K	T	27	3	3939.7	2792.3	2792.29	931.773	931.771	2791.34	931.455	0.9484	0.8832	12.4257	2.98e-05	29.093	28.413	0.9755	2	0	32	58	0	24C(57.0215),9M(15.9949)	NA	6	0	TRUE	tr|sPep_25500|sPep_25500	sPep_25500	sPep_25500	PPIAP79	PPIAP79 lncORF 1
CNHPP_HCC_LC_profiling_L091_T_F6.51168.51168.3	interact-CNHPP_HCC_LC_profiling_L091_T_F6.pep.xml	VIISAPSADPPMFTMGVNHEKYDNSLK	VIISAPSADPPM[147]FTMGVNHEKYDNSLK	HIQWGAKR.VIISAPSADPPMFTMGVNHEKYDNSLK.IISNAT	R	I	27	3	3992.45	2976.46	2976.45	993.161	993.159	2976.44	993.153	0.018	0.8054	19.6684	0.00204911	23.319	23.202	0.9459	2	1	119	145	25365404	12M(15.9949)	NA	6	0	TRUE	tr|sPep_3818|sPep_3818	sPep_3818	sPep_3818	GAPDHP63	GAPDHP63 lncORF 1
CNHPP_HCC_LC_profiling_L092_P_F1.61952.61952.3	interact-CNHPP_HCC_LC_profiling_L092_P_F1.pep.xml	HTGPGVLPMANAGPNTNGSQFFICTAK	HTGPGVLPM[147]ANAGPNTNGSQFFICTAK	EDENFIIK.HTGPGVLPMANAGPNTNGSQFFICTAK.TEWIDGKH	K	T	27	3	3963.19	2803.31	2803.31	935.444	935.442	2802.32	935.115	0.9838	0.7892	17.7556	0.000356832	28.893	18.63	0.9943	2	0	32	58	0	24C(57.0215),9M(15.9949)	NA	6	0	TRUE	tr|sPep_25485|sPep_25485	sPep_25485	sPep_25485	PPIAP43	PPIAP43 lncORF 1
CNHPP_HCC_LC_profiling_L092_P_F4.61353.61353.3	interact-CNHPP_HCC_LC_profiling_L092_P_F4.pep.xml	LCYVALEFEQEMASAASSSSLEK	LCYVALEFEQEM[147]ASAASSSSLEK	MCDIKEK.LCYVALEFEQEMASAASSSSLEK.SYEIPDDQ	K	S	23	3	4266.65	2566.16	2566.18	856.395	856.401	2565.16	856.061	1.0197	0.9411	7.0269	0.00095321	24.122	22.472	0.9963	2	0	8	30	0	12M(15.9949),2C(57.0215)	NA	6	0	TRUE	tr|sPep_405|sPep_405	sPep_405	sPep_405	ACTBP8	ACTBP8 lncORF 2
CNHPP_HCC_LC_profiling_L092_P_F5.31629.31629.2	interact-CNHPP_HCC_LC_profiling_L092_P_F5.pep.xml	NISNASCTTNCIAPLAK	NISNASCTTNCIAPLAK	EKYENSIK.NISNASCTTNCIAPLAK.MIHDNFGI	K	M	17	2	2625.15	1833.9	1833.9	917.959	917.955	1833.87	917.943	0.0249	0.8346	11.4143	0.00019055	27.396	26.562	0.9152	2	0	12	28	0	11C(57.0215),7C(57.0215)	NA	6	0	FALSE	tr|sPep_3787|sPep_3787	sPep_3787	sPep_3787	GAPDHP23	GAPDHP23 lncORF 1		tr|sPep_3788|sPep_3788
CNHPP_HCC_LC_profiling_L092_P_F5.50187.50187.2	interact-CNHPP_HCC_LC_profiling_L092_P_F5.pep.xml	LPLAVVGSDIITEVNGK		RVKKIKDR.LPLAVVGSDIITEVNGK.RVRGRQYP	R	R	17	2	3748.61	1723.98	1723.97	862.996	862.993	1723.97	862.993	-0.0004	0.915	26.4696	0.000332453	26.187	14.374	0.9937	2	0	65	81	23074342		NA	6	0	TRUE	tr|sPep_26202|sPep_26202	sPep_26202	sPep_26202	SEPTIN7P8	SEPTIN7P8 lncORF 1
CNHPP_HCC_LC_profiling_L092_P_F5.63768.63768.3	interact-CNHPP_HCC_LC_profiling_L092_P_F5.pep.xml	LCYVALEFEQEMASAASSSSLEK	LCYVALEFEQEMASAASSSSLEK	MCDIKEK.LCYVALEFEQEMASAASSSSLEK.SYEIPDDQ	K	S	23	3	4501.29	2549.18	2549.17	850.732	850.729	2549.17	850.729	-0.0007	0.8548	5.8189	8.98e-06	30.093	30.081	0.9981	2	0	8	30	0	2C(57.0215)	NA	6	0	TRUE	tr|sPep_405|sPep_405	sPep_405	sPep_405	ACTBP8	ACTBP8 lncORF 2
CNHPP_HCC_LC_profiling_L092_P_F6.50694.50694.3	interact-CNHPP_HCC_LC_profiling_L092_P_F6.pep.xml	HTGPGILSMANAGPGTNVSQFFICTAK	HTGPGILSM[147]ANAGPGTNVSQFFICTAK	DDENFIIK.HTGPGILSMANAGPGTNVSQFFICTAK.TEWIDGKH	K	T	27	3	3927.28	2793.3	2793.31	932.108	932.11	2791.34	931.455	1.9653	0.8953	12.9306	0.00523934	24.597	15.626	0.9527	2	0	32	58	0	24C(57.0215),9M(15.9949)	NA	6	0	TRUE	tr|sPep_25500|sPep_25500	sPep_25500	sPep_25500	PPIAP79	PPIAP79 lncORF 1
CNHPP_HCC_LC_profiling_L092_P_F6.56559.56559.4	interact-CNHPP_HCC_LC_profiling_L092_P_F6.pep.xml	VLHDNFGIVKGLMTTVHAITATQK	VLHDNFGIVKGLM[147]TTVHAITATQK	NCIAPRAK.VLHDNFGIVKGLMTTVHAITATQK.TVDGPSRK	K	T	24	4	4251.58	2609.44	2609.44	653.368	653.367	2609.4	653.357	0.0407	0.7693	20.8587	5.31e-05	34.63	15.472	0.9966	2	1	211	234	0	13M(15.9949)	NA	6	0	FALSE	tr|sPep_3467|sPep_3467	sPep_3467	sPep_3467	ENSG00000293174	ENSG00000293174 lncORF 1	GAPDHP72	tr|sPep_3468|sPep_3468, tr|sPep_3835|sPep_3835, tr|sPep_3836|sPep_3836
CNHPP_HCC_LC_profiling_L092_T_F1.63205.63205.3	interact-CNHPP_HCC_LC_profiling_L092_T_F1.pep.xml	HTGPGVLPMANAGPNTNGSQFFICTAK	HTGPGVLPM[147]ANAGPNTNGSQFFICTAK	EDENFIIK.HTGPGVLPMANAGPNTNGSQFFICTAK.TEWIDGKH	K	T	27	3	3947.05	2803.31	2803.31	935.444	935.442	2802.32	935.115	0.9836	0.7536	17.6774	5.54e-05	33.219	18.409	0.9999	2	0	32	58	0	24C(57.0215),9M(15.9949)	NA	6	0	TRUE	tr|sPep_25485|sPep_25485	sPep_25485	sPep_25485	PPIAP43	PPIAP43 lncORF 1
CNHPP_HCC_LC_profiling_L092_T_F1.65270.65270.3	interact-CNHPP_HCC_LC_profiling_L092_T_F1.pep.xml	HTGPGILSMANAGPGTNVSQFFICTAK	HTGPGILSM[147]ANAGPGTNVSQFFICTAK	DDENFIIK.HTGPGILSMANAGPGTNVSQFFICTAK.TEWIDGKH	K	T	27	3	4063.81	2793.31	2793.3	932.112	932.108	2791.34	931.455	1.9594	0.9186	4.2239	0.00357636	24.796	18.049	0.9773	2	0	32	58	0	24C(57.0215),9M(15.9949)	NA	6	0	TRUE	tr|sPep_25500|sPep_25500	sPep_25500	sPep_25500	PPIAP79	PPIAP79 lncORF 1
CNHPP_HCC_LC_profiling_L092_T_F4.64293.64293.3	interact-CNHPP_HCC_LC_profiling_L092_T_F4.pep.xml	LYYVTLDFEQEMATAASSSSLEK		IVCDIKEK.LYYVTLDFEQEMATAASSSSLEK.SYEISDGQ	K	S	23	3	4494.21	2582.2	2582.19	861.741	861.739	2582.21	861.744	-0.0161	0.8929	2.6922	0.00121994	24.856	17.027	0.9984	2	0	64	86	0		NA	6	0	FALSE	tr|sPep_400|sPep_400	sPep_400	sPep_400	ACTBP4	ACTBP4 lncORF 1		tr|sPep_401|sPep_401
CNHPP_HCC_LC_profiling_L092_T_F6.51691.51691.3	interact-CNHPP_HCC_LC_profiling_L092_T_F6.pep.xml	VIISAPSADPPMFTMGVNHEKYDNSLK	VIISAPSADPPM[147]FTMGVNHEKYDNSLK	HIQWGAKR.VIISAPSADPPMFTMGVNHEKYDNSLK.IISNAT	R	I	27	3	3984.03	2976.46	2976.45	993.162	993.158	2976.44	993.153	0.0148	0.8275	20.068	3.53e-06	32.746	25.672	0.9996	2	1	119	145	23437008	12M(15.9949)	NA	6	0	TRUE	tr|sPep_3818|sPep_3818	sPep_3818	sPep_3818	GAPDHP63	GAPDHP63 lncORF 1
CNHPP_HCC_LC_profiling_L093_P_F3.67618.67618.3	interact-CNHPP_HCC_LC_profiling_L093_P_F3.pep.xml	VLHDNFGIVKGLMTTVHAITATQK		NCIAPRAK.VLHDNFGIVKGLMTTVHAITATQK.TVDGPSRK	K	T	24	3	4535.95	2593.41	2593.41	865.476	865.479	2593.41	865.476	0.0092	0.8427	25.0208	3.06e-09	45.217	14.582	1	2	1	211	234	0		NA	6	0	FALSE	tr|sPep_3467|sPep_3467	sPep_3467	sPep_3467	ENSG00000293174	ENSG00000293174 lncORF 1	GAPDHP72	tr|sPep_3468|sPep_3468, tr|sPep_3835|sPep_3835, tr|sPep_3836|sPep_3836
CNHPP_HCC_LC_profiling_L093_P_F4.49887.49887.2	interact-CNHPP_HCC_LC_profiling_L093_P_F4.pep.xml	DLYANTVLSGGTNMYPGITDR		KCDVDNHK.DLYANTVLSGGTNMYPGITDR.MQKEITTI	K	M	21	2	3623.59	2257.07	2257.07	1129.54	1129.54	2257.07	1129.54	-0.0022	0.8025	8.5214	0.00151782	25.022	15.423	0.9971	2	0	84	104	1969316		NA	6	0	TRUE	tr|sPep_405|sPep_405	sPep_405	sPep_405	ACTBP8	ACTBP8 lncORF 2
CNHPP_HCC_LC_profiling_L093_P_F4.62549.62549.3	interact-CNHPP_HCC_LC_profiling_L093_P_F4.pep.xml	LYYVTLDFEQEMATAASSSSLEK		IVCDIKEK.LYYVTLDFEQEMATAASSSSLEK.SYEISDGQ	K	S	23	3	4340.32	2583.18	2583.18	862.068	862.068	2582.21	861.744	0.9714	0.9194	10.5386	0.0051973	23.871	14.287	0.9975	2	0	64	86	0		NA	6	0	FALSE	tr|sPep_400|sPep_400	sPep_400	sPep_400	ACTBP4	ACTBP4 lncORF 1		tr|sPep_401|sPep_401
CNHPP_HCC_LC_profiling_L093_P_F5.53370.53370.3	interact-CNHPP_HCC_LC_profiling_L093_P_F5.pep.xml	HTGPGILSMANAGPGTNVSQFFICTAK	HTGPGILSM[147]ANAGPGTNVSQFFICTAK	DDENFIIK.HTGPGILSMANAGPGTNVSQFFICTAK.TEWIDGKH	K	T	27	3	3892.2	2792.3	2792.29	931.774	931.771	2791.34	931.455	0.9484	0.8707	12.8757	9.64e-08	40.399	37.709	0.9917	2	0	32	58	0	24C(57.0215),9M(15.9949)	NA	6	0	TRUE	tr|sPep_25500|sPep_25500	sPep_25500	sPep_25500	PPIAP79	PPIAP79 lncORF 1
CNHPP_HCC_LC_profiling_L093_T_F1.66645.66645.2	interact-CNHPP_HCC_LC_profiling_L093_T_F1.pep.xml	DFLAGGVAAAISKMAVVPIQR		DATVSFAK.DFLAGGVAAAISKMAVVPIQR.VKIIIQVQ	K	V	21	2	4145.92	2113.16	2113.16	1057.59	1057.59	2113.17	1057.59	-0.0107	0.7992	29.2834	5.63e-05	32.674	16.257	0.9987	2	1	11	31	0		NA	6	0	TRUE	tr|sPep_26265|sPep_26265	sPep_26265	sPep_26265	SLC25A5P2	SLC25A5P2 lncORF 2
CNHPP_HCC_LC_profiling_L093_T_F3.48585.48585.2	interact-CNHPP_HCC_LC_profiling_L093_T_F3.pep.xml	IEGEIIVCAAYAHELPK	IEGEIIVCAAYAHELPK	IYQIAYAR.IEGEIIVCAAYAHELPK.YDVKVGIT	R	Y	17	2	3366.86	1912.97	1912.97	957.492	957.492	1911.98	956.995	0.9925	0.8779	4.6272	0.0295918	18.996	13.726	0.9587	2	0	19	35	7731239	8C(57.0215)	NA	6	0	TRUE	tr|sPep_25954|sPep_25954	sPep_25954	sPep_25954	RPL5P22	RPL5P22 lncORF 1
CNHPP_HCC_LC_profiling_L093_T_F3.68942.68942.4	interact-CNHPP_HCC_LC_profiling_L093_T_F3.pep.xml	VLHDNFGIVKGLMTTVHAITATQK	VLHDNFGIVKGLM[147]TTVHAITATQK	NCIAPRAK.VLHDNFGIVKGLMTTVHAITATQK.TVDGPSRK	K	T	24	4	4523.08	2609.38	2609.38	653.353	653.352	2609.4	653.357	-0.0202	0.7459	42.73	3.69e-06	30.574	14.381	0.9896	2	1	211	234	0	13M(15.9949)	NA	6	0	FALSE	tr|sPep_3467|sPep_3467	sPep_3467	sPep_3467	ENSG00000293174	ENSG00000293174 lncORF 1	GAPDHP72	tr|sPep_3468|sPep_3468, tr|sPep_3835|sPep_3835, tr|sPep_3836|sPep_3836
CNHPP_HCC_LC_profiling_L093_T_F4.55763.55763.3	interact-CNHPP_HCC_LC_profiling_L093_T_F4.pep.xml	GFEVIYMSEPIDEYCVQQLK	GFEVIYM[147]SEPIDEYCVQQLK	FVEQEWKK.GFEVIYMSEPIDEYCVQQLK.EFDGKSII	K	E	20	3	4005.98	2463.14	2463.13	822.054	822.051	2463.13	822.052	-0.0029	0.8595	8.1285	0.000792211	28.551	27.772	0.9807	2	0	415	434	90786360	15C(57.0215),7M(15.9949)	NA	6	0	TRUE	tr|sPep_4266|sPep_4266	sPep_4266	sPep_4266	HSP90AB4P	HSP90AB4P lncORF 2
CNHPP_HCC_LC_profiling_L093_T_F5.30874.30874.2	interact-CNHPP_HCC_LC_profiling_L093_T_F5.pep.xml	NISNASCTTNCIAPLAK	NISNASCTTNCIAPLAK	EKYENSIK.NISNASCTTNCIAPLAK.MIHDNFGI	K	M	17	2	2607.75	1833.9	1833.9	917.958	917.956	1833.87	917.943	0.025	0.9038	10.6439	3.83e-07	38.525	38.434	0.9997	2	0	12	28	0	11C(57.0215),7C(57.0215)	NA	6	0	FALSE	tr|sPep_3787|sPep_3787	sPep_3787	sPep_3787	GAPDHP23	GAPDHP23 lncORF 1		tr|sPep_3788|sPep_3788
CNHPP_HCC_LC_profiling_L093_T_F5.31538.31538.2	interact-CNHPP_HCC_LC_profiling_L093_T_F5.pep.xml	NISNASCTTNCIAPLAK	NISNASCTTNCIAPLAK	EKYENSIK.NISNASCTTNCIAPLAK.MIHDNFGI	K	M	17	2	2647.04	1833.9	1833.9	917.957	917.956	1833.87	917.943	0.0257	0.8244	11.73	1.75e-05	31.591	28.879	0.9976	2	0	12	28	0	11C(57.0215),7C(57.0215)	NA	6	0	FALSE	tr|sPep_3787|sPep_3787	sPep_3787	sPep_3787	GAPDHP23	GAPDHP23 lncORF 1		tr|sPep_3788|sPep_3788
CNHPP_HCC_LC_profiling_L093_T_F5.49968.49968.2	interact-CNHPP_HCC_LC_profiling_L093_T_F5.pep.xml	LPLAVVGSDIITEVNGK		RVKKIKDR.LPLAVVGSDIITEVNGK.RVRGRQYP	R	R	17	2	3756.49	1723.98	1723.97	862.995	862.993	1723.97	862.993	0	0.9063	26.2395	0.0179948	22.89	16.647	0.9756	2	0	65	81	14751803		NA	6	0	TRUE	tr|sPep_26202|sPep_26202	sPep_26202	sPep_26202	SEPTIN7P8	SEPTIN7P8 lncORF 1
CNHPP_HCC_LC_profiling_L094_P_F1.70933.70933.3	interact-CNHPP_HCC_LC_profiling_L094_P_F1.pep.xml	VELNSLMADETISTMPILILGNK	VELNSLMADETISTM[147]PILILGNK	HSCIIESK.VELNSLMADETISTMPILILGNK.IDRTDTIS	K	I	23	3	4429.45	2518.33	2518.33	840.449	840.45	2517.31	840.11	1.0222	0.8848	7.2459	0.0749441	17.332	15.858	0.9401	2	0	70	92	0	15M(15.9949)	NA	6	0	FALSE	tr|sPep_16204|sPep_16204	sPep_16204	sPep_16204	NONHSAG038772.2	NONHSAG038772.2 lncORF 1	SAR1AP3	tr|sPep_16205|sPep_16205, tr|sPep_26127|sPep_26127, tr|sPep_26128|sPep_26128
CNHPP_HCC_LC_profiling_L094_P_F1.70992.70992.4	interact-CNHPP_HCC_LC_profiling_L094_P_F1.pep.xml	VELNSLMADETISTMPILILGNK	VELNSLM[147]ADETISTM[147]PILILGNK	HSCIIESK.VELNSLMADETISTMPILILGNK.IDRTDTIS	K	I	23	4	4432.83	2534.29	2534.3	634.58	634.581	2533.3	634.333	0.9943	0.7598	26.852	0.0444412	18.117	12.462	0.9684	2	0	70	92	0	15M(15.9949),7M(15.9949)	NA	6	0	FALSE	tr|sPep_16204|sPep_16204	sPep_16204	sPep_16204	NONHSAG038772.2	NONHSAG038772.2 lncORF 1	SAR1AP3	tr|sPep_16205|sPep_16205, tr|sPep_26127|sPep_26127, tr|sPep_26128|sPep_26128
CNHPP_HCC_LC_profiling_L094_P_F3.64312.64312.4	interact-CNHPP_HCC_LC_profiling_L094_P_F3.pep.xml	VLHDNFGIVKGLMTTVHAITATQK	VLHDNFGIVKGLM[147]TTVHAITATQK	NCIAPRAK.VLHDNFGIVKGLMTTVHAITATQK.TVDGPSRK	K	T	24	4	4299.15	2609.39	2609.39	653.356	653.356	2609.4	653.357	-0.007	0.8145	35.4835	2.86e-05	32.852	17.08	0.9999	2	1	211	234	0	13M(15.9949)	NA	6	0	FALSE	tr|sPep_3467|sPep_3467	sPep_3467	sPep_3467	ENSG00000293174	ENSG00000293174 lncORF 1	GAPDHP72	tr|sPep_3468|sPep_3468, tr|sPep_3835|sPep_3835, tr|sPep_3836|sPep_3836
CNHPP_HCC_LC_profiling_L094_P_F4.48606.48606.2	interact-CNHPP_HCC_LC_profiling_L094_P_F4.pep.xml	DLYANTVLSGGTNMYPGITDR		KCDVDNHK.DLYANTVLSGGTNMYPGITDR.MQKEITTI	K	M	21	2	3472.21	2257.06	2257.07	1129.54	1129.54	2257.07	1129.54	-0.0004	0.8313	5.2146	0.00720902	22.152	13.559	0.9977	2	0	84	104	5.7604e+06		NA	6	0	TRUE	tr|sPep_405|sPep_405	sPep_405	sPep_405	ACTBP8	ACTBP8 lncORF 2
CNHPP_HCC_LC_profiling_L094_P_F4.48649.48649.2	interact-CNHPP_HCC_LC_profiling_L094_P_F4.pep.xml	DLYANTVLSGGTNMYPGITDR		KCDVDNHK.DLYANTVLSGGTNMYPGITDR.MQKEITTI	K	M	21	2	3474.65	2258.08	2258.07	1130.05	1130.04	2257.07	1129.54	1.0046	0.7522	5.2142	0.0851981	19.288	14.891	0.977	2	0	84	104	5842646		NA	6	0	TRUE	tr|sPep_405|sPep_405	sPep_405	sPep_405	ACTBP8	ACTBP8 lncORF 2
CNHPP_HCC_LC_profiling_L094_P_F4.65564.65564.3	interact-CNHPP_HCC_LC_profiling_L094_P_F4.pep.xml	EKLCYITLDFEQEMATAASSSSLEK	EKLCYITLDFEQEMATAASSSSLEK	REIMIDIK.EKLCYITLDFEQEMATAASSSSLEK.	K	S	25	3	4448.52	2850.32	2850.31	951.113	951.112	2850.33	951.117	-0.0158	0.9033	13.2947	0.000738471	28.751	28.751	0.9985	2	1	52	76	4707382	4C(57.0215)	NA	6	0	FALSE	tr|sPep_389|sPep_389	sPep_389	sPep_389	ACTBP1	ACTBP1 lncORF 1		tr|sPep_390|sPep_390
CNHPP_HCC_LC_profiling_L094_P_F5.27772.27772.2	interact-CNHPP_HCC_LC_profiling_L094_P_F5.pep.xml	NISNASCTTNCIAPLAK	NISNASCTTNCIAPLAK	EKYENSIK.NISNASCTTNCIAPLAK.MIHDNFGI	K	M	17	2	2500.73	1833.9	1833.9	917.956	917.956	1833.87	917.943	0.025	0.8399	14.6431	0.000144765	29.49	28.725	0.9508	2	0	12	28	0	11C(57.0215),7C(57.0215)	NA	6	0	FALSE	tr|sPep_3787|sPep_3787	sPep_3787	sPep_3787	GAPDHP23	GAPDHP23 lncORF 1		tr|sPep_3788|sPep_3788
CNHPP_HCC_LC_profiling_L094_P_F6.44903.44903.3	interact-CNHPP_HCC_LC_profiling_L094_P_F6.pep.xml	HTGPGILSMANAGPGTNVSQFFICTAK	HTGPGILSM[147]ANAGPGTNVSQFFICTAK	DDENFIIK.HTGPGILSMANAGPGTNVSQFFICTAK.TEWIDGKH	K	T	27	3	3721.73	2792.29	2792.29	931.77	931.771	2791.34	931.455	0.9482	0.8508	11.4783	3.57e-07	38.405	34.756	0.9996	2	0	32	58	0	24C(57.0215),9M(15.9949)	NA	6	0	TRUE	tr|sPep_25500|sPep_25500	sPep_25500	sPep_25500	PPIAP79	PPIAP79 lncORF 1
CNHPP_HCC_LC_profiling_L094_T_F1.59566.59566.3	interact-CNHPP_HCC_LC_profiling_L094_T_F1.pep.xml	HTGPGVLPMANAGPNTNGSQFFICTAK	HTGPGVLPM[147]ANAGPNTNGSQFFICTAK	EDENFIIK.HTGPGVLPMANAGPNTNGSQFFICTAK.TEWIDGKH	K	T	27	3	3689.82	2802.32	2802.32	935.114	935.115	2802.32	935.115	0.0007	0.8364	16.6471	9.4e-05	31.497	13.853	1	2	0	32	58	8102760	24C(57.0215),9M(15.9949)	NA	6	0	TRUE	tr|sPep_25485|sPep_25485	sPep_25485	sPep_25485	PPIAP43	PPIAP43 lncORF 1
CNHPP_HCC_LC_profiling_L094_T_F1.72475.72475.3	interact-CNHPP_HCC_LC_profiling_L094_T_F1.pep.xml	VELNSLMADETISTMPILILGNK	VELNSLMADETISTM[147]PILILGNK	HSCIIESK.VELNSLMADETISTMPILILGNK.IDRTDTIS	K	I	23	3	4420.01	2518.33	2518.33	840.451	840.451	2517.31	840.11	1.0241	0.8986	6.4701	0.00677589	22.69	21.037	0.9868	2	0	70	92	0	15M(15.9949)	NA	6	0	FALSE	tr|sPep_16204|sPep_16204	sPep_16204	sPep_16204	NONHSAG038772.2	NONHSAG038772.2 lncORF 1	SAR1AP3	tr|sPep_16205|sPep_16205, tr|sPep_26127|sPep_26127, tr|sPep_26128|sPep_26128
CNHPP_HCC_LC_profiling_L094_T_F4.30275.30275.2	interact-CNHPP_HCC_LC_profiling_L094_T_F4.pep.xml	NISNASCTTNCIAPLAK	NISNASCTTNCIAPLAK	EKYENSIK.NISNASCTTNCIAPLAK.MIHDNFGI	K	M	17	2	2408.03	1834.88	1834.88	918.448	918.448	1833.87	917.943	1.0106	0.6563	12.3895	0.0135473	20.847	12.292	0.9183	2	0	12	28	0	11C(57.0215),7C(57.0215)	NA	6	0	FALSE	tr|sPep_3787|sPep_3787	sPep_3787	sPep_3787	GAPDHP23	GAPDHP23 lncORF 1		tr|sPep_3788|sPep_3788
CNHPP_HCC_LC_profiling_L094_T_F4.42289.42289.2	interact-CNHPP_HCC_LC_profiling_L094_T_F4.pep.xml	IEGEIIVCAAYAHELPK	IEGEIIVCAAYAHELPK	IYQIAYAR.IEGEIIVCAAYAHELPK.YDVKVGIT	R	Y	17	2	3097.88	1911.99	1911.99	957.003	957.003	1911.98	956.995	0.0145	0.8473	6.1296	0.00193361	23.464	13.615	0.9992	2	0	19	35	594195900	8C(57.0215)	NA	6	0	TRUE	tr|sPep_25954|sPep_25954	sPep_25954	sPep_25954	RPL5P22	RPL5P22 lncORF 1
CNHPP_HCC_LC_profiling_L094_T_F4.48748.48748.2	interact-CNHPP_HCC_LC_profiling_L094_T_F4.pep.xml	DLYANTVLSGGTNMYPGITDR		KCDVDNHK.DLYANTVLSGGTNMYPGITDR.MQKEITTI	K	M	21	2	3466.05	2258.07	2258.07	1130.04	1130.04	2257.07	1129.54	1.0029	0.7681	5.7613	0.0419597	18.597	14.945	0.9606	2	0	84	104	1.16246e+06		NA	6	0	TRUE	tr|sPep_405|sPep_405	sPep_405	sPep_405	ACTBP8	ACTBP8 lncORF 2
CNHPP_HCC_LC_profiling_L094_T_F4.48840.48840.2	interact-CNHPP_HCC_LC_profiling_L094_T_F4.pep.xml	DLYANTVLSGGTNMYPGITDR		KCDVDNHK.DLYANTVLSGGTNMYPGITDR.MQKEITTI	K	M	21	2	3471.38	2257.07	2257.07	1129.54	1129.54	2257.07	1129.54	0.0012	0.7347	5.5562	0.000715541	25.266	14.833	0.9995	2	0	84	104	1.57128e+06		NA	6	0	TRUE	tr|sPep_405|sPep_405	sPep_405	sPep_405	ACTBP8	ACTBP8 lncORF 2
CNHPP_HCC_LC_profiling_L094_T_F4.56589.56589.3	interact-CNHPP_HCC_LC_profiling_L094_T_F4.pep.xml	LCYVALEFEQEMASAASSSSLEK	LCYVALEFEQEM[147]ASAASSSSLEK	MCDIKEK.LCYVALEFEQEMASAASSSSLEK.SYEIPDDQ	K	S	23	3	3916.05	2566.17	2566.17	856.397	856.398	2565.16	856.061	1.0102	0.9236	6.9133	0.0144334	21.785	20.215	0.9829	2	0	8	30	21734368	12M(15.9949),2C(57.0215)	NA	6	0	TRUE	tr|sPep_405|sPep_405	sPep_405	sPep_405	ACTBP8	ACTBP8 lncORF 2
CNHPP_HCC_LC_profiling_L094_T_F6.24692.24692.2	interact-CNHPP_HCC_LC_profiling_L094_T_F6.pep.xml	NISNASCTTNCIAPLAK	NISNASCTTNCIAPLAK	EKYENSIK.NISNASCTTNCIAPLAK.MIHDNFGI	K	M	17	2	2465.81	1833.9	1833.9	917.955	917.959	1833.87	917.943	0.0313	0.872	13.5716	0.0014566	23.017	19.4	0.9466	2	0	12	28	0	11C(57.0215),7C(57.0215)	NA	6	0	FALSE	tr|sPep_3787|sPep_3787	sPep_3787	sPep_3787	GAPDHP23	GAPDHP23 lncORF 1		tr|sPep_3788|sPep_3788
CNHPP_HCC_LC_profiling_L094_T_F6.45395.45395.3	interact-CNHPP_HCC_LC_profiling_L094_T_F6.pep.xml	HTGPGILSMANAGPGTNVSQFFICTAK	HTGPGILSM[147]ANAGPGTNVSQFFICTAK	DDENFIIK.HTGPGILSMANAGPGTNVSQFFICTAK.TEWIDGKH	K	T	27	3	3706.25	2793.31	2793.3	932.11	932.108	2791.34	931.455	1.9592	0.864	12.6616	0.00131139	28.196	14.498	0.9841	2	0	32	58	0	24C(57.0215),9M(15.9949)	NA	6	0	TRUE	tr|sPep_25500|sPep_25500	sPep_25500	sPep_25500	PPIAP79	PPIAP79 lncORF 1
CNHPP_HCC_LC_profiling_L094_T_F6.46385.46385.3	interact-CNHPP_HCC_LC_profiling_L094_T_F6.pep.xml	HTGPGVLPMANAGPNTNGSQFFICTAK	HTGPGVLPM[147]ANAGPNTNGSQFFICTAK	EDENFIIK.HTGPGVLPMANAGPNTNGSQFFICTAK.TEWIDGKH	K	T	27	3	3763.3	2804.31	2804.31	935.777	935.777	2802.32	935.115	1.987	0.7824	19.3436	0.000718372	27.291	14.822	0.9962	2	0	32	58	0	24C(57.0215),9M(15.9949)	NA	6	0	TRUE	tr|sPep_25485|sPep_25485	sPep_25485	sPep_25485	PPIAP43	PPIAP43 lncORF 1
CNHPP_HCC_LC_profiling_L094_T_F6.46504.46504.3	interact-CNHPP_HCC_LC_profiling_L094_T_F6.pep.xml	HTGPGVLPMANAGPNTNGSQFFICTAK	HTGPGVLPM[147]ANAGPNTNGSQFFICTAK	EDENFIIK.HTGPGVLPMANAGPNTNGSQFFICTAK.TEWIDGKH	K	T	27	3	3770.25	2803.31	2803.31	935.443	935.443	2802.32	935.115	0.9853	0.7332	19.5773	0.000592416	27.468	15.67	0.9992	2	0	32	58	0	24C(57.0215),9M(15.9949)	NA	6	0	TRUE	tr|sPep_25485|sPep_25485	sPep_25485	sPep_25485	PPIAP43	PPIAP43 lncORF 1
CNHPP_HCC_LC_profiling_L095_P_F3.52268.52268.3	interact-CNHPP_HCC_LC_profiling_L095_P_F3.pep.xml	LCYVALEFEQEMASAASSSSLEK	LCYVALEFEQEM[147]ASAASSSSLEK	MCDIKEK.LCYVALEFEQEMASAASSSSLEK.SYEIPDDQ	K	S	23	3	3688.11	2566.16	2566.17	856.395	856.396	2565.16	856.061	1.0041	0.8532	15.3081	0.000501251	28.032	24.875	0.9989	2	0	8	30	0	12M(15.9949),2C(57.0215)	NA	6	0	TRUE	tr|sPep_405|sPep_405	sPep_405	sPep_405	ACTBP8	ACTBP8 lncORF 2
CNHPP_HCC_LC_profiling_L095_P_F3.64000.64000.3	interact-CNHPP_HCC_LC_profiling_L095_P_F3.pep.xml	VLHDNFGIVKGLMTTVHAITATQK		NCIAPRAK.VLHDNFGIVKGLMTTVHAITATQK.TVDGPSRK	K	T	24	3	4403.58	2593.42	2593.41	865.479	865.479	2593.41	865.476	0.0095	0.8206	26.333	8.97e-06	35.375	16.181	1	2	1	211	234	0		NA	6	0	FALSE	tr|sPep_3467|sPep_3467	sPep_3467	sPep_3467	ENSG00000293174	ENSG00000293174 lncORF 1	GAPDHP72	tr|sPep_3468|sPep_3468, tr|sPep_3835|sPep_3835, tr|sPep_3836|sPep_3836
CNHPP_HCC_LC_profiling_L095_P_F4.47205.47205.2	interact-CNHPP_HCC_LC_profiling_L095_P_F4.pep.xml	DLYANTVLSGGTNMYPGITDR		KCDVDNHK.DLYANTVLSGGTNMYPGITDR.MQKEITTI	K	M	21	2	3458.86	2257.07	2257.07	1129.54	1129.54	2257.07	1129.54	0.0014	0.7659	5.2001	0.000761959	25.4	19.922	0.9994	2	0	84	104	5611197		NA	6	0	TRUE	tr|sPep_405|sPep_405	sPep_405	sPep_405	ACTBP8	ACTBP8 lncORF 2
CNHPP_HCC_LC_profiling_L095_T_F3.44697.44697.2	interact-CNHPP_HCC_LC_profiling_L095_T_F3.pep.xml	SIYQEKFDDENFILK		RHKGTGGK.SIYQEKFDDENFILK.HTGPGIIS	K	H	15	2	3182.08	1887.93	1887.93	944.971	944.97	1887.93	944.97	-0.0001	0.7641	3.6001	0.0208983	21.277	14.568	0.9777	2	1	17	31	9231958		NA	6	0	TRUE	tr|sPep_25500|sPep_25500	sPep_25500	sPep_25500	PPIAP79	PPIAP79 lncORF 1
CNHPP_HCC_LC_profiling_L095_T_F3.52505.52505.3	interact-CNHPP_HCC_LC_profiling_L095_T_F3.pep.xml	LCYVALEFEQEMASAASSSSLEK	LCYVALEFEQEM[147]ASAASSSSLEK	MCDIKEK.LCYVALEFEQEMASAASSSSLEK.SYEIPDDQ	K	S	23	3	3647.82	2566.16	2566.16	856.395	856.394	2565.16	856.061	0.9995	0.8305	16.6003	0.00252617	24.23	22.328	0.9908	2	0	8	30	23582490	12M(15.9949),2C(57.0215)	NA	6	0	TRUE	tr|sPep_405|sPep_405	sPep_405	sPep_405	ACTBP8	ACTBP8 lncORF 2
CNHPP_HCC_LC_profiling_L095_T_F4.28977.28977.2	interact-CNHPP_HCC_LC_profiling_L095_T_F4.pep.xml	NISNASCTTNCIAPLAK	NISNASCTTNCIAPLAK	EKYENSIK.NISNASCTTNCIAPLAK.MIHDNFGI	K	M	17	2	2423.89	1834.88	1834.88	918.446	918.447	1833.87	917.943	1.0087	0.7326	12.8147	0.00053711	24.836	13.521	0.9985	2	0	12	28	0	11C(57.0215),7C(57.0215)	NA	6	0	FALSE	tr|sPep_3787|sPep_3787	sPep_3787	sPep_3787	GAPDHP23	GAPDHP23 lncORF 1		tr|sPep_3788|sPep_3788
CNHPP_HCC_LC_profiling_L095_T_F4.40110.40110.2	interact-CNHPP_HCC_LC_profiling_L095_T_F4.pep.xml	IEGEIIVCAAYAHELPK	IEGEIIVCAAYAHELPK	IYQIAYAR.IEGEIIVCAAYAHELPK.YDVKVGIT	R	Y	17	2	3090.36	1911.99	1911.99	957.003	957.003	1911.98	956.995	0.014	0.8487	5.3949	0.0112127	18.659	12.781	0.9832	2	0	19	35	2120269800	8C(57.0215)	NA	6	0	TRUE	tr|sPep_25954|sPep_25954	sPep_25954	sPep_25954	RPL5P22	RPL5P22 lncORF 1
CNHPP_HCC_LC_profiling_L095_T_F4.46452.46452.2	interact-CNHPP_HCC_LC_profiling_L095_T_F4.pep.xml	DLYANTVLSGGTNMYPGITDR		KCDVDNHK.DLYANTVLSGGTNMYPGITDR.MQKEITTI	K	M	21	2	3468.92	2257.07	2257.07	1129.54	1129.54	2257.07	1129.54	0.0002	0.8275	5.2927	2.04e-05	32.736	15.991	1	2	0	84	104	4.18916e+06		NA	6	0	TRUE	tr|sPep_405|sPep_405	sPep_405	sPep_405	ACTBP8	ACTBP8 lncORF 2
CNHPP_HCC_LC_profiling_L096_P_F4.56596.56596.3	interact-CNHPP_HCC_LC_profiling_L096_P_F4.pep.xml	GFEVIYMSEPIDEYCVQQLK	GFEVIYM[147]SEPIDEYCVQQLK	FVEQEWKK.GFEVIYMSEPIDEYCVQQLK.EFDGKSII	K	E	20	3	4114	2463.13	2463.13	822.05	822.052	2463.13	822.052	-0.0012	0.8888	0.7301	4.98e-05	29.138	29.069	0.9999	2	0	415	434	20376424	15C(57.0215),7M(15.9949)	NA	6	0	TRUE	tr|sPep_4266|sPep_4266	sPep_4266	sPep_4266	HSP90AB4P	HSP90AB4P lncORF 2
CNHPP_HCC_LC_profiling_L096_P_F4.62193.62193.2	interact-CNHPP_HCC_LC_profiling_L096_P_F4.pep.xml	PCYIALDFEQEMATGASSSSLEK	PCYIALDFEQEMATGASSSSLEK	IVHDIKEK.PCYIALDFEQEMATGASSSSLEK.SYKIPDSQ	K	S	23	2	4391.54	2534.14	2534.14	1268.08	1268.08	2533.14	1267.57	1.0083	0.4683	16.6665	0.000122577	28.551	14.873	0.9802	2	0	98	120	0	2C(57.0215)	NA	6	0	TRUE	tr|sPep_393|sPep_393	sPep_393	sPep_393	ACTBP11	ACTBP11 lncORF 3
CNHPP_HCC_LC_profiling_L096_P_F5.46249.46249.2	interact-CNHPP_HCC_LC_profiling_L096_P_F5.pep.xml	LPLAVVGSDIITEVNGK		RVKKIKDR.LPLAVVGSDIITEVNGK.RVRGRQYP	R	R	17	2	3748.12	1723.98	1723.97	862.995	862.993	1723.97	862.993	0.0002	0.7967	27.3537	0.00100932	24.929	15.98	0.9803	2	0	65	81	25347486		NA	6	0	TRUE	tr|sPep_26202|sPep_26202	sPep_26202	sPep_26202	SEPTIN7P8	SEPTIN7P8 lncORF 1
CNHPP_HCC_LC_profiling_L096_T_F1.60986.60986.3	interact-CNHPP_HCC_LC_profiling_L096_T_F1.pep.xml	HTGPGVLPMANAGPNTNGSQFFICTAK	HTGPGVLPM[147]ANAGPNTNGSQFFICTAK	EDENFIIK.HTGPGVLPMANAGPNTNGSQFFICTAK.TEWIDGKH	K	T	27	3	3925.71	2803.3	2803.31	935.442	935.442	2802.32	935.115	0.9834	0.739	17.7113	7.73e-05	28.762	14.867	0.9934	2	0	32	58	0	24C(57.0215),9M(15.9949)	NA	6	0	TRUE	tr|sPep_25485|sPep_25485	sPep_25485	sPep_25485	PPIAP43	PPIAP43 lncORF 1
CNHPP_HCC_LC_profiling_L096_T_F1.61329.61329.3	interact-CNHPP_HCC_LC_profiling_L096_T_F1.pep.xml	HTGPGVLPMANAGPNTNGSQFFICTAK	HTGPGVLPM[147]ANAGPNTNGSQFFICTAK	EDENFIIK.HTGPGVLPMANAGPNTNGSQFFICTAK.TEWIDGKH	K	T	27	3	3944.49	2803.31	2803.31	935.443	935.442	2802.32	935.115	0.9834	0.6713	18.4687	0.000193677	28.789	13.014	0.9946	2	0	32	58	0	24C(57.0215),9M(15.9949)	NA	6	0	TRUE	tr|sPep_25485|sPep_25485	sPep_25485	sPep_25485	PPIAP43	PPIAP43 lncORF 1
CNHPP_HCC_LC_profiling_L096_T_F4.61449.61449.2	interact-CNHPP_HCC_LC_profiling_L096_T_F4.pep.xml	PCYIALDFEQEMATGASSSSLEK	PCYIALDFEQEMATGASSSSLEK	IVHDIKEK.PCYIALDFEQEMATGASSSSLEK.SYKIPDSQ	K	S	23	2	4386.4	2534.13	2534.14	1268.07	1268.08	2533.14	1267.57	1.0056	0.5079	15.0881	0.00128963	23.889	14.628	0.954	2	0	98	120	0	2C(57.0215)	NA	6	0	TRUE	tr|sPep_393|sPep_393	sPep_393	sPep_393	ACTBP11	ACTBP11 lncORF 3
CNHPP_HCC_LC_profiling_L096_T_F4.63598.63598.3	interact-CNHPP_HCC_LC_profiling_L096_T_F4.pep.xml	AEQEIVHDIKEKLCYVALDFEQEMATAASSSSLEK	AEQEIVHDIKEKLCYVALDFEQEMATAASSSSLEK	RGYSFTTR.AEQEIVHDIKEKLCYVALDFEQEMATAASSSSLEK.	R	I	35	3	4492.74	3968.89	3968.89	1323.97	1323.97	3968.9	1323.97	-0.0144	0.8324	0.2944	0.00320948	21.025	13.34	0.9989	2	2	40	74	803448	14C(57.0215)	NA	6	0	FALSE	tr|sPep_416|sPep_416	sPep_416	sPep_416	ACTG1P19	ACTG1P19 lncORF 1		tr|sPep_417|sPep_417
CNHPP_HCC_LC_profiling_L096_T_F4.65597.65597.3	interact-CNHPP_HCC_LC_profiling_L096_T_F4.pep.xml	LCYITLDFEQEMATAASSSSLEK	LCYITLDFEQEMATAASSSSLEK	IMIDIKEK.LCYITLDFEQEMATAASSSSLEK.	K	S	23	3	4598.68	2593.2	2593.18	865.407	865.4	2593.19	865.405	-0.0156	0.7488	11.2695	0.00133392	24.01	12.106	0.9987	2	0	54	76	0	2C(57.0215)	NA	6	0	FALSE	tr|sPep_389|sPep_389	sPep_389	sPep_389	ACTBP1	ACTBP1 lncORF 1		tr|sPep_390|sPep_390
CNHPP_HCC_LC_profiling_L096_T_F5.46028.46028.2	interact-CNHPP_HCC_LC_profiling_L096_T_F5.pep.xml	LPLAVVGSDIITEVNGK		RVKKIKDR.LPLAVVGSDIITEVNGK.RVRGRQYP	R	R	17	2	3733.91	1723.98	1723.97	862.996	862.993	1723.97	862.993	0.0003	0.8764	27.0977	0.00225271	22.768	14.589	0.9695	2	0	65	81	26629770		NA	6	0	TRUE	tr|sPep_26202|sPep_26202	sPep_26202	sPep_26202	SEPTIN7P8	SEPTIN7P8 lncORF 1
CNHPP_HCC_LC_profiling_L096_T_F6.45085.45085.3	interact-CNHPP_HCC_LC_profiling_L096_T_F6.pep.xml	HTGPGILSMANAGPGTNVSQFFICTAK	HTGPGILSM[147]ANAGPGTNVSQFFICTAK	DDENFIIK.HTGPGILSMANAGPGTNVSQFFICTAK.TEWIDGKH	K	T	27	3	3910.79	2791.39	2791.4	931.471	931.472	2791.34	931.455	0.0532	0.8549	13.0808	0.00675372	27.129	18.939	0.9846	2	0	32	58	0	24C(57.0215),9M(15.9949)	NA	6	0	TRUE	tr|sPep_25500|sPep_25500	sPep_25500	sPep_25500	PPIAP79	PPIAP79 lncORF 1
CNHPP_HCC_LC_profiling_L097T_02.33401.33401.2	interact-CNHPP_HCC_LC_profiling_L097T_02.pep.xml	NISNASCTTNCIAPLAK	NISNASCTTNCIAPLAK	EKYENSIK.NISNASCTTNCIAPLAK.MIHDNFGI	K	M	17	2	2677.62	1833.9	1833.9	917.96	917.956	1833.87	917.943	0.0257	0.8505	13.6432	7.82e-05	27.656	27.438	0.9666	2	0	12	28	0	11C(57.0215),7C(57.0215)	NA	6	0	FALSE	tr|sPep_3787|sPep_3787	sPep_3787	sPep_3787	GAPDHP23	GAPDHP23 lncORF 1		tr|sPep_3788|sPep_3788
CNHPP_HCC_LC_profiling_L098_P_F1.62067.62067.3	interact-CNHPP_HCC_LC_profiling_L098_P_F1.pep.xml	HTGPGVLPMANAGPNTNGSQFFICTAK	HTGPGVLPM[147]ANAGPNTNGSQFFICTAK	EDENFIIK.HTGPGVLPMANAGPNTNGSQFFICTAK.TEWIDGKH	K	T	27	3	3942.52	2803.32	2803.31	935.447	935.442	2802.32	935.115	0.9834	0.7499	17.4156	0.000567737	29.109	15.516	0.9987	2	0	32	58	0	24C(57.0215),9M(15.9949)	NA	6	0	TRUE	tr|sPep_25485|sPep_25485	sPep_25485	sPep_25485	PPIAP43	PPIAP43 lncORF 1
CNHPP_HCC_LC_profiling_L098_P_F3.53233.53233.2	interact-CNHPP_HCC_LC_profiling_L098_P_F3.pep.xml	DLYANTVLSGGTNMYPGITDR		KCDVDNHK.DLYANTVLSGGTNMYPGITDR.MQKEITTI	K	M	21	2	3622.66	2257.08	2257.07	1129.55	1129.54	2257.07	1129.54	0.0007	0.7411	7.8849	5.52e-06	31.59	14.022	1	2	0	84	104	135401920		NA	6	0	TRUE	tr|sPep_405|sPep_405	sPep_405	sPep_405	ACTBP8	ACTBP8 lncORF 2
CNHPP_HCC_LC_profiling_L098_P_F6.57504.57504.2	interact-CNHPP_HCC_LC_profiling_L098_P_F6.pep.xml	DDDIAALVIDNSSGMCK	n[43]DDDIAALVIDNSSGMCK	.DDDIAALVIDNSSGMCK.AGFTGDDD	M	A	17	2	3893.33	1864.81	1864.8	933.412	933.407	1864.82	933.416	-0.0195	0.8522	28.5138	0.0147174	21.42	13.238	0.909	2	0	2	18	0	N-term(42.0106),16C(57.0215)	NA	6	0	TRUE	tr|sPep_394|sPep_394	sPep_394	sPep_394	ACTBP11	ACTBP11 lncORF 4
CNHPP_HCC_LC_profiling_L098_T_F1.64232.64232.3	interact-CNHPP_HCC_LC_profiling_L098_T_F1.pep.xml	HTGPGVLPMANAGPNTNGSQFFICTAK	HTGPGVLPM[147]ANAGPNTNGSQFFICTAK	EDENFIIK.HTGPGVLPMANAGPNTNGSQFFICTAK.TEWIDGKH	K	T	27	3	3916.08	2803.32	2803.31	935.446	935.442	2802.32	935.115	0.9838	0.7461	17.4783	4.58e-05	33.08	13.467	0.9996	2	0	32	58	0	24C(57.0215),9M(15.9949)	NA	6	0	TRUE	tr|sPep_25485|sPep_25485	sPep_25485	sPep_25485	PPIAP43	PPIAP43 lncORF 1
CNHPP_HCC_LC_profiling_L098_T_F2.61279.61279.3	interact-CNHPP_HCC_LC_profiling_L098_T_F2.pep.xml	HTGPGVLPMANAGPNTNGSQFFICTAK	HTGPGVLPM[147]ANAGPNTNGSQFFICTAK	EDENFIIK.HTGPGVLPMANAGPNTNGSQFFICTAK.TEWIDGKH	K	T	27	3	3924.8	2803.32	2803.3	935.446	935.442	2802.32	935.115	0.9831	0.7825	17.7469	0.000124084	30.62	13.915	0.999	2	0	32	58	0	24C(57.0215),9M(15.9949)	NA	6	0	TRUE	tr|sPep_25485|sPep_25485	sPep_25485	sPep_25485	PPIAP43	PPIAP43 lncORF 1
CNHPP_HCC_LC_profiling_L098_T_F2.61658.61658.3	interact-CNHPP_HCC_LC_profiling_L098_T_F2.pep.xml	HTGPGILSMANAGPGTNVSQFFICTAK	HTGPGILSM[147]ANAGPGTNVSQFFICTAK	DDENFIIK.HTGPGILSMANAGPGTNVSQFFICTAK.TEWIDGKH	K	T	27	3	3943.16	2792.3	2792.31	931.773	931.779	2791.34	931.455	0.9721	0.873	11.4019	2.25e-05	31.098	30.64	0.9905	2	0	32	58	0	24C(57.0215),9M(15.9949)	NA	6	0	TRUE	tr|sPep_25500|sPep_25500	sPep_25500	sPep_25500	PPIAP79	PPIAP79 lncORF 1
CNHPP_HCC_LC_profiling_L098_T_F5.52969.52969.2	interact-CNHPP_HCC_LC_profiling_L098_T_F5.pep.xml	DLYANTVLSGGTNMYPGITDR		KCDVDNHK.DLYANTVLSGGTNMYPGITDR.MQKEITTI	K	M	21	2	3617.69	2257.08	2257.07	1129.55	1129.54	2257.07	1129.54	0.0004	0.8229	8.9378	0.000433066	24.841	14.901	0.9986	2	0	84	104	182485840		NA	6	0	TRUE	tr|sPep_405|sPep_405	sPep_405	sPep_405	ACTBP8	ACTBP8 lncORF 2
CNHPP_HCC_LC_profiling_L098_T_F5.53315.53315.2	interact-CNHPP_HCC_LC_profiling_L098_T_F5.pep.xml	DLYANTVLSGGTNMYPGITDR		KCDVDNHK.DLYANTVLSGGTNMYPGITDR.MQKEITTI	K	M	21	2	3636.52	2257.08	2257.07	1129.55	1129.54	2257.07	1129.54	0.0004	0.7499	8.3785	0.000702513	24.993	16.527	0.9979	2	0	84	104	182409580		NA	6	0	TRUE	tr|sPep_405|sPep_405	sPep_405	sPep_405	ACTBP8	ACTBP8 lncORF 2
CNHPP_HCC_LC_profiling_L099P_02.62055.62055.3	interact-CNHPP_HCC_LC_profiling_L099P_02.pep.xml	HTGPGILSMANAGPGTNVSQFFICTAK	HTGPGILSM[147]ANAGPGTNVSQFFICTAK	DDENFIIK.HTGPGILSMANAGPGTNVSQFFICTAK.TEWIDGKH	K	T	27	3	3987.92	2793.3	2793.29	932.107	932.105	2791.34	931.455	1.9514	0.8218	10.9253	0.00265503	23.57	13.912	0.9525	2	0	32	58	0	24C(57.0215),9M(15.9949)	NA	6	0	TRUE	tr|sPep_25500|sPep_25500	sPep_25500	sPep_25500	PPIAP79	PPIAP79 lncORF 1
CNHPP_HCC_LC_profiling_L099P_06.38174.38174.2	interact-CNHPP_HCC_LC_profiling_L099P_06.pep.xml	IVGSAFCTTNCLAPLAK	IVGSAFCTTNCLAPLAK	EKYDNNIK.IVGSAFCTTNCLAPLAK.VIHDNFGI	K	V	17	2	2822.2	1822.91	1822.91	912.462	912.462	1821.91	911.963	0.9969	0.7493	14.1139	0.011263	18.663	11.615	0.9281	2	0	17	33	0	11C(57.0215),7C(57.0215)	NA	6	0	FALSE	tr|sPep_3780|sPep_3780	sPep_3780	sPep_3780	GAPDHP1	GAPDHP1 lncORF 3		tr|sPep_3779|sPep_3779
CNHPP_HCC_LC_profiling_L100_P_F4.61625.61625.3	interact-CNHPP_HCC_LC_profiling_L100_P_F4.pep.xml	LCYVALEFEQEMASAASSSSLEK	LCYVALEFEQEM[147]ASAASSSSLEK	MCDIKEK.LCYVALEFEQEMASAASSSSLEK.SYEIPDDQ	K	S	23	3	3965.63	2566.16	2566.16	856.394	856.395	2565.16	856.061	1.0014	0.918	8.3711	0.00248391	23.114	21.903	0.9981	2	0	8	30	19743024	12M(15.9949),2C(57.0215)	NA	6	0	TRUE	tr|sPep_405|sPep_405	sPep_405	sPep_405	ACTBP8	ACTBP8 lncORF 2
CNHPP_HCC_LC_profiling_L100_P_F4.65722.65722.2	interact-CNHPP_HCC_LC_profiling_L100_P_F4.pep.xml	LCYVALEFEQEMASAASSSSLEK	LCYVALEFEQEM[147]ASAASSSSLEK	MCDIKEK.LCYVALEFEQEMASAASSSSLEK.SYEIPDDQ	K	S	23	2	4170.52	2567.16	2567.16	1284.59	1284.59	2565.16	1283.59	2.0036	0.8292	4.9861	0.00105687	25.884	23.744	0.9562	2	0	8	30	7368366	12M(15.9949),2C(57.0215)	NA	6	0	TRUE	tr|sPep_405|sPep_405	sPep_405	sPep_405	ACTBP8	ACTBP8 lncORF 2
CNHPP_HCC_LC_profiling_L100_P_F4.68860.68860.2	interact-CNHPP_HCC_LC_profiling_L100_P_F4.pep.xml	LCYVALEFEQEMASAASSSSLEK	LCYVALEFEQEM[147]ASAASSSSLEK	MCDIKEK.LCYVALEFEQEMASAASSSSLEK.SYEIPDDQ	K	S	23	2	4327.48	2565.16	2565.16	1283.59	1283.59	2565.16	1283.59	-0.0041	0.906	18.5235	0.00153942	26.662	24.434	0.9821	2	0	8	30	0	12M(15.9949),2C(57.0215)	NA	6	0	TRUE	tr|sPep_405|sPep_405	sPep_405	sPep_405	ACTBP8	ACTBP8 lncORF 2
CNHPP_HCC_LC_profiling_L100_P_F6.72210.72210.3	interact-CNHPP_HCC_LC_profiling_L100_P_F6.pep.xml	VELNSLMADETISTMPILILGNK	VELNSLM[147]ADETISTMPILILGNK	HSCIIESK.VELNSLMADETISTMPILILGNK.IDRTDTIS	K	I	23	3	4492.65	2518.32	2518.33	840.448	840.449	2517.31	840.11	1.0183	0.8293	3.7288	0.00892649	21.706	20.174	0.9322	2	0	70	92	0	7M(15.9949)	NA	6	0	FALSE	tr|sPep_16204|sPep_16204	sPep_16204	sPep_16204	NONHSAG038772.2	NONHSAG038772.2 lncORF 1	SAR1AP3	tr|sPep_16205|sPep_16205, tr|sPep_26127|sPep_26127, tr|sPep_26128|sPep_26128
CNHPP_HCC_LC_profiling_L101_P_F3.55986.55986.2	interact-CNHPP_HCC_LC_profiling_L101_P_F3.pep.xml	DLYANTVLSGGTNMYPGITDR		KCDVDNHK.DLYANTVLSGGTNMYPGITDR.MQKEITTI	K	M	21	2	3917.97	2257.07	2257.07	1129.54	1129.54	2257.07	1129.54	-0.0004	0.8224	0.328	0.00108439	25.418	14.694	0.9996	2	0	84	104	31175976		NA	6	0	TRUE	tr|sPep_405|sPep_405	sPep_405	sPep_405	ACTBP8	ACTBP8 lncORF 2
CNHPP_HCC_LC_profiling_L101_P_F5.52161.52161.2	interact-CNHPP_HCC_LC_profiling_L101_P_F5.pep.xml	DLYANTVLSGGTNMYPGITDR		KCDVDNHK.DLYANTVLSGGTNMYPGITDR.MQKEITTI	K	M	21	2	3611.69	2258.07	2258.07	1130.04	1130.04	2257.07	1129.54	1.0024	0.8	8.6142	0.00196776	22.647	13.407	0.9935	2	0	84	104	99002650		NA	6	0	TRUE	tr|sPep_405|sPep_405	sPep_405	sPep_405	ACTBP8	ACTBP8 lncORF 2
CNHPP_HCC_LC_profiling_L101_P_F5.52222.52222.2	interact-CNHPP_HCC_LC_profiling_L101_P_F5.pep.xml	DLYANTVLSGGTNMYPGITDR		KCDVDNHK.DLYANTVLSGGTNMYPGITDR.MQKEITTI	K	M	21	2	3614.92	2257.07	2257.07	1129.54	1129.54	2257.07	1129.54	-0.0004	0.8195	8.5366	0.000191498	27.03	12.248	0.9998	2	0	84	104	99002650		NA	6	0	TRUE	tr|sPep_405|sPep_405	sPep_405	sPep_405	ACTBP8	ACTBP8 lncORF 2
CNHPP_HCC_LC_profiling_L101_P_F5.52573.52573.2	interact-CNHPP_HCC_LC_profiling_L101_P_F5.pep.xml	DLYANTVLSGGTNMYPGITDR		KCDVDNHK.DLYANTVLSGGTNMYPGITDR.MQKEITTI	K	M	21	2	3633.86	2257.07	2257.07	1129.54	1129.54	2257.07	1129.54	-0.0004	0.8133	8.0752	2.5e-06	34.478	15.443	1	2	0	84	104	99515360		NA	6	0	TRUE	tr|sPep_405|sPep_405	sPep_405	sPep_405	ACTBP8	ACTBP8 lncORF 2
CNHPP_HCC_LC_profiling_L101_P_F5.52681.52681.2	interact-CNHPP_HCC_LC_profiling_L101_P_F5.pep.xml	DLYANTVLSGGTNMYPGITDR		KCDVDNHK.DLYANTVLSGGTNMYPGITDR.MQKEITTI	K	M	21	2	3640.07	2258.07	2258.07	1130.04	1130.04	2257.07	1129.54	1.0024	0.8081	7.9371	2.42e-05	30.595	14.881	0.9998	2	0	84	104	99002650		NA	6	0	TRUE	tr|sPep_405|sPep_405	sPep_405	sPep_405	ACTBP8	ACTBP8 lncORF 2
CNHPP_HCC_LC_profiling_L101_T_F2.66695.66695.3	interact-CNHPP_HCC_LC_profiling_L101_T_F2.pep.xml	GFEVIYMSEPIDEYCVQQLK	GFEVIYMSEPIDEYCVQQLK	FVEQEWKK.GFEVIYMSEPIDEYCVQQLK.EFDGKSII	K	E	20	3	4540.36	2447.14	2447.14	816.721	816.72	2447.14	816.72	0	0.8314	24.0515	0.0181495	18.836	17.39	0.9485	2	0	415	434	7639975	15C(57.0215)	NA	6	0	TRUE	tr|sPep_4266|sPep_4266	sPep_4266	sPep_4266	HSP90AB4P	HSP90AB4P lncORF 2
CNHPP_HCC_LC_profiling_L101_T_F4.56202.56202.3	interact-CNHPP_HCC_LC_profiling_L101_T_F4.pep.xml	HTGPGVLPMANAGPNTNGSQFFICTAK	HTGPGVLPM[147]ANAGPNTNGSQFFICTAK	EDENFIIK.HTGPGVLPMANAGPNTNGSQFFICTAK.TEWIDGKH	K	T	27	3	3974.17	2803.31	2803.31	935.443	935.442	2802.32	935.115	0.9838	0.7306	17.4822	0.000572844	26.109	16.966	0.9868	2	0	32	58	0	24C(57.0215),9M(15.9949)	NA	6	0	TRUE	tr|sPep_25485|sPep_25485	sPep_25485	sPep_25485	PPIAP43	PPIAP43 lncORF 1
CNHPP_HCC_LC_profiling_L102P_01.72685.72685.2	interact-CNHPP_HCC_LC_profiling_L102P_01.pep.xml	LCYVALEFEQEMASAASSSSLEK	LCYVALEFEQEM[147]ASAASSSSLEK	MCDIKEK.LCYVALEFEQEMASAASSSSLEK.SYEIPDDQ	K	S	23	2	4346.29	2565.18	2565.16	1283.6	1283.59	2565.16	1283.59	0.0004	0.6844	15.6327	0.00877367	21.754	21.399	0.9674	2	0	8	30	39610416	12M(15.9949),2C(57.0215)	NA	6	0	TRUE	tr|sPep_405|sPep_405	sPep_405	sPep_405	ACTBP8	ACTBP8 lncORF 2
CNHPP_HCC_LC_profiling_L102P_06.33618.33618.2	interact-CNHPP_HCC_LC_profiling_L102P_06.pep.xml	NISNASCTTNCIAPLAK	NISNASCTTNCIAPLAK	EKYENSIK.NISNASCTTNCIAPLAK.MIHDNFGI	K	M	17	2	2251.07	1833.9	1833.9	917.957	917.958	1833.87	917.943	0.0304	0.7528	6.3881	5.66e-06	34.536	33.376	0.9861	2	0	12	28	0	11C(57.0215),7C(57.0215)	NA	6	0	FALSE	tr|sPep_3787|sPep_3787	sPep_3787	sPep_3787	GAPDHP23	GAPDHP23 lncORF 1		tr|sPep_3788|sPep_3788
CNHPP_HCC_LC_profiling_L102P_06.64590.64590.3	interact-CNHPP_HCC_LC_profiling_L102P_06.pep.xml	HTGPGILSMANAGPGTNVSQFFICTAK	HTGPGILSM[147]ANAGPGTNVSQFFICTAK	DDENFIIK.HTGPGILSMANAGPGTNVSQFFICTAK.TEWIDGKH	K	T	27	3	3867.11	2792.29	2792.31	931.769	931.777	2791.34	931.455	0.9677	0.8751	12.9203	0.000851027	27.748	27.368	0.9694	2	0	32	58	0	24C(57.0215),9M(15.9949)	NA	6	0	TRUE	tr|sPep_25500|sPep_25500	sPep_25500	sPep_25500	PPIAP79	PPIAP79 lncORF 1
CNHPP_HCC_LC_profiling_L102T_01.54696.54696.2	interact-CNHPP_HCC_LC_profiling_L102T_01.pep.xml	SIYQEKFDDENFILK		RHKGTGGK.SIYQEKFDDENFILK.HTGPGIIS	K	H	15	2	3379.96	1887.93	1887.93	944.97	944.971	1887.93	944.97	0.0011	0.5897	1.9586	1.17e-05	29.485	15.539	0.9925	2	1	17	31	26073556		NA	6	0	TRUE	tr|sPep_25500|sPep_25500	sPep_25500	sPep_25500	PPIAP79	PPIAP79 lncORF 1
CNHPP_HCC_LC_profiling_L102T_01.74659.74659.3	interact-CNHPP_HCC_LC_profiling_L102T_01.pep.xml	EIMLDIKEKLCYITLDFEQEMATAASSSSLEK	EIM[147]LDIKEKLCYITLDFEQEM[147]ATAASSSSLEK	SFTTTAER.EIMLDIKEKLCYITLDFEQEMATAASSSSLEK.	R	S	32	3	4382.83	3724.76	3724.76	1242.6	1242.59	3724.78	1242.6	-0.0202	0.8913	7.0034	0.013812	21.967	14.114	0.9917	2	2	45	76	9966764	11C(57.0215),21M(15.9949),3M(15.9949)	NA	6	0	FALSE	tr|sPep_389|sPep_389	sPep_389	sPep_389	ACTBP1	ACTBP1 lncORF 1		tr|sPep_390|sPep_390
CNHPP_HCC_LC_profiling_L102T_02.50605.50605.3	interact-CNHPP_HCC_LC_profiling_L102T_02.pep.xml	AAENHQGTLTEYCGTLMSLPTK	AAENHQGTLTEYCGTLMSLPTK	PKWFDGQR.AAENHQGTLTEYCGTLMSLPTK.ISRCPHII	R	I	22	3	3156.76	2421.13	2421.13	808.051	808.05	2421.13	808.051	-0.0009	0.976	2.6505	1.66e-06	39.853	18.11	1	2	0	87	108	53816930	13C(57.0215)	NA	6	0	TRUE	tr|sPep_6066|sPep_6066	sPep_6066	sPep_6066	NCF1B	NCF1B lncORF 1
CNHPP_HCC_LC_profiling_L102T_02.61538.61538.2	interact-CNHPP_HCC_LC_profiling_L102T_02.pep.xml	LPLAVVGSDIITEVNGK		RVKKIKDR.LPLAVVGSDIITEVNGK.RVRGRQYP	R	R	17	2	3708.84	1723.97	1723.97	862.993	862.992	1723.97	862.993	-0.0017	0.9054	26.773	0.0100959	18.6	10.683	0.9443	2	0	65	81	25720048		NA	6	0	TRUE	tr|sPep_26202|sPep_26202	sPep_26202	sPep_26202	SEPTIN7P8	SEPTIN7P8 lncORF 1
CNHPP_HCC_LC_profiling_L102T_04.38300.38300.2	interact-CNHPP_HCC_LC_profiling_L102T_04.pep.xml	NISNASCTTNCIAPLAK	NISNASCTTNCIAPLAK	EKYENSIK.NISNASCTTNCIAPLAK.MIHDNFGI	K	M	17	2	2500.12	1834.88	1834.88	918.448	918.448	1833.87	917.943	1.0098	0.8243	11.3959	3.41e-06	34.849	13.879	1	2	0	12	28	0	11C(57.0215),7C(57.0215)	NA	6	0	FALSE	tr|sPep_3787|sPep_3787	sPep_3787	sPep_3787	GAPDHP23	GAPDHP23 lncORF 1		tr|sPep_3788|sPep_3788
CNHPP_HCC_LC_profiling_L103P_01.33269.33269.2	interact-CNHPP_HCC_LC_profiling_L103P_01.pep.xml	NISNASCTTNCIAPLAK	NISNASCTTNCIAPLAK	EKYENSIK.NISNASCTTNCIAPLAK.MIHDNFGI	K	M	17	2	2258.34	1833.9	1833.9	917.955	917.956	1833.87	917.943	0.0258	0.6889	6.32	0.00110821	26.84	25.722	0.817	2	0	12	28	0	11C(57.0215),7C(57.0215)	NA	6	0	FALSE	tr|sPep_3787|sPep_3787	sPep_3787	sPep_3787	GAPDHP23	GAPDHP23 lncORF 1		tr|sPep_3788|sPep_3788
CNHPP_HCC_LC_profiling_L103P_01.65082.65082.3	interact-CNHPP_HCC_LC_profiling_L103P_01.pep.xml	HTGPGILSMANAGPGTNVSQFFICTAK	HTGPGILSM[147]ANAGPGTNVSQFFICTAK	DDENFIIK.HTGPGILSMANAGPGTNVSQFFICTAK.TEWIDGKH	K	T	27	3	3911.82	2791.39	2791.38	931.472	931.468	2791.34	931.455	0.041	0.8799	13.0297	0.0133795	22.055	14.61	0.9667	2	0	32	58	0	24C(57.0215),9M(15.9949)	NA	6	0	TRUE	tr|sPep_25500|sPep_25500	sPep_25500	sPep_25500	PPIAP79	PPIAP79 lncORF 1
CNHPP_HCC_LC_profiling_L103P_02.73852.73852.2	interact-CNHPP_HCC_LC_profiling_L103P_02.pep.xml	LYYVTLDFEQEMATAASSSSLEK		IVCDIKEK.LYYVTLDFEQEMATAASSSSLEK.SYEISDGQ	K	S	23	2	4386.32	2584.24	2584.23	1293.13	1293.12	2582.21	1292.11	2.021	0.8647	4.0512	0.000131801	29.149	15.082	0.9997	2	0	64	86	0		NA	6	0	FALSE	tr|sPep_400|sPep_400	sPep_400	sPep_400	ACTBP4	ACTBP4 lncORF 1		tr|sPep_401|sPep_401
CNHPP_HCC_LC_profiling_L103P_02.76884.76884.4	interact-CNHPP_HCC_LC_profiling_L103P_02.pep.xml	VLHDNFGIVKGLMTTVHAITATQK		NCIAPRAK.VLHDNFGIVKGLMTTVHAITATQK.TVDGPSRK	K	T	24	4	4534.57	2593.4	2593.4	649.357	649.357	2593.41	649.359	-0.0061	0.6801	26.4079	2.37e-06	34.687	13.071	0.9999	2	1	211	234	0		NA	6	0	FALSE	tr|sPep_3467|sPep_3467	sPep_3467	sPep_3467	ENSG00000293174	ENSG00000293174 lncORF 1	GAPDHP72	tr|sPep_3468|sPep_3468, tr|sPep_3835|sPep_3835, tr|sPep_3836|sPep_3836
CNHPP_HCC_LC_profiling_L103P_03.35905.35905.3	interact-CNHPP_HCC_LC_profiling_L103P_03.pep.xml	NISNASCTTNCIAPLAK	NISNASCTTNCIAPLAK	EKYENSIK.NISNASCTTNCIAPLAK.MIHDNFGI	K	M	17	3	2450.78	1833.89	1833.89	612.305	612.304	1833.87	612.298	0.0197	0.8835	9.6748	0.00621341	19.059	15.553	0.9069	2	0	12	28	53278700	11C(57.0215),7C(57.0215)	NA	6	0	FALSE	tr|sPep_3787|sPep_3787	sPep_3787	sPep_3787	GAPDHP23	GAPDHP23 lncORF 1		tr|sPep_3788|sPep_3788
CNHPP_HCC_LC_profiling_L103P_04.36451.36451.2	interact-CNHPP_HCC_LC_profiling_L103P_04.pep.xml	NISNASCTTNCIAPLAK	NISNASCTTNCIAPLAK	EKYENSIK.NISNASCTTNCIAPLAK.MIHDNFGI	K	M	17	2	2512.65	1833.9	1833.89	917.957	917.954	1833.87	917.943	0.0217	0.8606	11.3446	1.24e-07	39.164	38.049	0.9972	2	0	12	28	0	11C(57.0215),7C(57.0215)	NA	6	0	FALSE	tr|sPep_3787|sPep_3787	sPep_3787	sPep_3787	GAPDHP23	GAPDHP23 lncORF 1		tr|sPep_3788|sPep_3788
CNHPP_HCC_LC_profiling_L103P_04.37367.37367.2	interact-CNHPP_HCC_LC_profiling_L103P_04.pep.xml	NISNASCTTNCIAPLAK	NISNASCTTNCIAPLAK	EKYENSIK.NISNASCTTNCIAPLAK.MIHDNFGI	K	M	17	2	2563.45	1833.9	1833.9	917.955	917.956	1833.87	917.943	0.0262	0.7415	13.0166	0.000288218	27.716	26.687	0.8372	2	0	12	28	0	11C(57.0215),7C(57.0215)	NA	6	0	FALSE	tr|sPep_3787|sPep_3787	sPep_3787	sPep_3787	GAPDHP23	GAPDHP23 lncORF 1		tr|sPep_3788|sPep_3788
CNHPP_HCC_LC_profiling_L103P_05.40510.40510.2	interact-CNHPP_HCC_LC_profiling_L103P_05.pep.xml	IVGSAFCTTNCLAPLAK	IVGSAFCTTNCLAPLAK	EKYDNNIK.IVGSAFCTTNCLAPLAK.VIHDNFGI	K	V	17	2	2794.46	1822.92	1822.91	912.465	912.462	1821.91	911.963	0.9985	0.6843	12.4405	0.00459917	18.924	12.289	0.9497	2	0	17	33	0	11C(57.0215),7C(57.0215)	NA	6	0	FALSE	tr|sPep_3780|sPep_3780	sPep_3780	sPep_3780	GAPDHP1	GAPDHP1 lncORF 3		tr|sPep_3779|sPep_3779
CNHPP_HCC_LC_profiling_L103T_01.38353.38353.2	interact-CNHPP_HCC_LC_profiling_L103T_01.pep.xml	NISNASCTTNCIAPLAK	NISNASCTTNCIAPLAK	EKYENSIK.NISNASCTTNCIAPLAK.MIHDNFGI	K	M	17	2	2549.84	1833.9	1833.9	917.955	917.958	1833.87	917.943	0.0307	0.7722	12.4252	3.48e-05	30.124	28.935	0.9759	2	0	12	28	0	11C(57.0215),7C(57.0215)	NA	6	0	FALSE	tr|sPep_3787|sPep_3787	sPep_3787	sPep_3787	GAPDHP23	GAPDHP23 lncORF 1		tr|sPep_3788|sPep_3788
CNHPP_HCC_LC_profiling_L103T_03.33031.33031.2	interact-CNHPP_HCC_LC_profiling_L103T_03.pep.xml	NISNASCTTNCIAPLAK	NISNASCTTNCIAPLAK	EKYENSIK.NISNASCTTNCIAPLAK.MIHDNFGI	K	M	17	2	2276.03	1833.9	1833.9	917.957	917.956	1833.87	917.943	0.0261	0.729	6.3404	0.000275126	25.1	24.069	0.9311	2	0	12	28	0	11C(57.0215),7C(57.0215)	NA	6	0	FALSE	tr|sPep_3787|sPep_3787	sPep_3787	sPep_3787	GAPDHP23	GAPDHP23 lncORF 1		tr|sPep_3788|sPep_3788
CNHPP_HCC_LC_profiling_L103T_06.69793.69793.2	interact-CNHPP_HCC_LC_profiling_L103T_06.pep.xml	GFEVIYMSEPIDEYCVQQLK	GFEVIYMSEPIDEYCVQQLK	FVEQEWKK.GFEVIYMSEPIDEYCVQQLK.EFDGKSII	K	E	20	2	4194.41	2448.16	2448.14	1225.09	1225.08	2447.14	1224.58	1.0051	0.7829	2.1036	0.0147187	16.071	14.324	0.9507	2	0	415	434	2.60788e+06	15C(57.0215)	NA	6	0	TRUE	tr|sPep_4266|sPep_4266	sPep_4266	sPep_4266	HSP90AB4P	HSP90AB4P lncORF 2
CNHPP_HCC_LC_profiling_L104P_F4.47198.47198.2	interact-CNHPP_HCC_LC_profiling_L104P_F4.pep.xml	DLYANTVLSGGTNMYPGITDR		KCDVDNHK.DLYANTVLSGGTNMYPGITDR.MQKEITTI	K	M	21	2	3330.64	2257.08	2257.07	1129.55	1129.54	2257.07	1129.54	-0.0004	0.7657	5.5293	0.00464127	20.314	12.564	0.9939	2	0	84	104	1.14117e+06		NA	6	0	TRUE	tr|sPep_405|sPep_405	sPep_405	sPep_405	ACTBP8	ACTBP8 lncORF 2
CNHPP_HCC_LC_profiling_L104P_F5.27683.27683.3	interact-CNHPP_HCC_LC_profiling_L104P_F5.pep.xml	NISNASCTTNCIAPLAK	NISNASCTTNCIAPLAK	EKYENSIK.NISNASCTTNCIAPLAK.MIHDNFGI	K	M	17	3	2455.72	1833.9	1833.89	612.307	612.306	1833.87	612.298	0.0236	0.9475	17.2087	4.73e-06	29.065	29.057	0.9904	2	0	12	28	0	11C(57.0215),7C(57.0215)	NA	6	0	FALSE	tr|sPep_3787|sPep_3787	sPep_3787	sPep_3787	GAPDHP23	GAPDHP23 lncORF 1		tr|sPep_3788|sPep_3788
CNHPP_HCC_LC_profiling_L104T_F1.73739.73739.3	interact-CNHPP_HCC_LC_profiling_L104T_F1.pep.xml	VELNSLMADETISTMPILILGNK	VELNSLMADETISTM[147]PILILGNK	HSCIIESK.VELNSLMADETISTMPILILGNK.IDRTDTIS	K	I	23	3	4373.27	2518.35	2518.33	840.456	840.451	2517.31	840.11	1.0236	0.8836	7.8076	0.00785283	21.27	17.463	0.9633	2	0	70	92	0	15M(15.9949)	NA	6	0	FALSE	tr|sPep_16204|sPep_16204	sPep_16204	sPep_16204	NONHSAG038772.2	NONHSAG038772.2 lncORF 1	SAR1AP3	tr|sPep_16205|sPep_16205, tr|sPep_26127|sPep_26127, tr|sPep_26128|sPep_26128
CNHPP_HCC_LC_profiling_L104T_F4.41321.41321.3	interact-CNHPP_HCC_LC_profiling_L104T_F4.pep.xml	IEGEIIVCAAYAHELPK	IEGEIIVCAAYAHELPK	IYQIAYAR.IEGEIIVCAAYAHELPK.YDVKVGIT	R	Y	17	3	2987.4	1912	1911.99	638.34	638.337	1911.98	638.333	0.0129	0.8479	4.9794	0.000236497	25.169	14.946	0.9993	2	0	19	35	244404670	8C(57.0215)	NA	6	0	TRUE	tr|sPep_25954|sPep_25954	sPep_25954	sPep_25954	RPL5P22	RPL5P22 lncORF 1
CNHPP_HCC_LC_profiling_L104T_F4.41366.41366.3	interact-CNHPP_HCC_LC_profiling_L104T_F4.pep.xml	IEGEIIVCAAYAHELPK	IEGEIIVCAAYAHELPK	IYQIAYAR.IEGEIIVCAAYAHELPK.YDVKVGIT	R	Y	17	3	2990.1	1912	1911.99	638.34	638.338	1911.98	638.333	0.0146	0.8864	4.883	0.0278365	19.952	14.228	0.9875	2	0	19	35	220142780	8C(57.0215)	NA	6	0	TRUE	tr|sPep_25954|sPep_25954	sPep_25954	sPep_25954	RPL5P22	RPL5P22 lncORF 1
CNHPP_HCC_LC_profiling_L104T_F4.41448.41448.3	interact-CNHPP_HCC_LC_profiling_L104T_F4.pep.xml	IEGEIIVCAAYAHELPK	IEGEIIVCAAYAHELPK	IYQIAYAR.IEGEIIVCAAYAHELPK.YDVKVGIT	R	Y	17	3	2994.8	1912	1911.99	638.34	638.337	1911.98	638.333	0.0129	0.8522	4.7169	0.00079546	25.053	13.761	0.9995	2	0	19	35	240661500	8C(57.0215)	NA	6	0	TRUE	tr|sPep_25954|sPep_25954	sPep_25954	sPep_25954	RPL5P22	RPL5P22 lncORF 1
CNHPP_HCC_LC_profiling_L104T_F4.47448.47448.2	interact-CNHPP_HCC_LC_profiling_L104T_F4.pep.xml	DLYANTVLSGGTNMYPGITDR		KCDVDNHK.DLYANTVLSGGTNMYPGITDR.MQKEITTI	K	M	21	2	3341.94	2257.08	2257.07	1129.55	1129.54	2257.07	1129.54	-0.0014	0.7396	5.807	0.0436706	21.449	16.727	0.9847	2	0	84	104	2.71022e+06		NA	6	0	TRUE	tr|sPep_405|sPep_405	sPep_405	sPep_405	ACTBP8	ACTBP8 lncORF 2
CNHPP_HCC_LC_profiling_L104T_F5.27408.27408.3	interact-CNHPP_HCC_LC_profiling_L104T_F5.pep.xml	NISNASCTTNCIAPLAK	NISNASCTTNCIAPLAK	EKYENSIK.NISNASCTTNCIAPLAK.MIHDNFGI	K	M	17	3	2444.27	1833.9	1833.89	612.308	612.305	1833.87	612.298	0.0211	0.8857	16.2899	6.06e-06	31.503	31.121	0.9984	2	0	12	28	0	11C(57.0215),7C(57.0215)	NA	6	0	FALSE	tr|sPep_3787|sPep_3787	sPep_3787	sPep_3787	GAPDHP23	GAPDHP23 lncORF 1		tr|sPep_3788|sPep_3788
CNHPP_HCC_LC_profiling_L104T_F5.44617.44617.2	interact-CNHPP_HCC_LC_profiling_L104T_F5.pep.xml	LPLAVVGSDIITEVNGK		RVKKIKDR.LPLAVVGSDIITEVNGK.RVRGRQYP	R	R	17	2	3443.75	1723.98	1723.97	862.998	862.994	1723.97	862.993	0.0017	0.8759	24.7718	0.000579907	27.18	17.409	0.9828	2	0	65	81	71425980		NA	6	0	TRUE	tr|sPep_26202|sPep_26202	sPep_26202	sPep_26202	SEPTIN7P8	SEPTIN7P8 lncORF 1
CNHPP_HCC_LC_profiling_L105_P_F4.66114.66114.3	interact-CNHPP_HCC_LC_profiling_L105_P_F4.pep.xml	AEQEIVHDIKEKLCYVALDFEQEMATAASSSSLEK	AEQEIVHDIKEKLCYVALDFEQEMATAASSSSLEK	RGYSFTTR.AEQEIVHDIKEKLCYVALDFEQEMATAASSSSLEK.	R	I	35	3	4375.65	3969.87	3969.88	1324.3	1324.3	3968.9	1323.97	0.9748	0.7855	6.844	9.18e-09	32.065	12.223	0.9999	2	2	40	74	0	14C(57.0215)	NA	6	0	FALSE	tr|sPep_416|sPep_416	sPep_416	sPep_416	ACTG1P19	ACTG1P19 lncORF 1		tr|sPep_417|sPep_417
CNHPP_HCC_LC_profiling_L105_P_F5.29447.29447.2	interact-CNHPP_HCC_LC_profiling_L105_P_F5.pep.xml	NISNASCTTNCIAPLAK	NISNASCTTNCIAPLAK	EKYENSIK.NISNASCTTNCIAPLAK.MIHDNFGI	K	M	17	2	2483.05	1833.9	1833.9	917.955	917.956	1833.87	917.943	0.0256	0.911	10.4989	6.36e-07	38.223	35.801	0.9994	2	0	12	28	0	11C(57.0215),7C(57.0215)	NA	6	0	FALSE	tr|sPep_3787|sPep_3787	sPep_3787	sPep_3787	GAPDHP23	GAPDHP23 lncORF 1		tr|sPep_3788|sPep_3788
CNHPP_HCC_LC_profiling_L105_P_F5.29790.29790.2	interact-CNHPP_HCC_LC_profiling_L105_P_F5.pep.xml	NISNASCTTNCIAPLAK	NISNASCTTNCIAPLAK	EKYENSIK.NISNASCTTNCIAPLAK.MIHDNFGI	K	M	17	2	2502.2	1833.89	1833.9	917.954	917.956	1833.87	917.943	0.026	0.9008	10.7781	2.5e-06	34.257	34.013	0.9989	2	0	12	28	0	11C(57.0215),7C(57.0215)	NA	6	0	FALSE	tr|sPep_3787|sPep_3787	sPep_3787	sPep_3787	GAPDHP23	GAPDHP23 lncORF 1		tr|sPep_3788|sPep_3788
CNHPP_HCC_LC_profiling_L105_P_F5.31965.31965.2	interact-CNHPP_HCC_LC_profiling_L105_P_F5.pep.xml	NISNASCTTNCIAPLAK	NISNASCTTNCIAPLAK	EKYENSIK.NISNASCTTNCIAPLAK.MIHDNFGI	K	M	17	2	2624.53	1833.9	1833.9	917.957	917.955	1833.87	917.943	0.0249	0.9067	14.3885	4.39e-06	33.723	33.295	0.9941	2	0	12	28	0	11C(57.0215),7C(57.0215)	NA	6	0	FALSE	tr|sPep_3787|sPep_3787	sPep_3787	sPep_3787	GAPDHP23	GAPDHP23 lncORF 1		tr|sPep_3788|sPep_3788
CNHPP_HCC_LC_profiling_L105_T_F2.61888.61888.3	interact-CNHPP_HCC_LC_profiling_L105_T_F2.pep.xml	CPEALFQPCFLGMESCGIHKTTFNSIVK	CPEALFQPCFLGM[147]ESCGIHKTTFNSIVK	TIGNERFR.CPEALFQPCFLGMESCGIHKTTFNSIVK.SDVDIRKD	R	S	28	3	4083.64	3286.52	3286.52	1096.51	1096.51	3286.53	1096.52	-0.0085	0.7953	2.8908	0.0958086	17.72	13.473	0.9532	2	1	301	328	0	13M(15.9949),16C(57.0215),1C(57.0215),9C(57.0215)	NA	6	0	FALSE	tr|sPep_25465|sPep_25465	sPep_25465	sPep_25465	POTEKP	POTEKP lncORF 2		tr|sPep_25464|sPep_25464, tr|sPep_25466|sPep_25466
CNHPP_HCC_LC_profiling_L105_T_F4.58926.58926.3	interact-CNHPP_HCC_LC_profiling_L105_T_F4.pep.xml	LYYVTLDFEQEMATAASSSSLEK		IVCDIKEK.LYYVTLDFEQEMATAASSSSLEK.SYEISDGQ	K	S	23	3	4297.06	2583.18	2583.19	862.068	862.07	2582.21	861.744	0.9777	0.903	14.4157	0.00351469	22.102	13.117	0.999	2	0	64	86	0		NA	6	0	FALSE	tr|sPep_400|sPep_400	sPep_400	sPep_400	ACTBP4	ACTBP4 lncORF 1		tr|sPep_401|sPep_401
CNHPP_HCC_LC_profiling_L105_T_F5.23161.23161.2	interact-CNHPP_HCC_LC_profiling_L105_T_F5.pep.xml	NISNASCTTNCIAPLAK	NISNASCTTNCIAPLAK	EKYENSIK.NISNASCTTNCIAPLAK.MIHDNFGI	K	M	17	2	2477.23	1833.89	1833.9	917.954	917.956	1833.87	917.943	0.0251	0.7518	8.4631	6.61e-06	29.226	24.855	0.9612	2	0	12	28	0	11C(57.0215),7C(57.0215)	NA	6	0	FALSE	tr|sPep_3787|sPep_3787	sPep_3787	sPep_3787	GAPDHP23	GAPDHP23 lncORF 1		tr|sPep_3788|sPep_3788
CNHPP_HCC_LC_profiling_L106_P_F4.26549.26549.2	interact-CNHPP_HCC_LC_profiling_L106_P_F4.pep.xml	NISNASCTTNCIAPLAK	NISNASCTTNCIAPLAK	EKYENSIK.NISNASCTTNCIAPLAK.MIHDNFGI	K	M	17	2	2503.95	1834.88	1834.88	918.448	918.446	1833.87	917.943	1.0065	0.6729	9.3541	0.00409431	21.416	12.071	0.9581	2	0	12	28	0	11C(57.0215),7C(57.0215)	NA	6	0	FALSE	tr|sPep_3787|sPep_3787	sPep_3787	sPep_3787	GAPDHP23	GAPDHP23 lncORF 1		tr|sPep_3788|sPep_3788
CNHPP_HCC_LC_profiling_L106_P_F4.58300.58300.2	interact-CNHPP_HCC_LC_profiling_L106_P_F4.pep.xml	LCYVALEFEQEMASAASSSSLEK	LCYVALEFEQEM[147]ASAASSSSLEK	MCDIKEK.LCYVALEFEQEMASAASSSSLEK.SYEIPDDQ	K	S	23	2	4269.51	2565.16	2565.16	1283.59	1283.59	2565.16	1283.59	0	0.8067	7.7129	0.053192	15.811	14.259	0.9439	2	0	8	30	0	12M(15.9949),2C(57.0215)	NA	6	0	TRUE	tr|sPep_405|sPep_405	sPep_405	sPep_405	ACTBP8	ACTBP8 lncORF 2
CNHPP_HCC_LC_profiling_L106_P_F5.22084.22084.2	interact-CNHPP_HCC_LC_profiling_L106_P_F5.pep.xml	NISNASCTTNCIAPLAK	NISNASCTTNCIAPLAK	EKYENSIK.NISNASCTTNCIAPLAK.MIHDNFGI	K	M	17	2	2517.35	1833.89	1833.9	917.953	917.956	1833.87	917.943	0.0255	0.7306	8.1918	0.000235498	24.9	19.083	0.9211	2	0	12	28	0	11C(57.0215),7C(57.0215)	NA	6	0	FALSE	tr|sPep_3787|sPep_3787	sPep_3787	sPep_3787	GAPDHP23	GAPDHP23 lncORF 1		tr|sPep_3788|sPep_3788
CNHPP_HCC_LC_profiling_L106_P_F5.23571.23571.2	interact-CNHPP_HCC_LC_profiling_L106_P_F5.pep.xml	NISNASCTTNCIAPLAK	NISNASCTTNCIAPLAK	EKYENSIK.NISNASCTTNCIAPLAK.MIHDNFGI	K	M	17	2	2614.1	1833.89	1833.9	917.954	917.956	1833.87	917.943	0.0255	0.7658	10.9409	7.37e-05	25.076	22.565	0.9589	2	0	12	28	0	11C(57.0215),7C(57.0215)	NA	6	0	FALSE	tr|sPep_3787|sPep_3787	sPep_3787	sPep_3787	GAPDHP23	GAPDHP23 lncORF 1		tr|sPep_3788|sPep_3788
CNHPP_HCC_LC_profiling_L106_P_F5.42641.42641.2	interact-CNHPP_HCC_LC_profiling_L106_P_F5.pep.xml	LPLAVVGSDIITEVNGK		RVKKIKDR.LPLAVVGSDIITEVNGK.RVRGRQYP	R	R	17	2	3747.9	1723.97	1723.97	862.994	862.993	1723.97	862.993	-0.0004	0.947	27.8739	0.0478736	18.802	16.39	0.8988	2	0	65	81	40740664		NA	6	0	TRUE	tr|sPep_26202|sPep_26202	sPep_26202	sPep_26202	SEPTIN7P8	SEPTIN7P8 lncORF 1
CNHPP_HCC_LC_profiling_L106_T_F4.59725.59725.2	interact-CNHPP_HCC_LC_profiling_L106_T_F4.pep.xml	GFEVIYMSEPIDEYCVQQLK	GFEVIYM[147]SEPIDEYCVQQLK	FVEQEWKK.GFEVIYMSEPIDEYCVQQLK.EFDGKSII	K	E	20	2	4175.85	2464.13	2464.14	1233.07	1233.07	2463.13	1232.57	1.0012	0.9386	3.4449	0.00501206	18.685	17.559	0.9733	2	0	415	434	0	15C(57.0215),7M(15.9949)	NA	6	0	TRUE	tr|sPep_4266|sPep_4266	sPep_4266	sPep_4266	HSP90AB4P	HSP90AB4P lncORF 2
CNHPP_HCC_LC_profiling_L106_T_F4.65727.65727.3	interact-CNHPP_HCC_LC_profiling_L106_T_F4.pep.xml	AEQEIVHDIKEKLCYVALDFEQEMATAASSSSLEK	AEQEIVHDIKEKLCYVALDFEQEMATAASSSSLEK	RGYSFTTR.AEQEIVHDIKEKLCYVALDFEQEMATAASSSSLEK.	R	I	35	3	4474.9	3969.89	3969.89	1324.3	1324.31	3968.9	1323.97	0.9914	0.7016	1.5837	0.00143352	18.407	9.51	0.9637	2	2	40	74	0	14C(57.0215)	NA	6	0	FALSE	tr|sPep_416|sPep_416	sPep_416	sPep_416	ACTG1P19	ACTG1P19 lncORF 1		tr|sPep_417|sPep_417
CNHPP_HCC_LC_profiling_L106_T_F5.24200.24200.2	interact-CNHPP_HCC_LC_profiling_L106_T_F5.pep.xml	NISNASCTTNCIAPLAK	NISNASCTTNCIAPLAK	EKYENSIK.NISNASCTTNCIAPLAK.MIHDNFGI	K	M	17	2	2561.35	1833.9	1833.9	917.956	917.956	1833.87	917.943	0.0251	0.7611	9.1603	3.02e-05	28.07	24.91	0.9311	2	0	12	28	0	11C(57.0215),7C(57.0215)	NA	6	0	FALSE	tr|sPep_3787|sPep_3787	sPep_3787	sPep_3787	GAPDHP23	GAPDHP23 lncORF 1		tr|sPep_3788|sPep_3788
CNHPP_HCC_LC_profiling_L106_T_F5.26320.26320.2	interact-CNHPP_HCC_LC_profiling_L106_T_F5.pep.xml	NISNASCTTNCIAPLAK	NISNASCTTNCIAPLAK	EKYENSIK.NISNASCTTNCIAPLAK.MIHDNFGI	K	M	17	2	2689.53	1833.89	1833.9	917.955	917.955	1833.87	917.943	0.024	0.9125	12.8175	2.84e-07	34.297	31.878	0.9965	2	0	12	28	0	11C(57.0215),7C(57.0215)	NA	6	0	FALSE	tr|sPep_3787|sPep_3787	sPep_3787	sPep_3787	GAPDHP23	GAPDHP23 lncORF 1		tr|sPep_3788|sPep_3788
CNHPP_HCC_LC_profiling_L106_T_F5.26578.26578.2	interact-CNHPP_HCC_LC_profiling_L106_T_F5.pep.xml	NISNASCTTNCIAPLAK	NISNASCTTNCIAPLAK	EKYENSIK.NISNASCTTNCIAPLAK.MIHDNFGI	K	M	17	2	2708.18	1833.9	1833.9	917.955	917.955	1833.87	917.943	0.024	0.9086	13.3494	1.51e-07	36.658	34.245	0.9978	2	0	12	28	0	11C(57.0215),7C(57.0215)	NA	6	0	FALSE	tr|sPep_3787|sPep_3787	sPep_3787	sPep_3787	GAPDHP23	GAPDHP23 lncORF 1		tr|sPep_3788|sPep_3788
CNHPP_HCC_LC_profiling_L107_P_F4.25024.25024.2	interact-CNHPP_HCC_LC_profiling_L107_P_F4.pep.xml	NISNASCTTNCIAPLAK	NISNASCTTNCIAPLAK	EKYENSIK.NISNASCTTNCIAPLAK.MIHDNFGI	K	M	17	2	2316.98	1833.89	1833.9	917.953	917.955	1833.87	917.943	0.0246	0.7676	4.0402	0.000220965	26.259	25.006	0.9304	2	0	12	28	0	11C(57.0215),7C(57.0215)	NA	6	0	FALSE	tr|sPep_3787|sPep_3787	sPep_3787	sPep_3787	GAPDHP23	GAPDHP23 lncORF 1		tr|sPep_3788|sPep_3788
CNHPP_HCC_LC_profiling_L107_P_F5.23733.23733.2	interact-CNHPP_HCC_LC_profiling_L107_P_F5.pep.xml	NISNASCTTNCIAPLAK	NISNASCTTNCIAPLAK	EKYENSIK.NISNASCTTNCIAPLAK.MIHDNFGI	K	M	17	2	2433.25	1833.89	1833.91	917.953	917.96	1833.87	917.943	0.0338	0.9057	6.2276	1.03e-06	39.607	38.888	0.9978	2	0	12	28	0	11C(57.0215),7C(57.0215)	NA	6	0	FALSE	tr|sPep_3787|sPep_3787	sPep_3787	sPep_3787	GAPDHP23	GAPDHP23 lncORF 1		tr|sPep_3788|sPep_3788
CNHPP_HCC_LC_profiling_L107_P_F5.24616.24616.2	interact-CNHPP_HCC_LC_profiling_L107_P_F5.pep.xml	NISNASCTTNCIAPLAK	NISNASCTTNCIAPLAK	EKYENSIK.NISNASCTTNCIAPLAK.MIHDNFGI	K	M	17	2	2496.05	1833.89	1833.9	917.954	917.956	1833.87	917.943	0.0256	0.8542	7.9798	0.00128039	23.188	21.913	0.978	2	0	12	28	0	11C(57.0215),7C(57.0215)	NA	6	0	FALSE	tr|sPep_3787|sPep_3787	sPep_3787	sPep_3787	GAPDHP23	GAPDHP23 lncORF 1		tr|sPep_3788|sPep_3788
CNHPP_HCC_LC_profiling_L107_P_F5.25825.25825.2	interact-CNHPP_HCC_LC_profiling_L107_P_F5.pep.xml	NISNASCTTNCIAPLAK	NISNASCTTNCIAPLAK	EKYENSIK.NISNASCTTNCIAPLAK.MIHDNFGI	K	M	17	2	2573.95	1833.89	1833.9	917.952	917.955	1833.87	917.943	0.0249	0.9165	10.158	1.69e-05	31.562	30.976	0.9942	2	0	12	28	0	11C(57.0215),7C(57.0215)	NA	6	0	FALSE	tr|sPep_3787|sPep_3787	sPep_3787	sPep_3787	GAPDHP23	GAPDHP23 lncORF 1		tr|sPep_3788|sPep_3788
CNHPP_HCC_LC_profiling_L107_P_F5.26131.26131.2	interact-CNHPP_HCC_LC_profiling_L107_P_F5.pep.xml	NISNASCTTNCIAPLAK	NISNASCTTNCIAPLAK	EKYENSIK.NISNASCTTNCIAPLAK.MIHDNFGI	K	M	17	2	2593.06	1833.89	1833.9	917.953	917.956	1833.87	917.943	0.0253	0.6158	10.7187	2.57e-05	24.576	15.362	0.9897	2	0	12	28	0	11C(57.0215),7C(57.0215)	NA	6	0	FALSE	tr|sPep_3787|sPep_3787	sPep_3787	sPep_3787	GAPDHP23	GAPDHP23 lncORF 1		tr|sPep_3788|sPep_3788
CNHPP_HCC_LC_profiling_L108_P_F5.23877.23877.2	interact-CNHPP_HCC_LC_profiling_L108_P_F5.pep.xml	NISNASCTTNCIAPLAK	NISNASCTTNCIAPLAK	EKYENSIK.NISNASCTTNCIAPLAK.MIHDNFGI	K	M	17	2	2550.33	1833.9	1833.9	917.956	917.956	1833.87	917.943	0.025	0.7384	8.7095	1.31e-05	31.606	30.314	0.9708	2	0	12	28	0	11C(57.0215),7C(57.0215)	NA	6	0	FALSE	tr|sPep_3787|sPep_3787	sPep_3787	sPep_3787	GAPDHP23	GAPDHP23 lncORF 1		tr|sPep_3788|sPep_3788
CNHPP_HCC_LC_profiling_L108_T_F3.56127.56127.2	interact-CNHPP_HCC_LC_profiling_L108_T_F3.pep.xml	GFEVIYMSEPIDEYCVQQLK	GFEVIYM[147]SEPIDEYCVQQLK	FVEQEWKK.GFEVIYMSEPIDEYCVQQLK.EFDGKSII	K	E	20	2	3948.1	2463.13	2463.13	1232.57	1232.57	2463.13	1232.57	-0.0007	0.6419	12.1208	0.000872857	20.91	20.34	0.947	2	0	415	434	2.30575e+06	15C(57.0215),7M(15.9949)	NA	6	0	TRUE	tr|sPep_4266|sPep_4266	sPep_4266	sPep_4266	HSP90AB4P	HSP90AB4P lncORF 2
CNHPP_HCC_LC_profiling_L108_T_F5.25297.25297.2	interact-CNHPP_HCC_LC_profiling_L108_T_F5.pep.xml	NISNASCTTNCIAPLAK	NISNASCTTNCIAPLAK	EKYENSIK.NISNASCTTNCIAPLAK.MIHDNFGI	K	M	17	2	2631.45	1833.9	1833.9	917.957	917.955	1833.87	917.943	0.0246	0.7667	10.8779	0.000343857	25.103	24.12	0.9378	2	0	12	28	0	11C(57.0215),7C(57.0215)	NA	6	0	FALSE	tr|sPep_3787|sPep_3787	sPep_3787	sPep_3787	GAPDHP23	GAPDHP23 lncORF 1		tr|sPep_3788|sPep_3788
CNHPP_HCC_LC_profiling_L109_P_F4.56988.56988.3	interact-CNHPP_HCC_LC_profiling_L109_P_F4.pep.xml	GFEVIYMSEPIDEYCVQQLK	GFEVIYM[147]SEPIDEYCVQQLK	FVEQEWKK.GFEVIYMSEPIDEYCVQQLK.EFDGKSII	K	E	20	3	4120.09	2464.14	2464.14	822.386	822.386	2463.13	822.052	1.0019	0.8328	1.7307	0.0211849	16.713	15.217	0.9884	2	0	415	434	0	15C(57.0215),7M(15.9949)	NA	6	0	TRUE	tr|sPep_4266|sPep_4266	sPep_4266	sPep_4266	HSP90AB4P	HSP90AB4P lncORF 2
CNHPP_HCC_LC_profiling_L109_P_F5.26330.26330.2	interact-CNHPP_HCC_LC_profiling_L109_P_F5.pep.xml	NISNASCTTNCIAPLAK	NISNASCTTNCIAPLAK	EKYENSIK.NISNASCTTNCIAPLAK.MIHDNFGI	K	M	17	2	2555.15	1833.9	1833.9	917.955	917.956	1833.87	917.943	0.026	0.8199	9.177	0.000137617	29.345	28.374	0.8988	2	0	12	28	0	11C(57.0215),7C(57.0215)	NA	6	0	FALSE	tr|sPep_3787|sPep_3787	sPep_3787	sPep_3787	GAPDHP23	GAPDHP23 lncORF 1		tr|sPep_3788|sPep_3788
CNHPP_HCC_LC_profiling_L109_P_F5.26651.26651.2	interact-CNHPP_HCC_LC_profiling_L109_P_F5.pep.xml	NISNASCTTNCIAPLAK	NISNASCTTNCIAPLAK	EKYENSIK.NISNASCTTNCIAPLAK.MIHDNFGI	K	M	17	2	2574.01	1833.9	1833.9	917.955	917.956	1833.87	917.943	0.0258	0.8822	9.6815	6.27e-08	39.485	38.557	0.9998	2	0	12	28	0	11C(57.0215),7C(57.0215)	NA	6	0	FALSE	tr|sPep_3787|sPep_3787	sPep_3787	sPep_3787	GAPDHP23	GAPDHP23 lncORF 1		tr|sPep_3788|sPep_3788
CNHPP_HCC_LC_profiling_L109_P_F5.28630.28630.2	interact-CNHPP_HCC_LC_profiling_L109_P_F5.pep.xml	NISNASCTTNCIAPLAK	NISNASCTTNCIAPLAK	EKYENSIK.NISNASCTTNCIAPLAK.MIHDNFGI	K	M	17	2	2689.98	1833.9	1833.9	917.955	917.955	1833.87	917.943	0.0242	0.9024	13.291	4.29e-05	29.672	29.112	0.9907	2	0	12	28	0	11C(57.0215),7C(57.0215)	NA	6	0	FALSE	tr|sPep_3787|sPep_3787	sPep_3787	sPep_3787	GAPDHP23	GAPDHP23 lncORF 1		tr|sPep_3788|sPep_3788
CNHPP_HCC_LC_profiling_L109_P_F5.46862.46862.2	interact-CNHPP_HCC_LC_profiling_L109_P_F5.pep.xml	LPLAVVGSDIITEVNGK		RVKKIKDR.LPLAVVGSDIITEVNGK.RVRGRQYP	R	R	17	2	3740.8	1723.97	1723.97	862.991	862.993	1723.97	862.993	-0.0001	0.8035	27.5652	0.00413717	21.002	14.369	0.9223	2	0	65	81	37883550		NA	6	0	TRUE	tr|sPep_26202|sPep_26202	sPep_26202	sPep_26202	SEPTIN7P8	SEPTIN7P8 lncORF 1
CNHPP_HCC_LC_profiling_L109_P_F6.38508.38508.2	interact-CNHPP_HCC_LC_profiling_L109_P_F6.pep.xml	LPLAVVGSDIITEVNGKR		RVKKIKDR.LPLAVVGSDIITEVNGKR.VRGRQYPW	R	V	18	2	3414.16	1880.07	1880.07	941.042	941.045	1880.07	941.044	0.0015	0.8305	24.9934	0.00234423	22.02	11.393	0.9804	2	1	65	82	380823		NA	6	0	TRUE	tr|sPep_26202|sPep_26202	sPep_26202	sPep_26202	SEPTIN7P8	SEPTIN7P8 lncORF 1
CNHPP_HCC_LC_profiling_L109_P_F6.54062.54062.4	interact-CNHPP_HCC_LC_profiling_L109_P_F6.pep.xml	VLHDNFGIVKGLMTTVHAITATQK	VLHDNFGIVKGLM[147]TTVHAITATQK	NCIAPRAK.VLHDNFGIVKGLMTTVHAITATQK.TVDGPSRK	K	T	24	4	4243.14	2609.41	2609.41	653.359	653.361	2609.4	653.357	0.0151	0.7407	20.4828	0.000593385	26.439	14.005	0.9939	2	1	211	234	0	13M(15.9949)	NA	6	0	FALSE	tr|sPep_3467|sPep_3467	sPep_3467	sPep_3467	ENSG00000293174	ENSG00000293174 lncORF 1	GAPDHP72	tr|sPep_3468|sPep_3468, tr|sPep_3835|sPep_3835, tr|sPep_3836|sPep_3836
CNHPP_HCC_LC_profiling_L109_T_F4.57842.57842.2	interact-CNHPP_HCC_LC_profiling_L109_T_F4.pep.xml	DISEASTFNAYVLPK		VEAAAVR.DISEASTFNAYVLPK.LYVKIHYC	R	L	15	2	4178.66	1655.83	1655.84	828.925	828.926	1653.83	827.92	2.0127	0.8842	19.1527	0.00119082	23.114	12.492	0.9772	2	0	8	22	574097340		NA	6	0	FALSE	tr|sPep_12630|sPep_12630	sPep_12630	sPep_12630	NONHSAG025520.2	NONHSAG025520.2 lncORF 2	RPS26P55	tr|sPep_26036|sPep_26036
CNHPP_HCC_LC_profiling_L109_T_F5.28390.28390.2	interact-CNHPP_HCC_LC_profiling_L109_T_F5.pep.xml	NISNASCTTNCIAPLAK	NISNASCTTNCIAPLAK	EKYENSIK.NISNASCTTNCIAPLAK.MIHDNFGI	K	M	17	2	2702.7	1833.9	1833.9	917.957	917.956	1833.87	917.943	0.0252	0.8915	13.2615	5.16e-08	38.68	36.206	0.9973	2	0	12	28	0	11C(57.0215),7C(57.0215)	NA	6	0	FALSE	tr|sPep_3787|sPep_3787	sPep_3787	sPep_3787	GAPDHP23	GAPDHP23 lncORF 1		tr|sPep_3788|sPep_3788
CNHPP_HCC_LC_profiling_L109_T_F5.44475.44475.2	interact-CNHPP_HCC_LC_profiling_L109_T_F5.pep.xml	DLYANTVLSGGTNMYPGITDR		KCDVDNHK.DLYANTVLSGGTNMYPGITDR.MQKEITTI	K	M	21	2	3616.39	2257.07	2257.07	1129.54	1129.54	2257.07	1129.54	-0.0014	0.7996	10.7601	0.00289072	18.981	14.513	0.9954	2	0	84	104	1.08541e+06		NA	6	0	TRUE	tr|sPep_405|sPep_405	sPep_405	sPep_405	ACTBP8	ACTBP8 lncORF 2
CNHPP_HCC_LC_profiling_L110_P_F3.66535.66535.4	interact-CNHPP_HCC_LC_profiling_L110_P_F3.pep.xml	VLHDNFGIVKGLMTTVHAITATQK	VLHDNFGIVKGLM[147]TTVHAITATQK	NCIAPRAK.VLHDNFGIVKGLMTTVHAITATQK.TVDGPSRK	K	T	24	4	4381.4	2609.35	2609.36	653.345	653.347	2609.4	653.357	-0.0412	0.7804	31.7936	4.57e-05	27.488	11.069	0.972	2	1	211	234	0	13M(15.9949)	NA	6	0	FALSE	tr|sPep_3467|sPep_3467	sPep_3467	sPep_3467	ENSG00000293174	ENSG00000293174 lncORF 1	GAPDHP72	tr|sPep_3468|sPep_3468, tr|sPep_3835|sPep_3835, tr|sPep_3836|sPep_3836
CNHPP_HCC_LC_profiling_L110_P_F4.65644.65644.3	interact-CNHPP_HCC_LC_profiling_L110_P_F4.pep.xml	AEQEIVHDIKEKLCYVALDFEQEMATAASSSSLEK	AEQEIVHDIKEKLCYVALDFEQEMATAASSSSLEK	RGYSFTTR.AEQEIVHDIKEKLCYVALDFEQEMATAASSSSLEK.	R	I	35	3	4492.86	3969.87	3969.88	1324.3	1324.3	3968.9	1323.97	0.9826	0.7511	1.9023	2.15e-05	23.528	9.995	0.9997	2	2	40	74	455531	14C(57.0215)	NA	6	0	FALSE	tr|sPep_416|sPep_416	sPep_416	sPep_416	ACTG1P19	ACTG1P19 lncORF 1		tr|sPep_417|sPep_417
CNHPP_HCC_LC_profiling_L110_P_F5.26521.26521.2	interact-CNHPP_HCC_LC_profiling_L110_P_F5.pep.xml	NISNASCTTNCIAPLAK	NISNASCTTNCIAPLAK	EKYENSIK.NISNASCTTNCIAPLAK.MIHDNFGI	K	M	17	2	2498.08	1833.9	1833.9	917.957	917.956	1833.87	917.943	0.0261	0.7676	8.4434	2.3e-05	30.042	27.284	0.976	2	0	12	28	0	11C(57.0215),7C(57.0215)	NA	6	0	FALSE	tr|sPep_3787|sPep_3787	sPep_3787	sPep_3787	GAPDHP23	GAPDHP23 lncORF 1		tr|sPep_3788|sPep_3788
CNHPP_HCC_LC_profiling_L110_P_F5.27435.27435.2	interact-CNHPP_HCC_LC_profiling_L110_P_F5.pep.xml	NISNASCTTNCIAPLAK	NISNASCTTNCIAPLAK	EKYENSIK.NISNASCTTNCIAPLAK.MIHDNFGI	K	M	17	2	2554.77	1833.9	1833.9	917.959	917.956	1833.87	917.943	0.0262	0.8965	9.7115	2.46e-06	36.015	33.424	0.9989	2	0	12	28	0	11C(57.0215),7C(57.0215)	NA	6	0	FALSE	tr|sPep_3787|sPep_3787	sPep_3787	sPep_3787	GAPDHP23	GAPDHP23 lncORF 1		tr|sPep_3788|sPep_3788
CNHPP_HCC_LC_profiling_L110_P_F5.28102.28102.2	interact-CNHPP_HCC_LC_profiling_L110_P_F5.pep.xml	NISNASCTTNCIAPLAK	NISNASCTTNCIAPLAK	EKYENSIK.NISNASCTTNCIAPLAK.MIHDNFGI	K	M	17	2	2593.77	1833.9	1833.9	917.958	917.956	1833.87	917.943	0.0261	0.8173	10.7592	2.53e-05	29.264	26.507	0.9933	2	0	12	28	0	11C(57.0215),7C(57.0215)	NA	6	0	FALSE	tr|sPep_3787|sPep_3787	sPep_3787	sPep_3787	GAPDHP23	GAPDHP23 lncORF 1		tr|sPep_3788|sPep_3788
CNHPP_HCC_LC_profiling_L110_P_F5.51164.51164.3	interact-CNHPP_HCC_LC_profiling_L110_P_F5.pep.xml	HTGPGILSMANAGPGTNVSQFFICTAK	HTGPGILSM[147]ANAGPGTNVSQFFICTAK	DDENFIIK.HTGPGILSMANAGPGTNVSQFFICTAK.TEWIDGKH	K	T	27	3	3894.01	2792.3	2792.29	931.773	931.771	2791.34	931.455	0.9506	0.8667	12.2892	6.32e-05	33.324	32.978	0.9757	2	0	32	58	0	24C(57.0215),9M(15.9949)	NA	6	0	TRUE	tr|sPep_25500|sPep_25500	sPep_25500	sPep_25500	PPIAP79	PPIAP79 lncORF 1
CNHPP_HCC_LC_profiling_L110_P_F6.56828.56828.4	interact-CNHPP_HCC_LC_profiling_L110_P_F6.pep.xml	VLHDNFGIVKGLMTTVHAITATQK	VLHDNFGIVKGLM[147]TTVHAITATQK	NCIAPRAK.VLHDNFGIVKGLMTTVHAITATQK.TVDGPSRK	K	T	24	4	4226.49	2609.42	2609.43	653.362	653.365	2609.4	653.357	0.0312	0.7502	20.7407	0.000114066	27.568	11.873	0.9969	2	1	211	234	0	13M(15.9949)	NA	6	0	FALSE	tr|sPep_3467|sPep_3467	sPep_3467	sPep_3467	ENSG00000293174	ENSG00000293174 lncORF 1	GAPDHP72	tr|sPep_3468|sPep_3468, tr|sPep_3835|sPep_3835, tr|sPep_3836|sPep_3836
CNHPP_HCC_LC_profiling_L110_T_F4.65977.65977.3	interact-CNHPP_HCC_LC_profiling_L110_T_F4.pep.xml	AEQEIVHDIKEKLCYVALDFEQEMATAASSSSLEK	AEQEIVHDIKEKLCYVALDFEQEMATAASSSSLEK	RGYSFTTR.AEQEIVHDIKEKLCYVALDFEQEMATAASSSSLEK.	R	I	35	3	4500.26	3968.88	3968.89	1323.97	1323.97	3968.9	1323.97	-0.0153	0.7244	1.5572	0.00042562	22.143	9.153	0.9979	2	2	40	74	0	14C(57.0215)	NA	6	0	FALSE	tr|sPep_416|sPep_416	sPep_416	sPep_416	ACTG1P19	ACTG1P19 lncORF 1		tr|sPep_417|sPep_417
CNHPP_HCC_LC_profiling_L110_T_F5.28184.28184.3	interact-CNHPP_HCC_LC_profiling_L110_T_F5.pep.xml	NISNASCTTNCIAPLAK	NISNASCTTNCIAPLAK	EKYENSIK.NISNASCTTNCIAPLAK.MIHDNFGI	K	M	17	3	2543.61	1833.9	1833.89	612.308	612.305	1833.87	612.298	0.0229	0.9407	9.5573	7.31e-05	24.775	24.451	0.9681	2	0	12	28	0	11C(57.0215),7C(57.0215)	NA	6	0	FALSE	tr|sPep_3787|sPep_3787	sPep_3787	sPep_3787	GAPDHP23	GAPDHP23 lncORF 1		tr|sPep_3788|sPep_3788
CNHPP_HCC_LC_profiling_L110_T_F5.28362.28362.2	interact-CNHPP_HCC_LC_profiling_L110_T_F5.pep.xml	NISNASCTTNCIAPLAK	NISNASCTTNCIAPLAK	EKYENSIK.NISNASCTTNCIAPLAK.MIHDNFGI	K	M	17	2	2552.47	1833.9	1833.9	917.958	917.957	1833.87	917.943	0.0278	0.9025	9.7749	7.51e-07	41.207	38.512	0.9955	2	0	12	28	0	11C(57.0215),7C(57.0215)	NA	6	0	FALSE	tr|sPep_3787|sPep_3787	sPep_3787	sPep_3787	GAPDHP23	GAPDHP23 lncORF 1		tr|sPep_3788|sPep_3788
CNHPP_HCC_LC_profiling_L110_T_F5.48727.48727.2	interact-CNHPP_HCC_LC_profiling_L110_T_F5.pep.xml	LPLAVVGSDIITEVNGK		RVKKIKDR.LPLAVVGSDIITEVNGK.RVRGRQYP	R	R	17	2	3708.78	1723.97	1723.97	862.994	862.994	1723.97	862.993	0.0015	0.9144	26.9946	0.00058	24.093	12.721	0.9769	2	0	65	81	7.58234e+06		NA	6	0	TRUE	tr|sPep_26202|sPep_26202	sPep_26202	sPep_26202	SEPTIN7P8	SEPTIN7P8 lncORF 1
CNHPP_HCC_LC_profiling_L111_T_F1.61694.61694.3	interact-CNHPP_HCC_LC_profiling_L111_T_F1.pep.xml	HTGPGVLPMANAGPNTNGSQFFICTAK	HTGPGVLPM[147]ANAGPNTNGSQFFICTAK	EDENFIIK.HTGPGVLPMANAGPNTNGSQFFICTAK.TEWIDGKH	K	T	27	3	3846.02	2803.33	2803.31	935.449	935.443	2802.32	935.115	0.9858	0.7479	19.7858	0.0034816	23.255	13.209	0.9672	2	0	32	58	0	24C(57.0215),9M(15.9949)	NA	6	0	TRUE	tr|sPep_25485|sPep_25485	sPep_25485	sPep_25485	PPIAP43	PPIAP43 lncORF 1
CNHPP_HCC_LC_profiling_L111_T_F2.60048.60048.2	interact-CNHPP_HCC_LC_profiling_L111_T_F2.pep.xml	ILLCSPTSLGQSSLAGFTK	ILLCSPTSLGQSSLAGFTK	DQKIPFIK.ILLCSPTSLGQSSLAGFTK.LRWPYPII	K	L	19	2	3878.09	1979.05	1979.04	990.531	990.528	1979.04	990.527	0.0018	0.8525	3.5704	4.03e-06	29.137	12.76	0.9999	2	0	68	86	1993078	4C(57.0215)	NA	6	0	FALSE	tr|sPep_10541|sPep_10541	sPep_10541	sPep_10541	NONHSAG016598.2	NONHSAG016598.2 lncORF 1		tr|sPep_10542|sPep_10542, tr|sPep_10543|sPep_10543
CNHPP_HCC_LC_profiling_L111_T_F4.30533.30533.2	interact-CNHPP_HCC_LC_profiling_L111_T_F4.pep.xml	NISNASCTTNCIAPLAK	NISNASCTTNCIAPLAK	EKYENSIK.NISNASCTTNCIAPLAK.MIHDNFGI	K	M	17	2	2384.95	1834.88	1834.88	918.449	918.447	1833.87	917.943	1.0086	0.6618	9.6533	0.017774	21.337	19.556	0.9112	2	0	12	28	0	11C(57.0215),7C(57.0215)	NA	6	0	FALSE	tr|sPep_3787|sPep_3787	sPep_3787	sPep_3787	GAPDHP23	GAPDHP23 lncORF 1		tr|sPep_3788|sPep_3788
CNHPP_HCC_LC_profiling_L111_T_F5.29716.29716.3	interact-CNHPP_HCC_LC_profiling_L111_T_F5.pep.xml	NISNASCTTNCIAPLAK	NISNASCTTNCIAPLAK	EKYENSIK.NISNASCTTNCIAPLAK.MIHDNFGI	K	M	17	3	2459.64	1833.9	1833.9	612.306	612.307	1833.87	612.298	0.0263	0.8698	11.4639	0.00189725	19.396	15.429	0.9158	2	0	12	28	0	11C(57.0215),7C(57.0215)	NA	6	0	FALSE	tr|sPep_3787|sPep_3787	sPep_3787	sPep_3787	GAPDHP23	GAPDHP23 lncORF 1		tr|sPep_3788|sPep_3788
CNHPP_HCC_LC_profiling_L111_T_F5.46908.46908.2	interact-CNHPP_HCC_LC_profiling_L111_T_F5.pep.xml	DLYANTVLSGGTNMYPGITDR		KCDVDNHK.DLYANTVLSGGTNMYPGITDR.MQKEITTI	K	M	21	2	3484.18	2258.07	2258.07	1130.04	1130.04	2257.07	1129.54	1.0041	0.7788	8.2217	0.000221582	27.753	14.253	0.9998	2	0	84	104	8645839		NA	6	0	TRUE	tr|sPep_405|sPep_405	sPep_405	sPep_405	ACTBP8	ACTBP8 lncORF 2
CNHPP_HCC_LC_profiling_L111_T_F5.46932.46932.2	interact-CNHPP_HCC_LC_profiling_L111_T_F5.pep.xml	DLYANTVLSGGTNMYPGITDR		KCDVDNHK.DLYANTVLSGGTNMYPGITDR.MQKEITTI	K	M	21	2	3485.64	2257.07	2257.07	1129.54	1129.54	2257.07	1129.54	0.0009	0.766	8.1742	0.00088529	20.335	11.229	0.9945	2	0	84	104	8645839		NA	6	0	TRUE	tr|sPep_405|sPep_405	sPep_405	sPep_405	ACTBP8	ACTBP8 lncORF 2
CNHPP_HCC_LC_profiling_L112_P_F3.53508.53508.4	interact-CNHPP_HCC_LC_profiling_L112_P_F3.pep.xml	LCYITLDFEQEMATAASSSSLEK	LCYITLDFEQEM[147]ATAASSSSLEK	IMIDIKEK.LCYITLDFEQEMATAASSSSLEK.	K	S	23	4	3673.47	2611.19	2611.18	653.805	653.802	2609.19	653.304	1.9904	0.8549	21.3672	0.000148474	27.374	16.452	0.9966	2	0	54	76	0	12M(15.9949),2C(57.0215)	NA	6	0	FALSE	tr|sPep_389|sPep_389	sPep_389	sPep_389	ACTBP1	ACTBP1 lncORF 1		tr|sPep_390|sPep_390
CNHPP_HCC_LC_profiling_L112_P_F4.44188.44188.2	interact-CNHPP_HCC_LC_profiling_L112_P_F4.pep.xml	IEGEIIVCAAYAHELPK	IEGEIIVCAAYAHELPK	IYQIAYAR.IEGEIIVCAAYAHELPK.YDVKVGIT	R	Y	17	2	3144.36	1912	1911.99	957.007	957.003	1911.98	956.995	0.0142	0.8195	5.8385	0.0019346	24.706	14.892	0.9925	2	0	19	35	810209900	8C(57.0215)	NA	6	0	TRUE	tr|sPep_25954|sPep_25954	sPep_25954	sPep_25954	RPL5P22	RPL5P22 lncORF 1
CNHPP_HCC_LC_profiling_L112_P_F4.44492.44492.2	interact-CNHPP_HCC_LC_profiling_L112_P_F4.pep.xml	IEGEIIVCAAYAHELPK	IEGEIIVCAAYAHELPK	IYQIAYAR.IEGEIIVCAAYAHELPK.YDVKVGIT	R	Y	17	2	3161.81	1914	1914	958.008	958.005	1911.98	956.995	2.0195	0.86	5.3514	0.011714	22.099	14.926	0.9657	2	0	19	35	592373600	8C(57.0215)	NA	6	0	TRUE	tr|sPep_25954|sPep_25954	sPep_25954	sPep_25954	RPL5P22	RPL5P22 lncORF 1
CNHPP_HCC_LC_profiling_L112_P_F4.66164.66164.3	interact-CNHPP_HCC_LC_profiling_L112_P_F4.pep.xml	EKLCYITLDFEQEMATAASSSSLEK	EKLCYITLDFEQEMATAASSSSLEK	REIMIDIK.EKLCYITLDFEQEMATAASSSSLEK.	K	S	25	3	4468.04	2850.32	2850.31	951.115	951.112	2850.33	951.117	-0.017	0.938	16.057	1.29e-05	33.713	33.713	0.9943	2	1	52	76	4548157	4C(57.0215)	NA	6	0	FALSE	tr|sPep_389|sPep_389	sPep_389	sPep_389	ACTBP1	ACTBP1 lncORF 1		tr|sPep_390|sPep_390
CNHPP_HCC_LC_profiling_L112_P_F5.31003.31003.2	interact-CNHPP_HCC_LC_profiling_L112_P_F5.pep.xml	NISNASCTTNCIAPLAK	NISNASCTTNCIAPLAK	EKYENSIK.NISNASCTTNCIAPLAK.MIHDNFGI	K	M	17	2	2587	1833.9	1833.9	917.958	917.956	1833.87	917.943	0.025	0.8776	14.8815	2e-06	32.318	31.547	0.963	2	0	12	28	0	11C(57.0215),7C(57.0215)	NA	6	0	FALSE	tr|sPep_3787|sPep_3787	sPep_3787	sPep_3787	GAPDHP23	GAPDHP23 lncORF 1		tr|sPep_3788|sPep_3788
CNHPP_HCC_LC_profiling_L112_T_F1.61809.61809.3	interact-CNHPP_HCC_LC_profiling_L112_T_F1.pep.xml	HTGPGVLPMANAGPNTNGSQFFICTAK	HTGPGVLPM[147]ANAGPNTNGSQFFICTAK	EDENFIIK.HTGPGVLPMANAGPNTNGSQFFICTAK.TEWIDGKH	K	T	27	3	3851.79	2803.32	2803.31	935.446	935.443	2802.32	935.115	0.987	0.7336	19.5981	0.00158221	23.142	14.161	0.9685	2	0	32	58	0	24C(57.0215),9M(15.9949)	NA	6	0	TRUE	tr|sPep_25485|sPep_25485	sPep_25485	sPep_25485	PPIAP43	PPIAP43 lncORF 1
CNHPP_HCC_LC_profiling_L112_T_F4.47361.47361.2	interact-CNHPP_HCC_LC_profiling_L112_T_F4.pep.xml	DLYANTVLSGGTNMYPGITDR		KCDVDNHK.DLYANTVLSGGTNMYPGITDR.MQKEITTI	K	M	21	2	3481.23	2257.08	2257.07	1129.55	1129.54	2257.07	1129.54	0.0014	0.7603	7.7566	0.000706567	22.095	11.916	0.9901	2	0	84	104	2280170		NA	6	0	TRUE	tr|sPep_405|sPep_405	sPep_405	sPep_405	ACTBP8	ACTBP8 lncORF 2
CNHPP_HCC_LC_profiling_L112_T_F5.27979.27979.2	interact-CNHPP_HCC_LC_profiling_L112_T_F5.pep.xml	NISNASCTTNCIAPLAK	NISNASCTTNCIAPLAK	EKYENSIK.NISNASCTTNCIAPLAK.MIHDNFGI	K	M	17	2	2461.62	1833.9	1833.9	917.958	917.956	1833.87	917.943	0.0261	0.8911	11.7628	1.77e-06	36.141	35.242	0.9944	2	0	12	28	0	11C(57.0215),7C(57.0215)	NA	6	0	FALSE	tr|sPep_3787|sPep_3787	sPep_3787	sPep_3787	GAPDHP23	GAPDHP23 lncORF 1		tr|sPep_3788|sPep_3788

## Sheet: Gao2019
Spectrum	Spectrum File	Peptide	Modified Peptide	Extended Peptide	Prev AA	Next AA	Peptide Length	Charge	Retention	Observed Mass	Calibrated Observed Mass	Observed M/Z	Calibrated Observed M/Z	Calculated Peptide Mass	Calculated M/Z	Delta Mass	SpectralSim	RTScore	Expectation	Hyperscore	Nextscore	Probability	Number of Enzymatic Termini	Number of Missed Cleavages	Protein Start	Protein End	Intensity	Assigned Modifications	Observed Modifications	Class	Purity	Is Unique	Protein	Protein ID	Entry Name	Gene	Protein Description	Mapped Genes	Mapped Proteins	Quan Usage
20171001_HF_ZHW_total_liver01_F01.10388.10388.3	interact-20171001_HF_ZHW_total_liver01_F01.pep.xml	KGGSYSQAASSNSAQGSDVSLTA	n[230]KGGSYSQAASSNSAQGSDVSLTA	WRKKSSDR.KGGSYSQAASSNSAQGSDVSLTA.	R	-	23	3	1600.42	2631.3	2631.3	878.109	878.109	2630.32	877.78	0.9851	0.8607	1.5355	7.18e-09	28.475	21.448	0.9998	2	1	340	362	0	1K(229.1629), N-term(229.1629)	NA	6	0.77	FALSE	tr|sPep_4111|sPep_4111	sPep_4111	sPep_4111	HLA-H	HLA-H lncORF 2		tr|sPep_4110|sPep_4110	TRUE
20171001_HF_ZHW_total_liver01_F01.21475.21475.3	interact-20171001_HF_ZHW_total_liver01_F01.pep.xml	MGSRGLAMGMAGDLAGMGGIQNEK	MGSRGLAM[147]GM[147]AGDLAGMGGIQNEK	.MGSRGLAMGMAGDLAGMGGIQNEK.ETMQSIND	-	E	24	3	3299.85	2611.25	2611.26	871.424	871.426	2612.24	871.753	-0.9831	0.8234	50.9867	4.06e-05	22.426	18.991	0.9741	2	1	1	24	654472	10M(15.9949), 24K(229.1629), 8M(15.9949)	NA	6	0.94	TRUE	tr|sPep_4490|sPep_4490	sPep_4490	sPep_4490	KRT18P32	KRT18P32 lncORF 2			TRUE
20171001_HF_ZHW_total_liver01_F02.17930.17930.3	interact-20171001_HF_ZHW_total_liver01_F02.pep.xml	DDGKYTLIIYDDLSK	n[230]DDGKYTLIIYDDLSK	CSMGEYFR.DDGKYTLIIYDDLSK.QAVAYCQM	R	Q	15	3	2756.98	2446.37	2446.37	816.464	816.465	2445.36	816.128	1.0114	0.6564	22.7527	1.73e-05	24.157	13.105	0.9508	2	1	114	128	1.33978e+06	15K(229.1629), 4K(229.1629), N-term(229.1629)	NA	6	0.97	TRUE	tr|sPep_811|sPep_811	sPep_811	sPep_811	ATP5F1AP3	ATP5F1AP3 lncORF 1			TRUE
20171001_HF_ZHW_total_liver01_F02.22961.22961.3	interact-20171001_HF_ZHW_total_liver01_F02.pep.xml	EILVGDVGQTVNNLYATFVK	n[230]EILVGDVGQTVNNLYATFVK	NIIIEEGK.EILVGDVGQTVNNLYATFVK.MIPYKDYR	K	M	20	3	3538.5	2640.44	2640.44	881.154	881.153	2637.48	880.167	2.9599	0.9397	39.2494	1.75e-10	34.315	13	0.9999	2	0	54	73	18385912	20K(229.1629), N-term(229.1629)	NA	6	0.96	TRUE	tr|sPep_1211|sPep_1211	sPep_1211	sPep_1211	CFL1P2	CFL1P2 lncORF 1			TRUE
20171001_HF_ZHW_total_liver01_F02.22976.22976.4	interact-20171001_HF_ZHW_total_liver01_F02.pep.xml	EILVGDVGQTVNNLYATFVK	n[230]EILVGDVGQTVNNLYATFVK	NIIIEEGK.EILVGDVGQTVNNLYATFVK.MIPYKDYR	K	M	20	4	3540.91	2640.44	2640.44	661.117	661.118	2637.48	660.377	2.9628	0.9681	39.1454	2.63e-08	31.896	13.251	0.9999	2	0	54	73	12023717	20K(229.1629), N-term(229.1629)	NA	6	0.99	TRUE	tr|sPep_1211|sPep_1211	sPep_1211	sPep_1211	CFL1P2	CFL1P2 lncORF 1			TRUE
20171001_HF_ZHW_total_liver01_F02.23015.23015.0	interact-20171001_HF_ZHW_total_liver01_F02.pep.xml	EILVGDVGQTVNNLYATFVK	n[230]EILVGDVGQTVNNLYATFVK	NIIIEEGK.EILVGDVGQTVNNLYATFVK.MIPYKDYR	K	M	20	3	3547.02	2639.43	2639.44	880.818	880.82	2637.48	880.167	1.9587	0.9231	38.8338	1.06e-09	36.075	13.102	1	2	0	54	73	1.62467e+06	20K(229.1629), N-term(229.1629)	NA	6	0	TRUE	tr|sPep_1211|sPep_1211	sPep_1211	sPep_1211	CFL1P2	CFL1P2 lncORF 1			FALSE
20171001_HF_ZHW_total_liver01_F02.23182.23182.4	interact-20171001_HF_ZHW_total_liver01_F02.pep.xml	EILVGDVGQTVNNLYATFVK	n[230]EILVGDVGQTVNNLYATFVK	NIIIEEGK.EILVGDVGQTVNNLYATFVK.MIPYKDYR	K	M	20	4	3573.41	2640.44	2640.44	661.117	661.118	2637.48	660.377	2.9628	0.9453	37.5754	1.25e-08	29.547	13.062	0.9996	2	0	54	73	9717132	20K(229.1629), N-term(229.1629)	NA	6	0.96	TRUE	tr|sPep_1211|sPep_1211	sPep_1211	sPep_1211	CFL1P2	CFL1P2 lncORF 1			TRUE
20171001_HF_ZHW_total_liver01_F03.16413.16413.3	interact-20171001_HF_ZHW_total_liver01_F03.pep.xml	DDGKYTLIIYDDLSK	n[230]DDGKYTLIIYDDLSK	CSMGEYFR.DDGKYTLIIYDDLSK.QAVAYCQM	R	Q	15	3	2510.87	2447.37	2447.37	816.797	816.798	2445.36	816.128	2.0095	0.6204	20.8754	1.35e-06	25.857	11.438	0.9953	2	1	114	128	5499647	15K(229.1629), 4K(229.1629), N-term(229.1629)	NA	6	0.97	TRUE	tr|sPep_811|sPep_811	sPep_811	sPep_811	ATP5F1AP3	ATP5F1AP3 lncORF 1			TRUE
20171001_HF_ZHW_total_liver01_F03.21683.21683.3	interact-20171001_HF_ZHW_total_liver01_F03.pep.xml	EILVGDVGQTVNNLYATFVK	n[230]EILVGDVGQTVNNLYATFVK	NIIIEEGK.EILVGDVGQTVNNLYATFVK.MIPYKDYR	K	M	20	3	3328.07	2640.44	2640.44	881.153	881.154	2637.48	880.167	2.9604	0.9372	36.9906	6.09e-12	34.278	12.969	1	2	0	54	73	638706	20K(229.1629), N-term(229.1629)	NA	6	0.82	TRUE	tr|sPep_1211|sPep_1211	sPep_1211	sPep_1211	CFL1P2	CFL1P2 lncORF 1			TRUE
20171001_HF_ZHW_total_liver01_F03.22990.22990.5	interact-20171001_HF_ZHW_total_liver01_F03.pep.xml	VSDTVIESYNATLSVHQLVENTDETYCIDNEALYDICFR	n[230]VSDTVIES[316]YNATLSVHQLVENTDETYCIDNEALYDICFR	FSVVPSPK.VSDTVIESYNATLSVHQLVENTDETYCIDNEALYDICFR.TIRVTTPT	K	T	39	5	3535.39	5054.43	5054.44	1011.89	1011.89	5054.42	1011.89	0.0175	0.7848	17.5676	0.00600137	17.387	17.387	0.993	2	0	175	213	584593	27C(57.0214), 37C(57.0214), 8S(229.1629), N-term(229.1629)	NA	6	1	FALSE	tr|sPep_27194|sPep_27194	sPep_27194	sPep_27194	TUBBP1	TUBBP1 lncORF 1	ENSG00000293293	tr|sPep_3489|sPep_3489	FALSE
20171001_HF_ZHW_total_liver01_F05.17092.17092.3	interact-20171001_HF_ZHW_total_liver01_F05.pep.xml	DLYANTVLSGGTNMYPGITDR	n[230]DLYANTVLSGGTNM[147]YPGITDR	KCDVDNHK.DLYANTVLSGGTNMYPGITDR.MQKEITTI	K	M	21	3	2607.21	2501.23	2501.23	834.75	834.751	2502.23	835.083	-0.9941	0.7069	1.473	5.95e-07	26.698	12.709	0.998	2	0	84	104	17946766	14M(15.9949), N-term(229.1629)	NA	6	0.97	TRUE	tr|sPep_405|sPep_405	sPep_405	sPep_405	ACTBP8	ACTBP8 lncORF 2			TRUE
20171001_HF_ZHW_total_liver01_F09.14570.14570.3	interact-20171001_HF_ZHW_total_liver01_F09.pep.xml	DDGKYTLIIYDDLSK	n[230]DDGKYTLIIYDDLSK	CSMGEYFR.DDGKYTLIIYDDLSK.QAVAYCQM	R	Q	15	3	2206.56	2445.38	2445.38	816.135	816.135	2445.36	816.128	0.0222	0.9176	30.6348	0.0006505	21.81	13.151	0.9787	2	1	114	128	1.39382e+06	15K(229.1629), 4K(229.1629), N-term(229.1629)	NA	6	0.79	TRUE	tr|sPep_811|sPep_811	sPep_811	sPep_811	ATP5F1AP3	ATP5F1AP3 lncORF 1			TRUE
20171001_HF_ZHW_total_liver01_F10.22500.22500.4	interact-20171001_HF_ZHW_total_liver01_F10.pep.xml	WGTAGAEYIVEPTGTFTTMEKTGAHLQGGAK	WGTAGAEYIVEPTGTFTTM[147]EKTGAHLQGGAK	ERDPSKIK.WGTAGAEYIVEPTGTFTTMEKTGAHLQGGAK.RVIISAPS	K	R	31	4	3443.21	3681.84	3681.85	921.468	921.47	3682.87	921.725	-1.0212	0.6565	39.0518	0.000677016	18.597	10.549	0.949	2	1	42	72	813085	19M(15.9949), 21K(229.1629), 31K(229.1629)	NA	6	0.99	FALSE	tr|sPep_3835|sPep_3835	sPep_3835	sPep_3835	GAPDHP72	GAPDHP72 lncORF 1	ENSG00000293174	tr|sPep_3467|sPep_3467, tr|sPep_3468|sPep_3468, tr|sPep_3836|sPep_3836	TRUE
20171001_HF_ZHW_total_liver01_F10.23069.23069.6	interact-20171001_HF_ZHW_total_liver01_F10.pep.xml	PVCDDWESGLNAMECASHLEKNVNQSLLELHK	n[230]PVCDDWES[316]GLNAMECASHLEKNVNQSLLELHK	IFIQDIKK.PVCDDWESGLNAMECASHLEKNVNQSLLELHK.LATDKNDP	K	L	32	6	3533.36	4639.33	4639.34	774.229	774.23	4639.36	774.235	-0.0288	0.7269	0.6393	1.24e-07	27.266	23.324	0.9998	2	1	89	120	2.05517e+06	15C(57.0214), 21K(229.1629), 32K(229.1629), 3C(57.0214), 8S(229.1629), N-term(229.1629)	NA	6	0.97	TRUE	tr|sPep_3749|sPep_3749	sPep_3749	sPep_3749	FTH1P4	FTH1P4 lncORF 1			TRUE
20171001_HF_ZHW_total_liver01_F11.22301.22301.4	interact-20171001_HF_ZHW_total_liver01_F11.pep.xml	WGTAGAEYIVEPTGTFTTMEKTGAHLQGGAK	WGTAGAEYIVEPTGTFTTM[147]EKTGAHLQGGAK	ERDPSKIK.WGTAGAEYIVEPTGTFTTMEKTGAHLQGGAK.RVIISAPS	K	R	31	4	3404.13	3681.84	3681.85	921.468	921.47	3682.87	921.725	-1.0183	0.6608	36.9647	1.39e-05	18.618	10.512	0.9962	2	1	42	72	33881432	19M(15.9949), 21K(229.1629), 31K(229.1629)	NA	6	0.86	FALSE	tr|sPep_3835|sPep_3835	sPep_3835	sPep_3835	GAPDHP72	GAPDHP72 lncORF 1	ENSG00000293174	tr|sPep_3467|sPep_3467, tr|sPep_3468|sPep_3468, tr|sPep_3836|sPep_3836	TRUE
20171001_HF_ZHW_total_liver01_F11.22312.22312.5	interact-20171001_HF_ZHW_total_liver01_F11.pep.xml	WGTAGAEYIVEPTGTFTTMEKTGAHLQGGAK	WGTAGAEYIVEPTGTFTTM[147]EKTGAHLQGGAK	ERDPSKIK.WGTAGAEYIVEPTGTFTTMEKTGAHLQGGAK.RVIISAPS	K	R	31	5	3405.9	3681.84	3681.85	737.375	737.378	3682.87	737.581	-1.0175	0.7688	37.0359	0.00592155	18.614	12.415	0.9982	2	1	42	72	16719774	19M(15.9949), 21K(229.1629), 31K(229.1629)	NA	6	0.91	FALSE	tr|sPep_3835|sPep_3835	sPep_3835	sPep_3835	GAPDHP72	GAPDHP72 lncORF 1	ENSG00000293174	tr|sPep_3467|sPep_3467, tr|sPep_3468|sPep_3468, tr|sPep_3836|sPep_3836	TRUE
20171001_HF_ZHW_total_liver01_F11.22520.22520.4	interact-20171001_HF_ZHW_total_liver01_F11.pep.xml	WGTAGAEYIVEPTGTFTTMEKTGAHLQGGAK	WGTAGAEYIVEPTGTFTTM[147]EKTGAHLQGGAK	ERDPSKIK.WGTAGAEYIVEPTGTFTTMEKTGAHLQGGAK.RVIISAPS	K	R	31	4	3438.78	3681.84	3681.85	921.468	921.47	3682.87	921.725	-1.0185	0.6645	38.449	0.000675017	18.597	10.746	0.9795	2	1	42	72	9763424	19M(15.9949), 21K(229.1629), 31K(229.1629)	NA	6	1	FALSE	tr|sPep_3835|sPep_3835	sPep_3835	sPep_3835	GAPDHP72	GAPDHP72 lncORF 1	ENSG00000293174	tr|sPep_3467|sPep_3467, tr|sPep_3468|sPep_3468, tr|sPep_3836|sPep_3836	TRUE
20171001_HF_ZHW_total_liver01_F11.22729.22729.4	interact-20171001_HF_ZHW_total_liver01_F11.pep.xml	WGTAGAEYIVEPTGTFTTMEKTGAHLQGGAK	WGTAGAEYIVEPTGTFTTM[147]EKTGAHLQGGAK	ERDPSKIK.WGTAGAEYIVEPTGTFTTMEKTGAHLQGGAK.RVIISAPS	K	R	31	4	3471.52	3682.84	3682.85	921.716	921.719	3682.87	921.725	-0.0241	0.6628	39.656	0.000493041	18.618	10.621	0.9846	2	1	42	72	1.52584e+06	19M(15.9949), 21K(229.1629), 31K(229.1629)	NA	6	1	FALSE	tr|sPep_3835|sPep_3835	sPep_3835	sPep_3835	GAPDHP72	GAPDHP72 lncORF 1	ENSG00000293174	tr|sPep_3467|sPep_3467, tr|sPep_3468|sPep_3468, tr|sPep_3836|sPep_3836	TRUE
20171001_HF_ZHW_total_liver01_F11.22929.22929.5	interact-20171001_HF_ZHW_total_liver01_F11.pep.xml	WGTAGAEYIVEPTGTFTTMEKTGAHLQGGAK	WGTAGAEYIVEPTGTFTTM[147]EKTGAHLQGGAK	ERDPSKIK.WGTAGAEYIVEPTGTFTTMEKTGAHLQGGAK.RVIISAPS	K	R	31	5	3502.88	3682.84	3682.85	737.575	737.577	3682.87	737.581	-0.0234	0.7444	40.9745	0.00137048	18.404	12.098	0.9968	2	1	42	72	847730	19M(15.9949), 21K(229.1629), 31K(229.1629)	NA	6	0.85	FALSE	tr|sPep_3835|sPep_3835	sPep_3835	sPep_3835	GAPDHP72	GAPDHP72 lncORF 1	ENSG00000293174	tr|sPep_3467|sPep_3467, tr|sPep_3468|sPep_3468, tr|sPep_3836|sPep_3836	TRUE
20171001_HF_ZHW_total_liver01_F11.22934.22934.4	interact-20171001_HF_ZHW_total_liver01_F11.pep.xml	WGTAGAEYIVEPTGTFTTMEKTGAHLQGGAK	WGTAGAEYIVEPTGTFTTM[147]EKTGAHLQGGAK	ERDPSKIK.WGTAGAEYIVEPTGTFTTMEKTGAHLQGGAK.RVIISAPS	K	R	31	4	3503.75	3683.84	3683.85	921.967	921.97	3682.87	921.725	0.9799	0.6604	41.0097	0.00268257	18.599	12.097	0.9939	2	1	42	72	1.45115e+06	19M(15.9949), 21K(229.1629), 31K(229.1629)	NA	6	1	FALSE	tr|sPep_3835|sPep_3835	sPep_3835	sPep_3835	GAPDHP72	GAPDHP72 lncORF 1	ENSG00000293174	tr|sPep_3467|sPep_3467, tr|sPep_3468|sPep_3468, tr|sPep_3836|sPep_3836	TRUE
20171001_HF_ZHW_total_liver01_F11.23402.23402.5	interact-20171001_HF_ZHW_total_liver01_F11.pep.xml	WGTAGAEYIVEPTGTFTTMEKTGAHLQGGAK	WGTAGAEYIVEPTGTFTTM[147]EKTGAHLQGGAK	ERDPSKIK.WGTAGAEYIVEPTGTFTTMEKTGAHLQGGAK.RVIISAPS	K	R	31	5	3577.79	3681.84	3681.85	737.376	737.377	3682.87	737.581	-1.0202	0.7518	44.6841	1.68941	12.123	10.97	0.9556	2	1	42	72	231517	19M(15.9949), 21K(229.1629), 31K(229.1629)	NA	6	0.94	FALSE	tr|sPep_3835|sPep_3835	sPep_3835	sPep_3835	GAPDHP72	GAPDHP72 lncORF 1	ENSG00000293174	tr|sPep_3467|sPep_3467, tr|sPep_3468|sPep_3468, tr|sPep_3836|sPep_3836	TRUE
20171001_HF_ZHW_total_liver01_F11.23458.23458.4	interact-20171001_HF_ZHW_total_liver01_F11.pep.xml	WGTAGAEYIVEPTGTFTTMEKTGAHLQGGAK	WGTAGAEYIVEPTGTFTTM[147]EKTGAHLQGGAK	ERDPSKIK.WGTAGAEYIVEPTGTFTTMEKTGAHLQGGAK.RVIISAPS	K	R	31	4	3586.63	3683.84	3683.85	921.968	921.971	3682.87	921.725	0.9838	0.6643	45.2289	5.69e-05	18.611	10.801	0.9889	2	1	42	72	1.26706e+06	19M(15.9949), 21K(229.1629), 31K(229.1629)	NA	6	0.94	FALSE	tr|sPep_3835|sPep_3835	sPep_3835	sPep_3835	GAPDHP72	GAPDHP72 lncORF 1	ENSG00000293174	tr|sPep_3467|sPep_3467, tr|sPep_3468|sPep_3468, tr|sPep_3836|sPep_3836	FALSE
20171001_HF_ZHW_total_liver01_F11.23663.23663.4	interact-20171001_HF_ZHW_total_liver01_F11.pep.xml	WGTAGAEYIVEPTGTFTTMEKTGAHLQGGAK	WGTAGAEYIVEPTGTFTTM[147]EKTGAHLQGGAK	ERDPSKIK.WGTAGAEYIVEPTGTFTTMEKTGAHLQGGAK.RVIISAPS	K	R	31	4	3619.14	3683.84	3683.85	921.968	921.971	3682.87	921.725	0.9838	0.6647	47.5566	0.00484414	16.346	9.717	0.9614	2	1	42	72	935552	19M(15.9949), 21K(229.1629), 31K(229.1629)	NA	6	1	FALSE	tr|sPep_3835|sPep_3835	sPep_3835	sPep_3835	GAPDHP72	GAPDHP72 lncORF 1	ENSG00000293174	tr|sPep_3467|sPep_3467, tr|sPep_3468|sPep_3468, tr|sPep_3836|sPep_3836	FALSE
20171001_HF_ZHW_total_liver01_F12.18443.18443.3	interact-20171001_HF_ZHW_total_liver01_F12.pep.xml	SIYQEKFDDENFILK	n[230]SIYQEKFDDENFILK	RHKGTGGK.SIYQEKFDDENFILK.HTGPGIIS	K	H	15	3	2796.11	2576.41	2576.42	859.811	859.813	2575.41	859.479	1.0019	0.8831	7.8133	6.7e-11	37.027	37.027	0.9999	2	1	17	31	36091276	15K(229.1629), 6K(229.1629), N-term(229.1629)	NA	6	0.98	TRUE	tr|sPep_25500|sPep_25500	sPep_25500	sPep_25500	PPIAP79	PPIAP79 lncORF 1			TRUE
20171001_HF_ZHW_total_liver01_F12.18449.18449.0	interact-20171001_HF_ZHW_total_liver01_F12.pep.xml	SIYQEKFDDENFILK	n[230]SIYQEKFDDENFILK	RHKGTGGK.SIYQEKFDDENFILK.HTGPGIIS	K	H	15	4	2797.11	2576.41	2576.42	645.11	645.111	2575.41	644.861	1.0024	0.8083	7.7866	7.59e-05	24.292	24.292	0.9848	2	1	17	31	8.08675e+06	15K(229.1629), 6K(229.1629), N-term(229.1629)	NA	6	0	TRUE	tr|sPep_25500|sPep_25500	sPep_25500	sPep_25500	PPIAP79	PPIAP79 lncORF 1			FALSE
20171001_HF_ZHW_total_liver01_F12.18453.18453.0	interact-20171001_HF_ZHW_total_liver01_F12.pep.xml	SIYQEKFDDENFILK	n[230]SIYQEKFDDENFILK	RHKGTGGK.SIYQEKFDDENFILK.HTGPGIIS	K	H	15	4	2797.67	2575.41	2575.42	644.86	644.861	2575.41	644.861	0.0012	0.8079	7.7323	0.000500042	22.692	22.692	0.9963	2	1	17	31	6.35807e+06	15K(229.1629), 6K(229.1629), N-term(229.1629)	NA	6	0	TRUE	tr|sPep_25500|sPep_25500	sPep_25500	sPep_25500	PPIAP79	PPIAP79 lncORF 1			FALSE
20171001_HF_ZHW_total_liver01_F12.19015.19015.3	interact-20171001_HF_ZHW_total_liver01_F12.pep.xml	HTGPGVLPMANAGPNTNGSQFFICTAK	HTGPGVLPM[147]ANAGPNTNGSQFFICTAK	EDENFIIK.HTGPGVLPMANAGPNTNGSQFFICTAK.TEWIDGKH	K	T	27	3	2883.82	3032.46	3032.47	1011.83	1011.83	3031.48	1011.5	0.9851	0.8364	17.3658	1.63e-06	29.025	12.695	0.9992	2	0	32	58	3.45636e+06	24C(57.0214), 27K(229.1629), 9M(15.9949)	NA	6	1	TRUE	tr|sPep_25485|sPep_25485	sPep_25485	sPep_25485	PPIAP43	PPIAP43 lncORF 1			TRUE
20171001_HF_ZHW_total_liver01_F12.19048.19048.4	interact-20171001_HF_ZHW_total_liver01_F12.pep.xml	HTGPGVLPMANAGPNTNGSQFFICTAK	HTGPGVLPM[147]ANAGPNTNGSQFFICTAK	EDENFIIK.HTGPGVLPMANAGPNTNGSQFFICTAK.TEWIDGKH	K	T	27	4	2888.89	3032.46	3032.47	759.123	759.125	3031.48	758.878	0.9848	0.7582	17.6224	6.53e-07	26.188	15.309	0.9876	2	0	32	58	3.14731e+06	24C(57.0214), 27K(229.1629), 9M(15.9949)	NA	6	0.92	TRUE	tr|sPep_25485|sPep_25485	sPep_25485	sPep_25485	PPIAP43	PPIAP43 lncORF 1			TRUE
20171001_HF_ZHW_total_liver01_F12.20345.20345.4	interact-20171001_HF_ZHW_total_liver01_F12.pep.xml	HTGPGVLPMANAGPNTNGSQFFICTAK	HTGPGVLPM[147]ANAGPNTNGSQFFICTAK	EDENFIIK.HTGPGVLPMANAGPNTNGSQFFICTAK.TEWIDGKH	K	T	27	4	3089.15	3032.46	3032.47	759.122	759.124	3031.48	758.878	0.9838	0.7453	27.4421	9.08e-09	28.09	12.492	0.9958	2	0	32	58	383534	24C(57.0214), 27K(229.1629), 9M(15.9949)	NA	6	0.83	TRUE	tr|sPep_25485|sPep_25485	sPep_25485	sPep_25485	PPIAP43	PPIAP43 lncORF 1			TRUE
20171001_HF_ZHW_total_liver01_F13.18907.18907.3	interact-20171001_HF_ZHW_total_liver01_F13.pep.xml	LACSASLAKQVEYLVNEK	LACSASLAKQVEYLVNEK	PGTTSIIK.LACSASLAKQVEYLVNEK.HIYIIPSG	K	H	18	3	2867.84	2480.36	2480.37	827.795	827.797	2480.37	827.798	-0.0024	0.7976	8.0176	3.44e-06	23.742	13.582	0.9709	2	1	11	28	586345	18K(229.1629), 3C(57.0214), 9K(229.1629)	NA	6	0.89	TRUE	tr|sPep_20615|sPep_20615	sPep_20615	sPep_20615	NONHSAG061469.1	NONHSAG061469.1 lncORF 4			TRUE
20171001_HF_ZHW_total_liver01_F14.18730.18730.3	interact-20171001_HF_ZHW_total_liver01_F14.pep.xml	LACSASLAKQVEYLVNEK	LACSASLAKQVEYLVNEK	PGTTSIIK.LACSASLAKQVEYLVNEK.HIYIIPSG	K	H	18	3	2843.58	2480.36	2480.37	827.795	827.797	2480.37	827.798	-0.0012	0.805	9.4205	2.47e-07	26.483	13.302	0.9878	2	1	11	28	5935309	18K(229.1629), 3C(57.0214), 9K(229.1629)	NA	6	0.77	TRUE	tr|sPep_20615|sPep_20615	sPep_20615	sPep_20615	NONHSAG061469.1	NONHSAG061469.1 lncORF 4			TRUE
20171001_HF_ZHW_total_liver01_F17.16655.16655.0	interact-20171001_HF_ZHW_total_liver01_F17.pep.xml	EITALAPGTMKINVIAPPER	n[230]EITALAPGTMKINVIAPPER	SITHRVQK.EITALAPGTMKINVIAPPER.KYSAWISG	K	K	20	4	2511.62	2580.48	2580.48	646.126	646.127	2578.49	645.63	1.9858	0.7753	15.3771	1.73e-05	24.708	13.31	0.9957	2	1	62	81	2956495	11K(229.1629), N-term(229.1629)	NA	6	0	FALSE	tr|sPep_1916|sPep_1916	sPep_1916	sPep_1916	ENSG00000230080	ENSG00000230080 lncORF 2		tr|sPep_1915|sPep_1915	FALSE
20171001_HF_ZHW_total_liver01_F17.16659.16659.0	interact-20171001_HF_ZHW_total_liver01_F17.pep.xml	EITALAPGTMKINVIAPPER	n[230]EITALAPGTMKINVIAPPER	SITHRVQK.EITALAPGTMKINVIAPPER.KYSAWISG	K	K	20	4	2512.33	2579.47	2579.47	645.875	645.876	2578.49	645.63	0.9812	0.7766	15.3536	3.89e-05	24.739	13.898	0.9956	2	1	62	81	2.76663e+06	11K(229.1629), N-term(229.1629)	NA	6	0	FALSE	tr|sPep_1916|sPep_1916	sPep_1916	sPep_1916	ENSG00000230080	ENSG00000230080 lncORF 2		tr|sPep_1915|sPep_1915	FALSE
20171001_HF_ZHW_total_liver01_F17.24054.24054.3	interact-20171001_HF_ZHW_total_liver01_F17.pep.xml	VIISAPSVDVPMFVMGVNHEK	VIISAPSVDVPM[147]FVMGVNHEK	HIDGGTKK.VIISAPSVDVPMFVMGVNHEK.YKNGIKIV	K	Y	21	3	3655.76	2513.28	2513.28	838.768	838.769	2513.32	838.781	-0.0383	0.8148	33.2875	0.00184731	18.739	12.792	0.9466	2	0	15	35	6.63195e+06	12M(15.9949), 21K(229.1629)	NA	6	0.98	FALSE	tr|sPep_3810|sPep_3810	sPep_3810	sPep_3810	GAPDHP55	GAPDHP55 lncORF 2		tr|sPep_3811|sPep_3811	TRUE
20171001_HF_ZHW_total_liver01_F19.22834.22834.4	interact-20171001_HF_ZHW_total_liver01_F19.pep.xml	WGTAGAEYIVEPTGTFTTMEKTGAHLQGGAK	n[230]WGTAGAEYIVEPTGTFTTM[147]EKTGAHLQGGAK	ERDPSKIK.WGTAGAEYIVEPTGTFTTMEKTGAHLQGGAK.RVIISAPS	K	R	31	4	3472.38	3911	3911.01	978.758	978.76	3912.03	979.016	-1.0207	0.452	40.2452	3.09e-05	21.247	10.843	0.9626	2	1	42	72	4.48188e+06	19M(15.9949), 21K(229.1629), 31K(229.1629), N-term(229.1629)	NA	6	0.98	FALSE	tr|sPep_3835|sPep_3835	sPep_3835	sPep_3835	GAPDHP72	GAPDHP72 lncORF 1	ENSG00000293174	tr|sPep_3467|sPep_3467, tr|sPep_3468|sPep_3468, tr|sPep_3836|sPep_3836	TRUE
20171001_HF_ZHW_total_liver01_F19.22838.22838.5	interact-20171001_HF_ZHW_total_liver01_F19.pep.xml	WGTAGAEYIVEPTGTFTTMEKTGAHLQGGAK	n[230]WGTAGAEYIVEPTGTFTTM[147]EKTGAHLQGGAK	ERDPSKIK.WGTAGAEYIVEPTGTFTTMEKTGAHLQGGAK.RVIISAPS	K	R	31	5	3472.98	3913.01	3913.02	783.61	783.611	3912.03	783.414	0.9863	0.5536	40.2539	1.98e-05	22.674	11.301	0.9815	2	1	42	72	6.55302e+06	19M(15.9949), 21K(229.1629), 31K(229.1629), N-term(229.1629)	NA	6	1	FALSE	tr|sPep_3835|sPep_3835	sPep_3835	sPep_3835	GAPDHP72	GAPDHP72 lncORF 1	ENSG00000293174	tr|sPep_3467|sPep_3467, tr|sPep_3468|sPep_3468, tr|sPep_3836|sPep_3836	TRUE
20171001_HF_ZHW_total_liver01_F19.23041.23041.5	interact-20171001_HF_ZHW_total_liver01_F19.pep.xml	WGTAGAEYIVEPTGTFTTMEKTGAHLQGGAK	n[230]WGTAGAEYIVEPTGTFTTM[147]EKTGAHLQGGAK	ERDPSKIK.WGTAGAEYIVEPTGTFTTMEKTGAHLQGGAK.RVIISAPS	K	R	31	5	3505.18	3911.01	3911.01	783.208	783.21	3912.03	783.414	-1.0192	0.5388	40.9137	0.000159408	20.547	10.839	0.9468	2	1	42	72	3808746	19M(15.9949), 21K(229.1629), 31K(229.1629), N-term(229.1629)	NA	6	0.94	FALSE	tr|sPep_3835|sPep_3835	sPep_3835	sPep_3835	GAPDHP72	GAPDHP72 lncORF 1	ENSG00000293174	tr|sPep_3467|sPep_3467, tr|sPep_3468|sPep_3468, tr|sPep_3836|sPep_3836	TRUE
20171001_HF_ZHW_total_liver01_F20.22793.22793.4	interact-20171001_HF_ZHW_total_liver01_F20.pep.xml	TVPPAVPGITFLSGGQNEEEASINLNAINK	n[230]TVPPAVPGITFLSGGQNEEEASINLNAINK	VTVTTIHR.TVPPAVPGITFLSGGQNEEEASINLNAINK.CSI	R	C	30	4	3460.38	3536.87	3536.87	885.226	885.225	3537.91	885.484	-1.0368	0.8105	1.4302	0.000759225	22.24	15.178	0.9812	2	0	28	57	276086	30K(229.1629), N-term(229.1629)	NA	6	0.73	FALSE	tr|sPep_643|sPep_643	sPep_643	sPep_643	ALDOAP2	ALDOAP2 lncORF 4		tr|sPep_642|sPep_642	TRUE
20171001_HF_ZHW_total_liver01_F21.25010.25010.3	interact-20171001_HF_ZHW_total_liver01_F21.pep.xml	DLIMDNCEELIPEYLNFIR	n[230]DLIM[147]DNCEELIPEYLNFIR	KIKISARR.DLIMDNCEELIPEYLNFIR.GVVDSEDI	R	G	19	3	3798.68	2640.27	2640.28	881.099	881.1	2641.3	881.44	-1.0192	0.6842	3.4919	0.00393302	18.641	11.25	0.9636	2	0	172	190	584560	4M(15.9949), 7C(57.0214), N-term(229.1629)	NA	6	0.92	TRUE	tr|sPep_4254|sPep_4254	sPep_4254	sPep_4254	HSP90AA4P	HSP90AA4P lncORF 1			TRUE
20171001_HF_ZHW_total_liver01_F21.25510.25510.3	interact-20171001_HF_ZHW_total_liver01_F21.pep.xml	DLIMDNCEELIPEYLNFIR	n[230]DLIMDNCEELIPEYLNFIR	KIKISARR.DLIMDNCEELIPEYLNFIR.GVVDSEDI	R	G	19	3	3877.18	2624.27	2624.28	875.765	875.766	2625.3	876.108	-1.0244	0.679	3.6611	2.44e-05	23.548	12.395	0.9946	2	0	172	190	0	7C(57.0214), N-term(229.1629)	NA	6	0.98	TRUE	tr|sPep_4254|sPep_4254	sPep_4254	sPep_4254	HSP90AA4P	HSP90AA4P lncORF 1			TRUE
20171001_HF_ZHW_total_liver01_F22.17919.17919.3	interact-20171001_HF_ZHW_total_liver01_F22.pep.xml	VIISAPSADPPMFTMGVNHEK	n[230]VIISAPSADPPM[147]FTMGVNHEK	HIQWGAKR.VIISAPSADPPMFTMGVNHEK.YDNSIKII	R	Y	21	3	2698.16	2713.43	2713.43	905.482	905.485	2714.42	905.813	-0.9838	0.8524	5.0381	1.35e-08	28.041	28.041	0.9989	2	0	119	139	0	12M(15.9949), 21K(229.1629), N-term(229.1629)	NA	6	1	TRUE	tr|sPep_3818|sPep_3818	sPep_3818	sPep_3818	GAPDHP63	GAPDHP63 lncORF 1			TRUE
[truncated: 3,497 more rows]

## Sheet: ProteoMapper
peptide	protein	location	prevAA	in_fasta	nextAA	diff	gene	genetype
AEQEIVHDIKEKLCYVALDFEQEMATAASSSSLEK	nxp:NX_A5A3E0-1	904	M	AEREIVRDIKEKLCYVALDFEQEMATVASSSSLEK	S	3	POTEF	protein_coding
[truncated: 19 more rows]

## Sheet: minprot
qname	qlen	qstart	qend	strand	tname	tlen	tstart	tend	nmatch	alen	mapq	AS	ms	np	fs	st	da	do	cg	cs	index	genename	genetype	mis
[truncated: 42 more rows]
