# Supplementary material for: A Proteogenomic Approach to Discover Novel lncRNA-Derived Microproteins and Their Potential Clinical Utility in Hepatocellular Carcinoma
Source: Mol Cell Proteomics. 2026 May 14;25(6):101584. doi: 10.1016/j.mcpro.2026.101584 (PMC13272525; doi:10.1016/j.mcpro.2026.101584)
Supplement: Supplemental Table S5 [file mmc5.xlsx]

## Sheet: Information
Sheet	information
Quality	Integrated quality control results of lncORF-derived peptides
Weight	Contribution weights of individual evidence categories to the confidence score

## Sheet: Quality
Peptide	index	lbf_spec_num	tmt_spec_num	pepquery_spec_num	Hyperscore_lbf	Nextscore_lbf	Probability_lbf	openscore_lbf	Hyperscore_tmt	Nextscore_tmt	Probability_tmt	openscore_tmt	proteomapper	miniprot	total	tier
ALMLQGIDLLADAVALTMGPK	pep1	0	4	36	NA	NA	NA	NA	20.413	11.5915	0.985175	0.198497	NA	NA	65	tier2
ATLATLVCLISDFYPGAVTVAWK	pep2	0	4	0	NA	NA	NA	NA	22.388	16.439	0.9697	0.111284	NA	2	40	tier3
CPEALFQPCFLGMESCGIHKTTFNSIVK	pep3	4	205	0	18.3882	14.487	0.89585	-0.273768	16.8256	12.9878	0.966167	-0.00749798	2	NA	40	tier3
CPEALFQPCFLGMESCGIHKTTFNSIVKSDVDIR	pep4	0	12	0	NA	NA	NA	NA	14.001	12.0022	0.987833	-0.278773	2	NA	40	tier3
DDDIAALVIDNSSGMCK	pep5	4	94	16	20.4617	13.4977	0.954575	-0.0522648	19.7377	13.2436	0.956051	0.676522	NA	NA	85	tier1
DLIMDNCEELIPEYLNFIR	pep6	1	100	0	19.822	18.16	0.9736	-0.124659	26.5611	11.1314	0.98941	-0.524196	NA	NA	70	tier2
DLYANTVLSGGTNMYPGITDR	pep7	80	209	14	22.6278	14.2296	0.981911	0.483043	29.3452	13.2307	0.990782	0.474989	NA	NA	105	tier1
EILVGDVGQTVNNLYATFVK	pep8	0	343	8	NA	NA	NA	NA	32.2018	12.2736	0.998885	0.429587	NA	NA	75	tier1
GGSYSQAASSNSAQGSDVSLTA	pep9	1	46	0	20.137	13.602	0.9981	-0.85107	24.3805	20.2042	0.99658	0.354025	2	NA	60	tier2
HTGPGILSMANAGPGTNVSQFFICTAK	pep10	91	45	565	30.1668	26.7639	0.968727	-0.093939	27.5281	19.9044	0.990716	0.692094	NA	NA	95	tier1
HTGPGVLPMANAGPNTNGSQFFICTAK	pep11	51	189	2	28.5844	15.124	0.984502	0.889493	30.4385	13.3554	0.993251	0.588485	NA	NA	100	tier1
ILAVGSPCQDSHHLPGPVDSDPSVLREGFWGVAAERGSGR	pep12	0	1	0	NA	NA	NA	NA	8.902	0	0.9947	1	NA	NA	60	tier2
ILVTGASIILTTGGIDDMCLK	pep13	0	18	0	NA	NA	NA	NA	31.7519	29.6697	0.988939	0.28386	3	NA	70	tier2
LCYITLDFEQEMATAASSSSLEK	pep14	28	69	118	26.1008	20.9902	0.965411	0.0551299	26.1419	19.1076	0.988865	0.356526	3	NA	105	tier1
LYYVTLDFEQEMATAASSSSLEK	pep15	52	315	496	22.7648	14.6183	0.972638	-0.591721	27.2826	13.6759	0.992276	0.445525	2	0	55	tier2
NIILEEGKEILVGDVGQTVNNLYATFVK	pep16	0	4	5	NA	NA	NA	NA	52.513	14.5527	1	0.507826	NA	NA	65	tier2
QIFMNTLTGKTITLEVEPSDTIENVK	pep17	0	33	3	NA	NA	NA	NA	28.9536	14.3784	0.995442	0.717458	2	NA	50	tier3
SIYQEKFDDENFILK	pep18	17	96	0	23.5095	16.6472	0.9633	0.534531	30.0803	27.3944	0.978413	0.522087	NA	NA	100	tier1
TITLEAEPLDTIENVK	pep19	0	33	5	NA	NA	NA	NA	23.1932	12.1784	0.980579	0.904367	NA	NA	75	tier1
VIISAPSADPPMFTMGVNHEK	pep20	7	133	113	24.273	19.5177	0.971243	0.60337	28.9107	27.3305	0.990732	0.391976	NA	NA	105	tier1
VIISAPSVDVPMFVMGVNHEK	pep21	0	437	46	NA	NA	NA	NA	28.5903	24.266	0.987655	0.417605	2	NA	55	tier2
VIPELNGKLTGMAFCVPTAVSVVDLTCR	pep22	0	17	14	NA	NA	NA	NA	21.4181	12.9024	0.952247	0.826174	NA	NA	75	tier1
VLHDNFGIVKGLMTTVHAITATQK	pep23	58	44	724	29.1344	16.8949	0.977116	0.231891	31.5667	12.5074	0.991475	0.20759	NA	2	85	tier1
VNEMIIGSGMACTFLK	pep24	0	24	9	NA	NA	NA	NA	19.3005	12.7914	0.963396	0.683052	NA	NA	75	tier1
WGTAGAEYIVEPTGTFTTMEKTGAHLQGGAK	pep25	0	319	0	NA	NA	NA	NA	19.2859	11.3062	0.971634	-0.332537	NA	NA	60	tier2
YTLIIYDDLSK	pep26	0	30	0	NA	NA	NA	NA	20.4318	12.7476	0.97466	0.107232	NA	NA	70	tier2
DLSCSCATGGSCTCASSCK	pep27	0	6	0	NA	NA	NA	NA	18.1052	12.3783	0.97485	0.485327	NA	NA	70	tier2
EKLCYITLDFEQEMATAASSSSLEK	pep28	5	61	3	23.5958	22.136	0.97056	-0.474422	26.0834	19.0571	0.97929	0.312287	3	NA	90	tier1
FTLPQPAEPWNFVK	pep29	0	15	0	NA	NA	NA	NA	24.0323	12.0791	0.96022	0.814734	NA	NA	70	tier2
GLDVDSLAIEHIQMNK	pep30	0	10	5	NA	NA	NA	NA	19.3284	12.6394	0.9508	-0.0438676	NA	NA	65	tier2
IINEPSAADIAYGLDK	pep31	0	6	3	NA	NA	NA	NA	22.5125	15.1878	0.950117	0.252529	NA	NA	70	tier2
IINEPTAAAYGLDKR	pep32	0	10	0	NA	NA	NA	NA	20.0154	11.6976	0.95721	0.0497979	NA	NA	70	tier2
LCYVALEFEQEMASAASSSSLEK	pep33	63	11	1664	22.964	21.3393	0.971581	-0.0292196	24.0895	17.1037	0.957418	0.0481661	NA	NA	95	tier1
LPLAVVGSDIITEVNGK	pep34	38	17	2	23.0455	14.8119	0.966761	0.9261	36.9235	35.2234	0.962735	0.488008	NA	NA	100	tier1
MDLSCSCATGGSCTCASSCK	pep35	0	4	0	NA	NA	NA	NA	19.732	11.1135	0.96975	0.198498	NA	NA	60	tier2
SYFEQWGMLTDCVVMR	pep36	0	6	1	NA	NA	NA	NA	18.9718	18.9718	0.952667	-0.620411	NA	NA	60	tier2
TITLEVELSDTIDNVK	pep37	0	2	15	NA	NA	NA	NA	20.0465	12.6105	0.9758	0.593698	NA	NA	65	tier2
TVPPAVPGITFLSGGQNEEEASINLNAINK	pep38	5	12	1408	18.6334	12.8226	0.95208	-0.253904	30.4761	24.0308	0.996358	0.246376	NA	0	75	tier1
VIHDNFGIMEGLMTTVHAIAATQK	pep39	0	11	78	NA	NA	NA	NA	23.7745	23.0139	0.963345	0.835483	NA	NA	75	tier1
VSDTVIESYNATLSVHQLVENTDETYCIDNEALYDICFR	pep40	0	2	6	NA	NA	NA	NA	30.3015	30.3015	0.9965	0.0242209	NA	NA	65	tier2
WGNAGAEYIMESTGVFTTMEK	pep41	0	11	60	NA	NA	NA	NA	22.9906	19.5275	0.966036	0.374381	3	NA	75	tier1
DDGKYTLIIYDDLSK	pep42	0	28	0	NA	NA	NA	NA	21.5845	12.7729	0.968068	0.156036	NA	NA	70	tier2
DFLAGGVAAAISKMAVVPIQR	pep43	6	21	0	29.1432	14.7748	0.97795	0.437579	28.6716	13.996	0.990029	0.193091	NA	NA	100	tier1
EITALAPGTMKINVIAPPER	pep44	0	25	17	NA	NA	NA	NA	24.0395	13.9706	0.983572	0.753529	NA	NA	75	tier1
LETELGNTQGLVEDFK	pep45	0	2	27	NA	NA	NA	NA	14.665	8.545	0.946	0.178078	NA	NA	55	tier2
LLLPEEVAKHAVSEGTK	pep46	0	47	6	NA	NA	NA	NA	23.0057	14.3661	0.982506	0.281681	2	NA	55	tier2
PVCDDWESGLNAMECASHLEKNVNQSLLELHK	pep47	0	16	0	NA	NA	NA	NA	23.3128	20.0098	0.989006	0.198953	NA	NA	70	tier2
SGSGNFGGGVGGGFGENDNFGR	pep48	0	3	13	NA	NA	NA	NA	25.115	25.115	0.956133	-0.442503	NA	NA	55	tier2
SVQPKDSLGGFEITPPVVLR	pep49	5	7	2	24.5506	12.0486	0.988	0.065886	26.659	12.4981	0.987257	-0.358906	NA	NA	90	tier1
THINIIVTGHVDSGK	pep50	0	6	815	NA	NA	NA	NA	19.3587	13.037	0.96885	0.273818	NA	NA	75	tier1
VIISAPSADASVFIMGVNNEK	pep51	0	9	6	NA	NA	NA	NA	25.5288	18.8349	0.964778	0.204362	NA	NA	75	tier1
YWSQQIEESSTVVTTQSTEVGAAEMTLTK	pep52	0	38	2	NA	NA	NA	NA	20.4851	16.2139	0.973174	-0.908105	NA	NA	60	tier2
CNEIINWHNK	pep53	0	4	5	NA	NA	NA	NA	19.4285	13.312	0.95925	0.310408	NA	NA	65	tier2
DDDIAALVIDNSSGMCKAGFTGDDDPWAIFPSMVGR	pep54	0	7	0	NA	NA	NA	NA	14.957	7.55243	0.953014	0.64864	NA	NA	70	tier2
GFAFVTFHDHDSMDK	pep55	0	4	2	NA	NA	NA	NA	18.3285	11.539	0.95095	-0.0482912	NA	NA	50	tier3
IINEPTAAAYGLDK	pep56	0	20	24	NA	NA	NA	NA	20.6254	13.0212	0.96952	0.616854	NA	NA	75	tier1
IVSNASCTTNYLAPLAKVIHDNFGIVEGLMTTVHAITATQK	pep57	0	4	0	NA	NA	NA	NA	21.1157	12.1687	0.9618	0.15493	NA	3	60	tier2
KGGSYSQAASSNSAQGSDVSLTA	pep58	0	8	0	NA	NA	NA	NA	25.6635	20.5484	0.997325	0.590684	NA	NA	70	tier2
LVNLGLWNTAGQEDYDR	pep59	0	4	0	NA	NA	NA	NA	19.5113	9.251	0.964075	-0.308062	NA	NA	50	tier3
QLEKMRNLIPFDQTTTEDLNEAFPETK	pep60	0	2	0	NA	NA	NA	NA	17.5125	11.3955	0.9431	0.528423	NA	NA	50	tier3
AGGGVGGSDGSDGSGGR	pep61	0	2	0	NA	NA	NA	NA	36.431	15.3835	0.9997	1	NA	NA	60	tier2
DWFSETFR	pep62	0	5	19	NA	NA	NA	NA	24.5654	13.9764	0.98934	-0.247407	NA	NA	65	tier2
IVGSAFCTTNCLAPLAK	pep63	4	6	13	19.756	11.813	0.95095	-0.122858	21.207	19.1687	0.9452	0.230748	NA	NA	75	tier1
MGSRGLAMGMAGDLAGMGGIQNEK	pep64	0	4	31	NA	NA	NA	NA	23.0027	21.416	0.983725	0.0981221	NA	NA	65	tier2
VVMALGDYMGASCHACIRGTNMR	pep65	0	7	5	NA	NA	NA	NA	25.5446	17.86	0.994971	0.350472	NA	NA	75	tier1
EIAEAYLGKTVTHAVVAVPAYFNDSQR	pep66	0	5	0	NA	NA	NA	NA	21.1706	11.874	0.98642	0.207588	NA	NA	70	tier2
GFAFVTFHDHDSMDKTVIQK	pep67	0	9	0	NA	NA	NA	NA	20.494	12.3151	0.970367	0.0645837	NA	NA	70	tier2
LACSASLAKQVEYLVNEK	pep68	0	27	8	NA	NA	NA	NA	26.3247	17.7031	0.98317	0.556643	NA	NA	75	tier1
VELNSLMADETISTMPILILGNK	pep69	29	5	8	20.5241	18.449	0.9579	-0.683653	22.8904	22.8904	0.9955	-0.212483	NA	NA	85	tier1
GAEDEAAAWR	pep70	0	1	17	NA	NA	NA	NA	28.56	11.238	0.9982	-0.222374	NA	NA	55	tier2
HYTMNGHNCEVR	pep71	0	11	104	NA	NA	NA	NA	17.6174	6.631	0.975645	1	NA	NA	75	tier1
CDIKEKLCYVALEFEQEMASAASSSSLEK	pep72	0	10	43	NA	NA	NA	NA	20.4889	13.0395	0.95571	0.799536	NA	NA	75	tier1
EADIDGDGQVNYEVCTDDDCK	pep73	0	6	6	NA	NA	NA	NA	31.2155	7.88633	0.999117	0.790966	NA	0	55	tier2
GLQAQIASCGLTVEIDAPRSQDLAK	pep74	0	2	0	NA	NA	NA	NA	28.491	16.89	0.9981	0.318823	NA	NA	60	tier2
IRWGNAGAEYIMESTGVFTTMEK	pep75	0	3	17	NA	NA	NA	NA	22.7373	14.8553	0.9648	0.0654165	NA	NA	65	tier2
MSHSSSFWGGMGSGGLAVGMAGGLAGMGGIQNEK	pep76	0	4	20	NA	NA	NA	NA	17.9902	9.28175	0.98255	0.446732	NA	NA	65	tier2
WGDAGAEYVVKSTSVFHHGEGWG	pep77	0	2	1	NA	NA	NA	NA	18.1145	10.7185	0.954	0.394715	NA	NA	60	tier2
YTLQMEQLNGILLYLESELAQTR	pep78	0	16	0	NA	NA	NA	NA	19.6151	12.4704	0.959462	-0.28587	NA	NA	60	tier2
DATNVEKVLDQK	pep79	0	4	0	NA	NA	NA	NA	23.4877	15.2052	0.949675	0.552075	NA	NA	50	tier3
DGNASGTTLLEVLDCILPPTCLIDKPLR	pep80	0	4	0	NA	NA	NA	NA	26.2605	19.3858	0.9884	0.214781	NA	NA	60	tier2
NTEDITQEEYGEFYK	pep81	0	9	0	NA	NA	NA	NA	21.5163	10.9177	0.964956	0.611989	NA	NA	70	tier2
EHPWEVMPDFCFYRDPEEIEKEEQPAAEK	pep82	0	1	0	NA	NA	NA	NA	24.312	16.042	0.9988	0.126316	NA	NA	60	tier2
GLLCGLGAGVAEAVVVVCPMETIKVGKVLAR	pep83	0	2	1	NA	NA	NA	NA	29.3385	14.2905	0.99975	0.299701	NA	0	40	tier3
THINIVVNGHIDSGK	pep84	0	11	31	NA	NA	NA	NA	22.5863	12.089	0.9846	0.167564	NA	NA	75	tier1
TQDEEVGDGTTSVIILVSLCHHAGVWWCDLGSLQPLPPRFK	pep85	0	3	6	NA	NA	NA	NA	24.3563	23.9707	0.9734	0.277248	NA	0	45	tier3
VIHDNFGIVEGLVIMVHTITASQKTLDSPSGK	pep86	0	2	1	NA	NA	NA	NA	31.6045	17.351	0.9997	0.685579	NA	NA	60	tier2
YSINCMEDLIHEIYTVGK	pep87	0	3	3	NA	NA	NA	NA	23.936	21.976	0.984	0.2637	NA	NA	60	tier2
GFGFILFKDATNVEK	pep88	0	1	0	NA	NA	NA	NA	34.058	18.11	0.9842	1	NA	NA	60	tier2
LFIGGLSFEITNEESLR	pep89	0	1	0	NA	NA	NA	NA	19.234	15.048	0.9659	0.104139	NA	NA	60	tier2
LVQDVANNTNEETGDGPTTATVLAR	pep90	3	8	2	20.933	13.181	0.9384	-0.527881	39.2734	10.6412	0.999938	0.27431	NA	NA	70	tier2
MDPNCSCATGGSCSCASSCK	pep91	0	1	0	NA	NA	NA	NA	34.455	28.447	0.9967	1	NA	2	40	tier3
SLLSPATSEGPLAK	pep92	0	1	5	NA	NA	NA	NA	43.132	43.132	0.9999	0.359663	NA	0	45	tier3
VTQSNFAVGYRTDEFQLHTTVNDGTEFGGSIYQK	pep93	0	3	0	NA	NA	NA	NA	28.1317	12.0577	0.9975	0.884194	NA	2	40	tier3
WGDAGTEYSVESTSIFTIMEKSGAHLQGGAK	pep94	0	2	0	NA	NA	NA	NA	26.2035	17.586	0.99485	0.231933	NA	0	40	tier3
GDVKPLAEVGLR	pep95	0	3	0	NA	NA	NA	NA	17.1717	9.3	0.935433	0.384808	NA	0	30	tier3
GFEVIYMSEPIDEYCVQQLK	pep96	53	2	0	21.2028	20.1195	0.967279	0.219051	29.7265	18.0685	0.99635	0.468647	NA	0	70	tier2
LCYVALDFEQEMAMVASNPLLEKS	pep97	0	3	7	NA	NA	NA	NA	21.208	21.208	0.985233	0.695602	NA	NA	65	tier2
LVSSENFDDYMKEVVGFATR	pep98	0	1	0	NA	NA	NA	NA	31.4	26.71	0.9947	-0.147229	NA	0	30	tier3
CPEALFQPSFLGMESCGIHDTTFNSIMKCDVDNHK	pep99	0	7	7	NA	NA	NA	NA	19.4576	18.9587	0.968786	0.496264	NA	3	75	tier1
ISSVQSVVPALEIANAHR	pep100	0	3	4	NA	NA	NA	NA	26.38	25.4433	0.991533	0.172346	2	NA	40	tier3
LCYVALDSEQEMAMAASSSSVEK	pep101	0	6	0	NA	NA	NA	NA	18.4727	17.184	0.965383	0.638625	2	NA	50	tier3
LTGMAFCVPTAVSVVDLTCR	pep102	0	1	0	NA	NA	NA	NA	20.574	16.557	0.9804	-0.484592	NA	NA	50	tier3
MEDLMDVDMSSLRPQNYLFGCELK	pep103	0	4	3	NA	NA	NA	NA	26.5153	10.5258	0.997575	0.689057	3	0	40	tier3
NQGGYGGSSSSSSCVSGRR	pep104	0	2	1	NA	NA	NA	NA	24.03	24.03	0.99785	1	NA	0	40	tier3
GYTSWAIGLSVADLAEVQ	pep105	0	1	0	NA	NA	NA	NA	16.277	10.517	0.9376	-1.76587	NA	NA	40	tier3
KGDVKPLAEVGLR	pep106	0	4	0	NA	NA	NA	NA	18.5263	10.1925	0.944425	0.598959	NA	0	30	tier3
VLSQEEIEIVK	pep107	0	1	0	NA	NA	NA	NA	37.049	28.02	0.9999	0.515938	NA	0	40	tier3
IGYNPDTVEFVPISSWNGDNMLEPSANMPWFK	pep108	0	4	1	NA	NA	NA	NA	23.4468	13.8443	0.9923	-0.066609	NA	0	30	tier3
LNQALLDLHALDSAHMDPHLCDFLETHFLDEEVK	pep109	0	2	0	NA	NA	NA	NA	28.9415	14.532	0.97605	0.78458	NA	3	60	tier2
SALGGSSK	pep110	0	2	46	NA	NA	NA	NA	23.598	23.598	0.94485	1	NA	NA	55	tier2
VETGILKPGMVVTFAPVSVTTEVK	pep111	0	1	8	NA	NA	NA	NA	20.157	14.035	0.9646	0.120454	2	NA	45	tier3
VILSAPSANTLMFVMGVTHENYDSSLK	pep112	0	1	0	NA	NA	NA	NA	19.591	13.706	0.9558	-1.17013	NA	0	30	tier3
VTAEEHPVLLTEAPLNPK	pep113	0	3	4	NA	NA	NA	NA	24.7893	18.134	0.960133	0.169481	NA	NA	60	tier2
ADAPAVSPESPQK	pep114	0	1	6	NA	NA	NA	NA	24.53	17.376	0.9996	0.285895	NA	NA	65	tier2
LISWYDNEFGYSNRVMDLMAHMSSKE	pep115	0	1	0	NA	NA	NA	NA	20.465	20.465	0.9611	0.0781823	NA	0	40	tier3
ALANVNIGSLICNVGAGGPAPAAGAAPAGGPAPSTAAAPESGSK	pep116	0	2	38	NA	NA	NA	NA	45.271	23.3885	0.9999	0.0484086	NA	3	65	tier2
SGDAAIVDMVPGKPMCVESFSVYPPLSR	pep117	0	2	5	NA	NA	NA	NA	20.783	20.783	0.9575	-1.05712	NA	NA	55	tier2
ITLPIDFVTAEKFDENAK	pep118	0	1	6	NA	NA	NA	NA	21.363	12.175	0.9525	-0.37036	NA	0	35	tier3
GVASTDNTLIARSLGKYSINCMEDLIHEIYTVGK	pep119	0	1	0	NA	NA	NA	NA	16.681	16.681	0.9368	0.105449	NA	NA	50	tier3
LCYVALDSEQEMAMAASSSSVEKSYELPDGQVITIGNER	pep120	0	1	0	NA	NA	NA	NA	13.495	8.785	0.9734	-0.238977	3	NA	50	tier3
VEGLTDQINFLR	pep121	0	1	1	NA	NA	NA	NA	21.849	15.832	0.9583	-0.923063	NA	NA	50	tier3
LPLAVVGSDIITEVNGKR	pep122	2	1	0	22.276	11.3405	0.98425	1	27.514	23.317	0.9573	1	NA	NA	80	tier1
NYPVVSTEDPFDQDDWGAWQK	pep123	0	1	19	NA	NA	NA	NA	23.897	23.897	0.9728	-0.462903	NA	0	35	tier3
SGDAAIVDMVLCVESFSDR	pep124	0	1	7	NA	NA	NA	NA	25.682	25.682	0.9994	1	NA	NA	65	tier2
AAENHQGTLTEYCGTLMSLPTK	pep125	5	0	0	36.204	15.6544	0.99998	1	NA	NA	NA	NA	NA	NA	70	tier2
AEQEIVHDIKEKLCYVALDFEQEMATAASSSSLEK	pep126	7	0	6	24.5671	11.2293	0.994243	0.869605	NA	NA	NA	NA	3	NA	75	tier1
CNFCQRY	pep127	1	0	25	13.097	0	0.9173	-0.267084	NA	NA	NA	NA	NA	NA	45	tier3
DATGVGDGGAFAPNILENK	pep129	13	0	69	21.5853	15.2682	0.973138	-0.482802	NA	NA	NA	NA	NA	0	45	tier3
DISEASTFNAYVLPK	pep132	7	4	35	24.0939	18	0.964614	0.207236	20.6227	19.5778	0.970275	0.794218	NA	NA	95	tier1
EIMLDIKEKLCYITLDFEQEMATAASSSSLEK	pep134	11	0	31	24.6028	15.1888	0.973455	0.895004	NA	NA	NA	NA	NA	NA	75	tier1
EIVCDIKEKLYYVTLDFEQEMATAASSSSLEK	pep135	2	0	18	28.6885	14.7095	0.999	-0.149515	NA	NA	NA	NA	3	0	35	tier3
EVHAQLPGQLEEGEQGAGEPLAEDAVR	pep137	1	0	1	43.695	16.599	1	1	NA	NA	NA	NA	NA	0	40	tier3
GDYYRYLTEVTAGDDKIGIVDQSQQAYQEAFEISK	pep138	1	0	0	23.148	11.145	0.9557	1	NA	NA	NA	NA	NA	3	60	tier2
GYEQHAYDGKDYIALNEDLR	pep140	6	0	0	21.8775	13.8033	0.991283	0.6003	NA	NA	NA	NA	3	NA	70	tier2
HTSPGILSMSNAGPNTNGSQFFICTAK	pep143	4	0	23	23.8	14.9042	0.96465	-0.495231	NA	NA	NA	NA	NA	NA	55	tier2
IDDGNEFGVAIQEK	pep144	9	0	50	18.54	16.9677	0.961656	-0.0610498	NA	NA	NA	NA	NA	NA	65	tier2
IEGEIIVCAAYAHELPK	pep145	26	0	7	21.3966	14.0942	0.982504	-0.846766	NA	NA	NA	NA	NA	NA	65	tier2
ILLCSPTSLGQSSLAGFTK	pep146	1	0	1	29.137	12.76	0.9999	1	NA	NA	NA	NA	NA	0	40	tier3
MSVQPKDSLGGFEITPPVVLR	pep153	2	26	1	29.261	29.261	0.9945	-0.199493	30.6681	30.6681	0.999038	0.238575	NA	2	60	tier2
NISNASCTTNCIAPLAK	pep154	147	0	28	29.6989	27.0666	0.971985	0.624465	NA	NA	NA	NA	2	NA	55	tier2
PCYIALDFEQEMATGASSSSLEK	pep155	14	0	106	25.9085	14.3976	0.960057	-0.455017	NA	NA	NA	NA	NA	NA	65	tier2
PSHSVDTHTAEVNCLSFSPYSEFILATGSADK	pep156	4	0	29	17.8885	13.8673	0.969375	-0.349663	NA	NA	NA	NA	NA	0	35	tier3
VIISAPSADPPMFTMGVNHEKYDNSLK	pep162	10	0	2	25.6135	22.7657	0.98003	0.475429	NA	NA	NA	NA	NA	NA	70	tier2
YSSQQIEESTTVVTTQSTEVGAAEMTLMELR	pep163	1	0	1	16.128	15.725	0.9048	-0.394903	NA	NA	NA	NA	NA	NA	40	tier3

## Sheet: Weight
	category	threshold	weight
number of spectra	number of spectra in Jiang et al. dataset	>4	10
	number of spectra in Gao et al. dataset	>4	10
	number of spectra in PepQuery	>4	5
PeptideProphet probability	PeptideProphet probability Jiang et al. dataset	>0.95	10
	PeptideProphet probability Gao et al. dataset	>0.95	10
Reproducibility in open-search analyses	top-ranked matches in the open-search analyses (Jiang et al. dataset)	/	10
	top-ranked matches in the open-search analyses (Gao et al. dataset)	/	10
Peptide assignment	ProteoMapper	>2	20
	miniprot	>2	20
